# Supplementary material for: A robust deep learning workflow to predict CD8 + T-cell epitopes
Source: Genome Med. 2023 Sep 13;15:70. doi: 10.1186/s13073-023-01225-z (PMC10498576; doi:10.1186/s13073-023-01225-z)
Supplement: Supplementary file 4 — Additional file 4. Differential sequence patterns between pathogenic epitopes and non-epitopes. [file 13073_2023_1225_MOESM4_ESM.xlsx]

## Sheet: pathogenic_ngram_df
ngrams	pos_freq	pos_prop	neg_freq	neg_prop	ratio
L L	265	0.0126413	334	0.0103454	1.22193
G I	197	0.00939751	134	0.00415053	2.26417
L G	190	0.00906359	152	0.00470807	1.92512
L T	181	0.00863426	164	0.00507976	1.69974
L A	170	0.00810953	148	0.00458417	1.76903
V A	167	0.00796642	107	0.00331423	2.4037
G L	166	0.00791871	120	0.0037169	2.13046
A A	160	0.0076325	120	0.0037169	2.05346
S L	157	0.00748939	254	0.00786743	0.951948
A L	156	0.00744168	173	0.00535853	1.38876
T L	155	0.00739398	180	0.00557534	1.32619
A G	155	0.00739398	89	0.0027567	2.68219
L V	154	0.00734628	200	0.00619483	1.18587
I L	153	0.00729857	311	0.00963296	0.757667
A T	141	0.00672614	110	0.00340716	1.97412
A V	140	0.00667843	124	0.00384079	1.73882
V L	138	0.00658303	160	0.00495586	1.32833
L E	133	0.00634451	155	0.00480099	1.3215
G V	133	0.00634451	93	0.00288059	2.2025
L P	127	0.00605829	141	0.00436735	1.38718
F L	123	0.00586748	217	0.00672139	0.872957
L S	122	0.00581978	277	0.00857984	0.678309
P S	118	0.00562897	97	0.00300449	1.87352
P L	117	0.00558126	139	0.0043054	1.29634
V S	117	0.00558126	151	0.00467709	1.19332
A S	116	0.00553356	136	0.00421248	1.31361
I A	114	0.00543815	123	0.00380982	1.4274
G A	114	0.00543815	93	0.00288059	1.88786
V T	111	0.00529504	128	0.00396469	1.33555
L F	109	0.00519964	206	0.00638067	0.814904
S A	108	0.00515193	116	0.003593	1.43388
D L	108	0.00515193	155	0.00480099	1.0731
V P	104	0.00496112	87	0.00269475	1.84103
S G	104	0.00496112	105	0.00325228	1.52543
G G	103	0.00491342	77	0.00238501	2.06013
L I	102	0.00486572	222	0.00687626	0.707611
I G	102	0.00486572	115	0.00356203	1.366
P T	102	0.00486572	76	0.00235403	2.06697
S V	100	0.00477031	159	0.00492489	0.968613
V E	100	0.00477031	109	0.00337618	1.41293
G S	99	0.00472261	80	0.00247793	1.90587
P V	98	0.0046749	65	0.00201332	2.32199
S P	97	0.0046272	123	0.00380982	1.21455
E G	95	0.00453179	40	0.00123897	3.65772
T V	95	0.00453179	129	0.00399566	1.13418
R G	95	0.00453179	57	0.00176553	2.56682
A I	94	0.00448409	134	0.00415053	1.08036
F T	94	0.00448409	166	0.00514171	0.872102
S T	93	0.00443639	173	0.00535853	0.827912
T P	92	0.00438868	88	0.00272572	1.6101
I V	92	0.00438868	206	0.00638067	0.687809
T T	91	0.00434098	125	0.00387177	1.12119
T A	89	0.00424558	92	0.00284962	1.48987
I I	89	0.00424558	269	0.00833204	0.509548
N T	89	0.00424558	128	0.00396469	1.07085
L N	89	0.00424558	183	0.00566827	0.749008
N A	89	0.00424558	97	0.00300449	1.41308
T I	88	0.00419787	218	0.00675236	0.62169
I S	88	0.00419787	298	0.00923029	0.454793
I P	87	0.00415017	127	0.00393372	1.05503
V V	87	0.00415017	123	0.00380982	1.08934
N L	87	0.00415017	174	0.0053895	0.770047
T S	87	0.00415017	156	0.00483197	0.858899
R L	87	0.00415017	126	0.00390274	1.0634
L D	86	0.00410247	137	0.00424346	0.966775
S S	86	0.00410247	223	0.00690723	0.593938
I T	85	0.00405476	171	0.00529658	0.765544
G F	83	0.00395936	75	0.00232306	1.70437
A P	82	0.00391165	63	0.00195137	2.00457
V F	82	0.00391165	126	0.00390274	1.00228
F G	81	0.00386395	86	0.00266378	1.45055
F S	80	0.00381625	177	0.00548242	0.696088
G T	80	0.00381625	83	0.00257085	1.48443
E E	79	0.00376854	97	0.00300449	1.2543
D F	79	0.00376854	118	0.00365495	1.03108
I E	79	0.00376854	133	0.00411956	0.914793
S F	78	0.00372084	172	0.00532755	0.698415
D I	78	0.00372084	210	0.00650457	0.572035
Y L	77	0.00367314	199	0.00616385	0.595916
F P	77	0.00367314	67	0.00207527	1.76996
M G	76	0.00362544	35	0.00108409	3.34421
D R	75	0.00357773	58	0.0017965	1.9915
P A	74	0.00353003	57	0.00176553	1.99942
V G	73	0.00348233	54	0.0016726	2.08198
L R	73	0.00348233	119	0.00368592	0.944764
D A	73	0.00348233	90	0.00278767	1.24919
A R	73	0.00348233	67	0.00207527	1.67801
T E	73	0.00348233	75	0.00232306	1.49903
L Q	73	0.00348233	73	0.00226111	1.54009
P I	72	0.00343462	101	0.00312839	1.09789
G P	72	0.00343462	56	0.00173455	1.98012
E A	72	0.00343462	71	0.00219916	1.56179
D V	72	0.00343462	114	0.00353105	0.972691
P P	71	0.00338692	67	0.00207527	1.63204
T G	71	0.00338692	78	0.00241598	1.40188
Y G	71	0.00338692	67	0.00207527	1.63204
I F	70	0.00333922	178	0.0055134	0.605655
R V	70	0.00333922	85	0.0026328	1.26831
E N	69	0.00329151	90	0.00278767	1.18074
F V	69	0.00329151	142	0.00439833	0.748356
S I	69	0.00329151	279	0.00864178	0.380884
N I	67	0.00319611	219	0.00678334	0.47117
Q L	67	0.00319611	77	0.00238501	1.34008
L K	67	0.00319611	160	0.00495586	0.644915
F F	67	0.00319611	126	0.00390274	0.818939
V R	66	0.0031484	78	0.00241598	1.30316
P G	66	0.0031484	59	0.00182747	1.72282
E D	65	0.0031007	72	0.00223014	1.39036
R A	65	0.0031007	47	0.00145578	2.12992
Y N	65	0.0031007	141	0.00436735	0.709973
D P	65	0.0031007	47	0.00145578	2.12992
I D	64	0.003053	162	0.00501781	0.608432
T F	64	0.003053	114	0.00353105	0.864614
F A	64	0.003053	72	0.00223014	1.36897
A N	64	0.003053	81	0.00250891	1.21686
V N	64	0.003053	148	0.00458417	0.665987
V Y	63	0.0030053	128	0.00396469	0.758015
E L	63	0.0030053	139	0.0043054	0.698028
L Y	63	0.0030053	206	0.00638067	0.471
M L	63	0.0030053	107	0.00331423	0.906785
R R	63	0.0030053	75	0.00232306	1.29368
R K	63	0.0030053	69	0.00213722	1.40617
A E	62	0.00295759	67	0.00207527	1.42516
I N	62	0.00295759	214	0.00662847	0.446196
T R	62	0.00295759	83	0.00257085	1.15043
G K	62	0.00295759	60	0.00185845	1.59143
N S	61	0.00290989	159	0.00492489	0.590854
P F	61	0.00290989	69	0.00213722	1.36153
E R	61	0.00290989	64	0.00198234	1.4679
N G	60	0.00286219	78	0.00241598	1.18469
R S	60	0.00286219	108	0.00334521	0.855608
G N	59	0.00281448	94	0.00291157	0.966655
V I	59	0.00281448	171	0.00529658	0.531378
P R	58	0.00276678	45	0.00139384	1.98501
K G	58	0.00276678	61	0.00188942	1.46435
I R	58	0.00276678	126	0.00390274	0.708932
A Q	57	0.00271908	40	0.00123897	2.19463
A Y	57	0.00271908	67	0.00207527	1.31023
N P	57	0.00271908	84	0.00260183	1.04506
F N	57	0.00271908	145	0.00449125	0.605416
N V	56	0.00267137	126	0.00390274	0.684486
K T	56	0.00267137	110	0.00340716	0.784048
G M	56	0.00267137	27	0.000836302	3.19427
L M	56	0.00267137	82	0.00253988	1.05177
F D	56	0.00267137	98	0.00303547	0.880054
A F	55	0.00262367	101	0.00312839	0.838665
R F	55	0.00262367	82	0.00253988	1.03299
S D	55	0.00262367	129	0.00399566	0.656629
D E	55	0.00262367	97	0.00300449	0.873249
K V	54	0.00257597	90	0.00278767	0.924057
K K	54	0.00257597	105	0.00325228	0.792049
R T	54	0.00257597	68	0.00210624	1.22302
E T	53	0.00252826	93	0.00288059	0.877688
D Y	53	0.00252826	112	0.0034691	0.728795
E V	53	0.00252826	70	0.00216819	1.16607
Q G	53	0.00252826	34	0.00105312	2.40074
S R	53	0.00252826	85	0.0026328	0.960294
Y A	52	0.00248056	80	0.00247793	1.00106
K L	52	0.00248056	162	0.00501781	0.494351
V D	52	0.00248056	113	0.00350008	0.708716
V K	52	0.00248056	129	0.00399566	0.620813
K E	52	0.00248056	96	0.00297352	0.834218
I Y	51	0.00243286	151	0.00467709	0.520164
K R	51	0.00243286	77	0.00238501	1.02006
A D	51	0.00243286	74	0.00229209	1.06142
S N	51	0.00243286	139	0.0043054	0.565071
L W	51	0.00243286	19	0.000588509	4.13394
Y S	51	0.00243286	172	0.00532755	0.456656
W L	51	0.00243286	34	0.00105312	2.31014
G Y	51	0.00243286	65	0.00201332	1.20838
A K	50	0.00238515	93	0.00288059	0.828008
P E	50	0.00238515	73	0.00226111	1.05486
D D	50	0.00238515	118	0.00365495	0.652582
K D	49	0.00233745	96	0.00297352	0.78609
K A	49	0.00233745	88	0.00272572	0.857553
M A	48	0.00228975	55	0.00170358	1.34408
K N	48	0.00228975	102	0.00315936	0.72475
F E	48	0.00228975	54	0.0016726	1.36897
H T	47	0.00224205	55	0.00170358	1.31608
W A	47	0.00224205	11	0.000340716	6.5804
N Y	47	0.00224205	124	0.00384079	0.583745
P D	47	0.00224205	69	0.00213722	1.04905
T N	47	0.00224205	112	0.0034691	0.64629
F K	47	0.00224205	138	0.00427443	0.524525
D K	46	0.00219434	123	0.00380982	0.57597
T Y	46	0.00219434	104	0.00322131	0.681196
D G	46	0.00219434	73	0.00226111	0.97047
S E	46	0.00219434	92	0.00284962	0.770047
A M	46	0.00219434	48	0.00148676	1.47592
E I	46	0.00219434	106	0.00328326	0.668343
R N	46	0.00219434	71	0.00219916	0.997808
Y P	46	0.00219434	59	0.00182747	1.20075
D T	46	0.00219434	111	0.00343813	0.638237
L H	46	0.00219434	82	0.00253988	0.863955
R P	46	0.00219434	54	0.0016726	1.31193
K S	45	0.00214664	129	0.00399566	0.537242
R D	45	0.00214664	73	0.00226111	0.949373
N R	45	0.00214664	92	0.00284962	0.753307
E P	45	0.00214664	48	0.00148676	1.44384
V Q	45	0.00214664	39	0.00120799	1.77703
F I	45	0.00214664	205	0.0063497	0.33807
I K	45	0.00214664	202	0.00625678	0.34309
Q A	45	0.00214664	29	0.00089825	2.3898
R E	44	0.00209894	78	0.00241598	0.868771
P Y	44	0.00209894	66	0.00204429	1.02673
E Q	43	0.00205123	38	0.00117702	1.74274
M T	43	0.00205123	60	0.00185845	1.10373
T D	43	0.00205123	97	0.00300449	0.682722
N N	43	0.00205123	142	0.00439833	0.466367
F Y	42	0.00200353	92	0.00284962	0.703087
T K	42	0.00200353	98	0.00303547	0.66004
I Q	42	0.00200353	53	0.00164163	1.22045
L C	42	0.00200353	62	0.0019204	1.04329
Q T	41	0.00195583	42	0.00130091	1.50343
D S	41	0.00195583	116	0.003593	0.544344
Q V	40	0.00190812	41	0.00126994	1.50253
P N	40	0.00190812	75	0.00232306	0.821384
N F	40	0.00190812	111	0.00343813	0.554989
G E	40	0.00190812	52	0.00161066	1.18469
Y R	40	0.00190812	52	0.00161066	1.18469
G Q	40	0.00190812	25	0.000774353	2.46415
Y K	40	0.00190812	90	0.00278767	0.684486
Y T	40	0.00190812	112	0.0034691	0.550034
G W	40	0.00190812	15	0.000464612	4.10692
Q S	40	0.00190812	40	0.00123897	1.54009
E K	39	0.00186042	78	0.00241598	0.770047
N K	39	0.00186042	142	0.00439833	0.422984
Y V	39	0.00186042	108	0.00334521	0.556145
Y I	39	0.00186042	182	0.00563729	0.33002
H L	38	0.00181272	83	0.00257085	0.705103
R I	38	0.00181272	88	0.00272572	0.665041
N D	38	0.00181272	126	0.00390274	0.464473
W T	38	0.00181272	15	0.000464612	3.90157
T M	38	0.00181272	61	0.00188942	0.959403
Y Y	37	0.00176501	114	0.00353105	0.499855
T Q	37	0.00176501	47	0.00145578	1.21241
V M	37	0.00176501	43	0.00133189	1.3252
M S	37	0.00176501	67	0.00207527	0.8505
D N	37	0.00176501	113	0.00350008	0.504279
C T	37	0.00176501	30	0.000929224	1.89945
E S	37	0.00176501	92	0.00284962	0.619386
S Q	37	0.00176501	50	0.00154871	1.13967
E F	37	0.00176501	84	0.00260183	0.678375
G R	36	0.00171731	50	0.00154871	1.10887
F R	36	0.00171731	68	0.00210624	0.815344
K I	36	0.00171731	141	0.00436735	0.393216
S H	36	0.00171731	67	0.00207527	0.827513
K P	36	0.00171731	62	0.0019204	0.894248
Y D	36	0.00171731	101	0.00312839	0.548945
M D	36	0.00171731	52	0.00161066	1.06622
Q Q	35	0.00166961	31	0.000960198	1.73882
Q E	35	0.00166961	40	0.00123897	1.34758
H A	35	0.00166961	39	0.00120799	1.38214
M V	35	0.00166961	59	0.00182747	0.913615
R H	35	0.00166961	35	0.00108409	1.54009
M E	34	0.00162191	39	0.00120799	1.34265
S M	34	0.00162191	82	0.00253988	0.638576
Y E	34	0.00162191	68	0.00210624	0.770047
M W	34	0.00162191	10	0.000309741	5.23632
C L	34	0.00162191	58	0.0017965	0.902814
Q P	34	0.00162191	25	0.000774353	2.09453
Y Q	33	0.0015742	43	0.00133189	1.18193
V H	33	0.0015742	44	0.00136286	1.15507
P Q	33	0.0015742	36	0.00111507	1.41175
T W	32	0.0015265	18	0.000557534	2.73795
K F	32	0.0015265	91	0.00281865	0.541572
H S	32	0.0015265	49	0.00151773	1.00578
T H	32	0.0015265	47	0.00145578	1.04857
M P	32	0.0015265	44	0.00136286	1.12007
S Y	32	0.0015265	129	0.00399566	0.382039
G D	32	0.0015265	52	0.00161066	0.94775
S K	31	0.0014788	148	0.00458417	0.322587
Y F	31	0.0014788	113	0.00350008	0.422504
H I	31	0.0014788	78	0.00241598	0.612089
W D	31	0.0014788	9	0.000278767	5.30477
A H	31	0.0014788	20	0.000619483	2.38715
A W	31	0.0014788	13	0.000402664	3.67253
W N	31	0.0014788	19	0.000588509	2.51279
Y M	30	0.00143109	53	0.00164163	0.871752
N E	30	0.00143109	108	0.00334521	0.427804
W I	30	0.00143109	13	0.000402664	3.55406
N Q	30	0.00143109	31	0.000960198	1.49041
Q R	30	0.00143109	42	0.00130091	1.10007
W E	29	0.00138339	13	0.000402664	3.4356
D Q	29	0.00138339	39	0.00120799	1.1452
C S	29	0.00138339	34	0.00105312	1.31361
Q D	29	0.00138339	43	0.00133189	1.03867
Q Y	29	0.00138339	51	0.00157968	0.87574
F Q	29	0.00138339	30	0.000929224	1.48876
R Y	29	0.00138339	80	0.00247793	0.558284
M I	28	0.00133569	62	0.0019204	0.695527
Q I	28	0.00133569	38	0.00117702	1.13481
N M	28	0.00133569	55	0.00170358	0.784048
F H	27	0.00128798	38	0.00117702	1.09428
R Q	27	0.00128798	32	0.000991172	1.29945
R W	27	0.00128798	12	0.00037169	3.46521
H Y	27	0.00128798	41	0.00126994	1.01421
A C	27	0.00128798	37	0.00114604	1.12385
H G	27	0.00128798	50	0.00154871	0.831651
P M	27	0.00128798	29	0.00089825	1.43388
I H	26	0.00124028	73	0.00226111	0.548527
H F	26	0.00124028	33	0.00102215	1.21341
K M	25	0.00119258	49	0.00151773	0.785762
M R	25	0.00119258	27	0.000836302	1.42601
W P	25	0.00119258	16	0.000495586	2.4064
P K	25	0.00119258	75	0.00232306	0.513365
Q M	25	0.00119258	14	0.000433638	2.75017
H E	25	0.00119258	39	0.00120799	0.98724
V W	25	0.00119258	9	0.000278767	4.27804
Q N	24	0.00114487	44	0.00136286	0.840052
K H	24	0.00114487	64	0.00198234	0.577535
S W	24	0.00114487	25	0.000774353	1.47849
D M	23	0.00109717	44	0.00136286	0.805049
C G	23	0.00109717	31	0.000960198	1.14265
D H	23	0.00109717	44	0.00136286	0.805049
K Q	23	0.00109717	53	0.00164163	0.668343
P H	22	0.00104947	31	0.000960198	1.09297
P C	22	0.00104947	19	0.000588509	1.78327
H V	22	0.00104947	39	0.00120799	0.868771
E Y	22	0.00104947	108	0.00334521	0.313723
I M	21	0.00100177	63	0.00195137	0.513365
H H	21	0.00100177	20	0.000619483	1.6171
M Y	21	0.00100177	75	0.00232306	0.431226
M F	21	0.00100177	62	0.0019204	0.521645
R M	21	0.00100177	21	0.000650457	1.54009
W R	21	0.00100177	9	0.000278767	3.59355
N H	21	0.00100177	40	0.00123897	0.80855
K C	21	0.00100177	36	0.00111507	0.898388
F M	20	0.000954062	50	0.00154871	0.616038
H P	19	0.000906359	35	0.00108409	0.836051
V C	19	0.000906359	31	0.000960198	0.943929
E W	19	0.000906359	4	0.000123897	7.31545
M M	19	0.000906359	38	0.00117702	0.770047
C P	19	0.000906359	18	0.000557534	1.62566
G H	19	0.000906359	33	0.00102215	0.886721
K Y	18	0.000858656	102	0.00315936	0.271781
H D	18	0.000858656	30	0.000929224	0.924057
W C	18	0.000858656	3	9.29224e-05	9.24057
E H	18	0.000858656	36	0.00111507	0.770047
P W	17	0.000810953	16	0.000495586	1.63635
D C	17	0.000810953	29	0.00089825	0.902814
Q K	17	0.000810953	40	0.00123897	0.65454
G C	17	0.000810953	19	0.000588509	1.37798
F W	17	0.000810953	22	0.000681431	1.19007
W F	17	0.000810953	28	0.000867276	0.935057
C D	17	0.000810953	21	0.000650457	1.24674
W Y	17	0.000810953	11	0.000340716	2.38015
Q F	16	0.00076325	30	0.000929224	0.821384
F C	16	0.00076325	40	0.00123897	0.616038
S C	16	0.00076325	37	0.00114604	0.665987
Y H	16	0.00076325	42	0.00130091	0.586703
H K	16	0.00076325	25	0.000774353	0.98566
W S	16	0.00076325	19	0.000588509	1.29692
D W	15	0.000715546	12	0.00037169	1.92512
W K	15	0.000715546	18	0.000557534	1.28341
W Q	15	0.000715546	9	0.000278767	2.56682
W V	15	0.000715546	8	0.000247793	2.88768
H N	15	0.000715546	41	0.00126994	0.563449
I W	15	0.000715546	33	0.00102215	0.700043
M N	15	0.000715546	46	0.00142481	0.502205
M C	15	0.000715546	17	0.00052656	1.35891
Q H	15	0.000715546	23	0.000712405	1.00441
N W	14	0.000667843	16	0.000495586	1.34758
W H	14	0.000667843	6	0.000185845	3.59355
H Q	14	0.000667843	22	0.000681431	0.98006
C F	14	0.000667843	25	0.000774353	0.862453
E M	14	0.000667843	34	0.00105312	0.634157
W G	13	0.00062014	15	0.000464612	1.33475
C A	13	0.00062014	23	0.000712405	0.870488
Q W	13	0.00062014	10	0.000309741	2.00212
H R	12	0.000572437	45	0.00139384	0.410692
C Y	12	0.000572437	26	0.000805328	0.710813
M K	12	0.000572437	36	0.00111507	0.513365
I C	11	0.000524734	38	0.00117702	0.445817
W M	11	0.000524734	15	0.000464612	1.1294
K W	11	0.000524734	18	0.000557534	0.941169
C M	11	0.000524734	13	0.000402664	1.30316
Y W	11	0.000524734	18	0.000557534	0.941169
C V	11	0.000524734	46	0.00142481	0.368283
C K	10	0.000477031	23	0.000712405	0.669606
C N	10	0.000477031	50	0.00154871	0.308019
M Q	10	0.000477031	9	0.000278767	1.71122
N C	9	0.000429328	22	0.000681431	0.630039
R C	9	0.000429328	18	0.000557534	0.770047
H W	9	0.000429328	2	6.19483e-05	6.93043
M H	9	0.000429328	17	0.00052656	0.815344
H C	8	0.000381625	11	0.000340716	1.12007
C E	8	0.000381625	12	0.00037169	1.02673
E C	8	0.000381625	23	0.000712405	0.535685
C I	8	0.000381625	64	0.00198234	0.192512
Y C	8	0.000381625	40	0.00123897	0.308019
Q C	7	0.000333922	15	0.000464612	0.718711
T C	7	0.000333922	24	0.000743379	0.449194
C H	6	0.000286219	25	0.000774353	0.369623
H M	6	0.000286219	19	0.000588509	0.486346
C C	6	0.000286219	8	0.000247793	1.15507
C R	6	0.000286219	27	0.000836302	0.342243
W W	5	0.000238515	NA	NA	NA
C W	4	0.000190812	4	0.000123897	1.54009
C Q	3	0.000143109	9	0.000278767	0.513365
I G I	40	0.00235807	10	0.000381854	6.17532
G I G	37	0.00218122	2	7.63709e-05	28.5609
L G I	37	0.00218122	17	0.000649152	3.3601
G I L	36	0.00212227	13	0.000496411	4.27522
A G I	35	0.00206331	14	0.000534596	3.85958
L L T	30	0.00176856	15	0.000572781	3.08766
I L T	29	0.0017096	21	0.000801894	2.13196
G L L	29	0.0017096	7	0.000267298	6.39587
S L L	27	0.0015917	28	0.00106919	1.48869
E G I	27	0.0015917	3	0.000114556	13.8945
V A T	26	0.00153275	8	0.000305483	5.01745
L L L	26	0.00153275	36	0.00137468	1.11499
L A L	25	0.0014738	8	0.000305483	4.82447
A L G	24	0.00141484	5	0.000190927	7.41039
A L L	22	0.00129694	22	0.000840079	1.54383
G L G	22	0.00129694	4	0.000152742	8.49107
G S P	22	0.00129694	3	0.000114556	11.3214
G G L	22	0.00129694	10	0.000381854	3.39643
L V A	22	0.00129694	7	0.000267298	4.85204
L G L	21	0.00123799	17	0.000649152	1.90708
I N A	20	0.00117904	5	0.000190927	6.17532
D R G	20	0.00117904	4	0.000152742	7.71915
T I A	20	0.00117904	5	0.000190927	6.17532
Y N T	19	0.00112008	5	0.000190927	5.86656
G I N	19	0.00112008	4	0.000152742	7.3332
N T V	19	0.00112008	5	0.000190927	5.86656
N T I	19	0.00112008	17	0.000649152	1.72546
I A T	19	0.00112008	9	0.000343669	3.2592
G I I	18	0.00106113	9	0.000343669	3.08766
A S L	18	0.00106113	10	0.000381854	2.7789
S G L	18	0.00106113	6	0.000229113	4.63149
L A T	17	0.00100218	7	0.000267298	3.7493
T V A	17	0.00100218	8	0.000305483	3.28064
L E N	17	0.00100218	9	0.000343669	2.91612
A G L	17	0.00100218	4	0.000152742	6.56128
G G V	17	0.00100218	13	0.000496411	2.01886
A S A	17	0.00100218	12	0.000458225	2.18709
L G F	16	0.000943229	9	0.000343669	2.74459
L E G	16	0.000943229	5	0.000190927	4.94026
G I F	16	0.000943229	1	3.81854e-05	24.7013
F T L	16	0.000943229	5	0.000190927	4.94026
G V L	16	0.000943229	8	0.000305483	3.08766
V A V	16	0.000943229	7	0.000267298	3.52876
L L V	16	0.000943229	12	0.000458225	2.05844
L T L	16	0.000943229	8	0.000305483	3.08766
I E R	15	0.000884278	9	0.000343669	2.57305
A A I	15	0.000884278	8	0.000305483	2.89468
F L A	15	0.000884278	12	0.000458225	1.92979
I E G	15	0.000884278	3	0.000114556	7.71915
G A V	15	0.000884278	2	7.63709e-05	11.5787
L A A	15	0.000884278	6	0.000229113	3.85958
V T L	15	0.000884278	6	0.000229113	3.85958
A V A	15	0.000884278	8	0.000305483	2.89468
N L L	15	0.000884278	22	0.000840079	1.05261
L N A	15	0.000884278	12	0.000458225	1.92979
F F P	15	0.000884278	5	0.000190927	4.63149
A G F	15	0.000884278	3	0.000114556	7.71915
A A V	14	0.000825326	4	0.000152742	5.40341
A T L	14	0.000825326	10	0.000381854	2.16136
F N T	14	0.000825326	5	0.000190927	4.32273
I P L	14	0.000825326	13	0.000496411	1.66259
D L S	14	0.000825326	12	0.000458225	1.80114
L S A	14	0.000825326	16	0.000610967	1.35085
N G V	14	0.000825326	3	0.000114556	7.20454
G L N	14	0.000825326	6	0.000229113	3.60227
S P I	14	0.000825326	15	0.000572781	1.44091
S G S	14	0.000825326	10	0.000381854	2.16136
V A S	14	0.000825326	11	0.00042004	1.96488
A G S	14	0.000825326	3	0.000114556	7.20454
P T T	14	0.000825326	11	0.00042004	1.96488
L L A	14	0.000825326	5	0.000190927	4.32273
R I L	13	0.000766374	7	0.000267298	2.86711
G V F	13	0.000766374	2	7.63709e-05	10.0349
S P T	13	0.000766374	8	0.000305483	2.50872
A V L	13	0.000766374	7	0.000267298	2.86711
S A S	13	0.000766374	8	0.000305483	2.50872
L L P	13	0.000766374	11	0.00042004	1.82453
R E E	13	0.000766374	2	7.63709e-05	10.0349
I I P	13	0.000766374	3	0.000114556	6.68993
V L T	13	0.000766374	5	0.000190927	4.01396
I P T	13	0.000766374	6	0.000229113	3.34497
S L I	13	0.000766374	20	0.000763709	1.00349
G A L	13	0.000766374	7	0.000267298	2.86711
V A L	13	0.000766374	7	0.000267298	2.86711
G S L	13	0.000766374	6	0.000229113	3.34497
F S L	13	0.000766374	8	0.000305483	2.50872
G F L	13	0.000766374	6	0.000229113	3.34497
D I L	12	0.000707422	16	0.000610967	1.15787
D L L	12	0.000707422	10	0.000381854	1.8526
V E G	12	0.000707422	1	3.81854e-05	18.526
L G A	12	0.000707422	10	0.000381854	1.8526
L L S	12	0.000707422	31	0.00118375	0.597612
A S V	12	0.000707422	3	0.000114556	6.17532
F P S	12	0.000707422	7	0.000267298	2.64657
L E E	12	0.000707422	9	0.000343669	2.05844
A A A	12	0.000707422	8	0.000305483	2.31575
Y L L	12	0.000707422	21	0.000801894	0.882189
S D F	12	0.000707422	6	0.000229113	3.08766
S V L	12	0.000707422	15	0.000572781	1.23506
G P V	12	0.000707422	2	7.63709e-05	9.26298
I L F	12	0.000707422	27	0.00103101	0.686147
L S L	12	0.000707422	14	0.000534596	1.32328
E E T	12	0.000707422	3	0.000114556	6.17532
A V T	12	0.000707422	9	0.000343669	2.05844
G F V	12	0.000707422	4	0.000152742	4.63149
P L T	12	0.000707422	8	0.000305483	2.31575
V P F	12	0.000707422	3	0.000114556	6.17532
S L G	12	0.000707422	12	0.000458225	1.54383
D F F	12	0.000707422	6	0.000229113	3.08766
I L P	12	0.000707422	6	0.000229113	3.08766
A L A	12	0.000707422	13	0.000496411	1.42507
T S V	12	0.000707422	4	0.000152742	4.63149
L P S	12	0.000707422	10	0.000381854	1.8526
S L F	12	0.000707422	12	0.000458225	1.54383
G L A	12	0.000707422	5	0.000190927	3.70519
G A A	12	0.000707422	6	0.000229113	3.08766
L E R	12	0.000707422	6	0.000229113	3.08766
I L L	12	0.000707422	19	0.000725523	0.975051
F A A	12	0.000707422	8	0.000305483	2.31575
V L L	12	0.000707422	9	0.000343669	2.05844
T A A	12	0.000707422	11	0.00042004	1.68418
I L A	12	0.000707422	8	0.000305483	2.31575
L I A	12	0.000707422	10	0.000381854	1.8526
L V S	11	0.00064847	19	0.000725523	0.893797
N F T	11	0.00064847	8	0.000305483	2.12277
R P P	11	0.00064847	3	0.000114556	5.66071
P V L	11	0.00064847	5	0.000190927	3.39643
N L V	11	0.00064847	9	0.000343669	1.8869
N Y N	11	0.00064847	4	0.000152742	4.24553
A I L	11	0.00064847	14	0.000534596	1.21301
A R L	11	0.00064847	5	0.000190927	3.39643
Q L L	11	0.00064847	10	0.000381854	1.69821
V F T	11	0.00064847	4	0.000152742	4.24553
S V A	11	0.00064847	4	0.000152742	4.24553
G I V	11	0.00064847	8	0.000305483	2.12277
F S V	11	0.00064847	5	0.000190927	3.39643
D A L	11	0.00064847	3	0.000114556	5.66071
A L V	11	0.00064847	15	0.000572781	1.13214
L Y L	11	0.00064847	11	0.00042004	1.54383
A I V	11	0.00064847	7	0.000267298	2.42602
V E N	11	0.00064847	3	0.000114556	5.66071
P S F	11	0.00064847	4	0.000152742	4.24553
L V L	11	0.00064847	14	0.000534596	1.21301
M G L	11	0.00064847	2	7.63709e-05	8.49107
R G L	11	0.00064847	7	0.000267298	2.42602
L G K	11	0.00064847	5	0.000190927	3.39643
F D R	11	0.00064847	4	0.000152742	4.24553
R G S	11	0.00064847	5	0.000190927	3.39643
L Q T	10	0.000589518	2	7.63709e-05	7.71915
R T L	10	0.000589518	2	7.63709e-05	7.71915
A F L	10	0.000589518	10	0.000381854	1.54383
A G A	10	0.000589518	7	0.000267298	2.20547
L M T	10	0.000589518	3	0.000114556	5.1461
E T S	10	0.000589518	5	0.000190927	3.08766
T P S	10	0.000589518	4	0.000152742	3.85958
L D R	10	0.000589518	6	0.000229113	2.57305
R G T	10	0.000589518	3	0.000114556	5.1461
G A G	10	0.000589518	4	0.000152742	3.85958
E A L	10	0.000589518	7	0.000267298	2.20547
S S L	10	0.000589518	24	0.00091645	0.643263
G V N	10	0.000589518	13	0.000496411	1.18756
T L S	10	0.000589518	14	0.000534596	1.10274
L E A	10	0.000589518	9	0.000343669	1.71537
P V A	10	0.000589518	NA	NA	NA
E D L	10	0.000589518	11	0.00042004	1.40348
K N I	10	0.000589518	7	0.000267298	2.20547
A P T	10	0.000589518	3	0.000114556	5.1461
T L V	10	0.000589518	12	0.000458225	1.28653
L L G	10	0.000589518	8	0.000305483	1.92979
V S S	10	0.000589518	12	0.000458225	1.28653
D F V	10	0.000589518	13	0.000496411	1.18756
F V F	10	0.000589518	7	0.000267298	2.20547
S L V	10	0.000589518	20	0.000763709	0.771915
G P G	10	0.000589518	NA	NA	NA
L G V	10	0.000589518	8	0.000305483	1.92979
W D R	10	0.000589518	NA	NA	NA
P R R	10	0.000589518	5	0.000190927	3.08766
Q M A	10	0.000589518	3	0.000114556	5.1461
D L I	10	0.000589518	11	0.00042004	1.40348
G V P	10	0.000589518	2	7.63709e-05	7.71915
V V A	10	0.000589518	7	0.000267298	2.20547
G L I	10	0.000589518	8	0.000305483	1.92979
T T I	10	0.000589518	4	0.000152742	3.85958
R F L	10	0.000589518	7	0.000267298	2.20547
S L A	10	0.000589518	9	0.000343669	1.71537
I D L	10	0.000589518	9	0.000343669	1.71537
D V V	10	0.000589518	4	0.000152742	3.85958
I E E	10	0.000589518	11	0.00042004	1.40348
V L A	10	0.000589518	13	0.000496411	1.18756
R K T	9	0.000530567	2	7.63709e-05	6.94724
G P L	9	0.000530567	7	0.000267298	1.98493
I L I	9	0.000530567	10	0.000381854	1.38945
A G V	9	0.000530567	4	0.000152742	3.47362
F T S	9	0.000530567	9	0.000343669	1.54383
G T V	9	0.000530567	2	7.63709e-05	6.94724
P M G	9	0.000530567	NA	NA	NA
P S L	9	0.000530567	10	0.000381854	1.38945
W T L	9	0.000530567	2	7.63709e-05	6.94724
S S S	9	0.000530567	11	0.00042004	1.26313
P L V	9	0.000530567	6	0.000229113	2.31575
G M S	9	0.000530567	NA	NA	NA
I V D	9	0.000530567	17	0.000649152	0.817322
I F F	9	0.000530567	12	0.000458225	1.15787
P P T	9	0.000530567	5	0.000190927	2.7789
P L L	9	0.000530567	14	0.000534596	0.992463
V R V	9	0.000530567	3	0.000114556	4.63149
E G V	9	0.000530567	1	3.81854e-05	13.8945
L S H	9	0.000530567	9	0.000343669	1.54383
S A L	9	0.000530567	9	0.000343669	1.54383
A V V	9	0.000530567	5	0.000190927	2.7789
T L A	9	0.000530567	7	0.000267298	1.98493
L A Y	9	0.000530567	3	0.000114556	4.63149
G L S	9	0.000530567	10	0.000381854	1.38945
P I T	9	0.000530567	NA	NA	NA
P V T	9	0.000530567	3	0.000114556	4.63149
S N L	9	0.000530567	6	0.000229113	2.31575
V P V	9	0.000530567	4	0.000152742	3.47362
V S L	9	0.000530567	10	0.000381854	1.38945
A S T	9	0.000530567	4	0.000152742	3.47362
V L S	9	0.000530567	10	0.000381854	1.38945
I I T	9	0.000530567	19	0.000725523	0.731288
A R S	9	0.000530567	2	7.63709e-05	6.94724
G T A	9	0.000530567	1	3.81854e-05	13.8945
V E D	9	0.000530567	2	7.63709e-05	6.94724
S G A	9	0.000530567	4	0.000152742	3.47362
T S G	9	0.000530567	4	0.000152742	3.47362
L G N	9	0.000530567	6	0.000229113	2.31575
P T G	9	0.000530567	5	0.000190927	2.7789
V L G	9	0.000530567	7	0.000267298	1.98493
G M G	9	0.000530567	4	0.000152742	3.47362
T L G	9	0.000530567	4	0.000152742	3.47362
T E D	9	0.000530567	3	0.000114556	4.63149
L P A	9	0.000530567	6	0.000229113	2.31575
G V Y	9	0.000530567	5	0.000190927	2.7789
M W T	9	0.000530567	NA	NA	NA
M L V	9	0.000530567	6	0.000229113	2.31575
A L I	9	0.000530567	10	0.000381854	1.38945
I A V	9	0.000530567	5	0.000190927	2.7789
V P N	9	0.000530567	5	0.000190927	2.7789
I F L	9	0.000530567	19	0.000725523	0.731288
A P I	9	0.000530567	5	0.000190927	2.7789
L V V	9	0.000530567	6	0.000229113	2.31575
I S V	9	0.000530567	13	0.000496411	1.06881
T A L	9	0.000530567	9	0.000343669	1.54383
V S T	9	0.000530567	11	0.00042004	1.26313
V G L	9	0.000530567	2	7.63709e-05	6.94724
L P V	9	0.000530567	3	0.000114556	4.63149
L T P	9	0.000530567	7	0.000267298	1.98493
K D I	9	0.000530567	7	0.000267298	1.98493
Y G V	9	0.000530567	3	0.000114556	4.63149
N I L	9	0.000530567	23	0.000878265	0.604108
L P T	9	0.000530567	2	7.63709e-05	6.94724
I A L	9	0.000530567	15	0.000572781	0.926298
R L T	9	0.000530567	3	0.000114556	4.63149
V F L	9	0.000530567	3	0.000114556	4.63149
G E A	9	0.000530567	2	7.63709e-05	6.94724
A C L	9	0.000530567	5	0.000190927	2.7789
K T P	9	0.000530567	7	0.000267298	1.98493
F T I	9	0.000530567	21	0.000801894	0.661642
T I T	9	0.000530567	12	0.000458225	1.15787
L V T	9	0.000530567	12	0.000458225	1.15787
N P T	8	0.000471615	5	0.000190927	2.47013
L A E	8	0.000471615	6	0.000229113	2.05844
T R E	8	0.000471615	2	7.63709e-05	6.17532
R T T	8	0.000471615	NA	NA	NA
A P A	8	0.000471615	3	0.000114556	4.11688
R R W	8	0.000471615	1	3.81854e-05	12.3506
K R K	8	0.000471615	5	0.000190927	2.47013
T F S	8	0.000471615	12	0.000458225	1.02922
S F L	8	0.000471615	17	0.000649152	0.726509
A T I	8	0.000471615	5	0.000190927	2.47013
G P I	8	0.000471615	8	0.000305483	1.54383
V E I	8	0.000471615	3	0.000114556	4.11688
L Y N	8	0.000471615	12	0.000458225	1.02922
E N A	8	0.000471615	3	0.000114556	4.11688
Q A A	8	0.000471615	2	7.63709e-05	6.17532
I L G	8	0.000471615	12	0.000458225	1.02922
S G V	8	0.000471615	4	0.000152742	3.08766
L P L	8	0.000471615	11	0.00042004	1.12279
R G M	8	0.000471615	1	3.81854e-05	12.3506
T L T	8	0.000471615	5	0.000190927	2.47013
G W N	8	0.000471615	NA	NA	NA
P C T	8	0.000471615	NA	NA	NA
G K G	8	0.000471615	3	0.000114556	4.11688
G V V	8	0.000471615	7	0.000267298	1.76438
A V Y	8	0.000471615	5	0.000190927	2.47013
I V P	8	0.000471615	6	0.000229113	2.05844
I A G	8	0.000471615	6	0.000229113	2.05844
L Q A	8	0.000471615	7	0.000267298	1.76438
D Y Y	8	0.000471615	3	0.000114556	4.11688
P L P	8	0.000471615	8	0.000305483	1.54383
P A T	8	0.000471615	2	7.63709e-05	6.17532
P S P	8	0.000471615	2	7.63709e-05	6.17532
P V S	8	0.000471615	3	0.000114556	4.11688
L D A	8	0.000471615	3	0.000114556	4.11688
I T A	8	0.000471615	4	0.000152742	3.08766
G V S	8	0.000471615	5	0.000190927	2.47013
L R V	8	0.000471615	2	7.63709e-05	6.17532
M I L	8	0.000471615	7	0.000267298	1.76438
A K N	8	0.000471615	1	3.81854e-05	12.3506
A P P	8	0.000471615	3	0.000114556	4.11688
V L Q	8	0.000471615	1	3.81854e-05	12.3506
T V L	8	0.000471615	10	0.000381854	1.23506
I S G	8	0.000471615	4	0.000152742	3.08766
A A L	8	0.000471615	9	0.000343669	1.37229
V S Q	8	0.000471615	2	7.63709e-05	6.17532
V N A	8	0.000471615	3	0.000114556	4.11688
N Q L	8	0.000471615	7	0.000267298	1.76438
F D I	8	0.000471615	8	0.000305483	1.54383
L I E	8	0.000471615	4	0.000152742	3.08766
P G P	8	0.000471615	2	7.63709e-05	6.17532
D I S	8	0.000471615	18	0.000687338	0.686147
E R A	8	0.000471615	3	0.000114556	4.11688
D R L	8	0.000471615	5	0.000190927	2.47013
L T D	8	0.000471615	4	0.000152742	3.08766
G R A	8	0.000471615	4	0.000152742	3.08766
L L W	8	0.000471615	3	0.000114556	4.11688
I G A	8	0.000471615	5	0.000190927	2.47013
G T L	8	0.000471615	11	0.00042004	1.12279
A L T	8	0.000471615	6	0.000229113	2.05844
L S P	8	0.000471615	12	0.000458225	1.02922
V V L	8	0.000471615	9	0.000343669	1.37229
K K T	8	0.000471615	6	0.000229113	2.05844
T V S	8	0.000471615	12	0.000458225	1.02922
N I I	8	0.000471615	13	0.000496411	0.95005
V P S	8	0.000471615	5	0.000190927	2.47013
G Y P	8	0.000471615	NA	NA	NA
E N I	8	0.000471615	10	0.000381854	1.23506
S I V	8	0.000471615	18	0.000687338	0.686147
D T V	8	0.000471615	12	0.000458225	1.02922
V L V	8	0.000471615	4	0.000152742	3.08766
L T R	8	0.000471615	7	0.000267298	1.76438
I Y R	8	0.000471615	1	3.81854e-05	12.3506
L G M	8	0.000471615	3	0.000114556	4.11688
P I V	8	0.000471615	2	7.63709e-05	6.17532
S A V	8	0.000471615	12	0.000458225	1.02922
S P F	8	0.000471615	8	0.000305483	1.54383
I A A	8	0.000471615	3	0.000114556	4.11688
T E V	8	0.000471615	1	3.81854e-05	12.3506
I G T	8	0.000471615	4	0.000152742	3.08766
L T M	8	0.000471615	4	0.000152742	3.08766
P A V	8	0.000471615	6	0.000229113	2.05844
L V R	8	0.000471615	8	0.000305483	1.54383
N I V	8	0.000471615	15	0.000572781	0.823376
L P R	8	0.000471615	NA	NA	NA
K E E	8	0.000471615	2	7.63709e-05	6.17532
F G G	8	0.000471615	NA	NA	NA
Y G W	8	0.000471615	2	7.63709e-05	6.17532
D P N	8	0.000471615	1	3.81854e-05	12.3506
V A G	8	0.000471615	7	0.000267298	1.76438
T P V	8	0.000471615	5	0.000190927	2.47013
S N V	8	0.000471615	6	0.000229113	2.05844
V A H	8	0.000471615	2	7.63709e-05	6.17532
I A I	8	0.000471615	6	0.000229113	2.05844
P T A	8	0.000471615	1	3.81854e-05	12.3506
I K V	8	0.000471615	3	0.000114556	4.11688
V G G	8	0.000471615	3	0.000114556	4.11688
E P V	8	0.000471615	2	7.63709e-05	6.17532
A A G	8	0.000471615	6	0.000229113	2.05844
G S G	8	0.000471615	5	0.000190927	2.47013
V L F	8	0.000471615	5	0.000190927	2.47013
V A A	8	0.000471615	7	0.000267298	1.76438
I R T	8	0.000471615	3	0.000114556	4.11688
A Q M	8	0.000471615	2	7.63709e-05	6.17532
G L F	8	0.000471615	7	0.000267298	1.76438
L C T	8	0.000471615	4	0.000152742	3.08766
P P L	8	0.000471615	4	0.000152742	3.08766
P L S	8	0.000471615	9	0.000343669	1.37229
I G V	8	0.000471615	9	0.000343669	1.37229
I I A	8	0.000471615	10	0.000381854	1.23506
R L N	8	0.000471615	8	0.000305483	1.54383
S V S	8	0.000471615	10	0.000381854	1.23506
L F T	8	0.000471615	12	0.000458225	1.02922
N N T	8	0.000471615	10	0.000381854	1.23506
Y P C	8	0.000471615	NA	NA	NA
A N N	8	0.000471615	8	0.000305483	1.54383
F L R	8	0.000471615	8	0.000305483	1.54383
S A G	8	0.000471615	6	0.000229113	2.05844
E R G	8	0.000471615	2	7.63709e-05	6.17532
V T Q	8	0.000471615	2	7.63709e-05	6.17532
R S T	7	0.000412663	9	0.000343669	1.20076
L T E	7	0.000412663	6	0.000229113	1.80114
H S L	7	0.000412663	5	0.000190927	2.16136
I P S	7	0.000412663	9	0.000343669	1.20076
V K Q	7	0.000412663	4	0.000152742	2.7017
E V E	7	0.000412663	2	7.63709e-05	5.40341
V R A	7	0.000412663	3	0.000114556	3.60227
A E L	7	0.000412663	7	0.000267298	1.54383
G A I	7	0.000412663	2	7.63709e-05	5.40341
R V T	7	0.000412663	8	0.000305483	1.35085
L L F	7	0.000412663	25	0.000954636	0.432273
I E N	7	0.000412663	8	0.000305483	1.35085
F V R	7	0.000412663	3	0.000114556	3.60227
T G I	7	0.000412663	7	0.000267298	1.54383
L A G	7	0.000412663	6	0.000229113	1.80114
V V S	7	0.000412663	2	7.63709e-05	5.40341
P S D	7	0.000412663	NA	NA	NA
R R R	7	0.000412663	NA	NA	NA
L I G	7	0.000412663	10	0.000381854	1.08068
L F L	7	0.000412663	15	0.000572781	0.720454
M V T	7	0.000412663	2	7.63709e-05	5.40341
F L L	7	0.000412663	19	0.000725523	0.56878
L V P	7	0.000412663	8	0.000305483	1.35085
F S G	7	0.000412663	6	0.000229113	1.80114
S A F	7	0.000412663	9	0.000343669	1.20076
Y S T	7	0.000412663	5	0.000190927	2.16136
P T F	7	0.000412663	7	0.000267298	1.54383
N G L	7	0.000412663	8	0.000305483	1.35085
K D V	7	0.000412663	3	0.000114556	3.60227
L P P	7	0.000412663	3	0.000114556	3.60227
N A P	7	0.000412663	3	0.000114556	3.60227
P S A	7	0.000412663	NA	NA	NA
N G T	7	0.000412663	4	0.000152742	2.7017
A W T	7	0.000412663	NA	NA	NA
S V M	7	0.000412663	2	7.63709e-05	5.40341
V W L	7	0.000412663	2	7.63709e-05	5.40341
A A T	7	0.000412663	5	0.000190927	2.16136
M T Y	7	0.000412663	7	0.000267298	1.54383
S T P	7	0.000412663	5	0.000190927	2.16136
S T A	7	0.000412663	6	0.000229113	1.80114
A M T	7	0.000412663	7	0.000267298	1.54383
T L M	7	0.000412663	2	7.63709e-05	5.40341
D R K	7	0.000412663	6	0.000229113	1.80114
E D V	7	0.000412663	7	0.000267298	1.54383
S V Y	7	0.000412663	15	0.000572781	0.720454
Q M W	7	0.000412663	1	3.81854e-05	10.8068
R R G	7	0.000412663	2	7.63709e-05	5.40341
V V T	7	0.000412663	11	0.00042004	0.982438
Y P V	7	0.000412663	2	7.63709e-05	5.40341
P P E	7	0.000412663	NA	NA	NA
D K T	7	0.000412663	8	0.000305483	1.35085
Q G Q	7	0.000412663	2	7.63709e-05	5.40341
Y G A	7	0.000412663	4	0.000152742	2.7017
I T L	7	0.000412663	15	0.000572781	0.720454
G P D	7	0.000412663	NA	NA	NA
Q G V	7	0.000412663	1	3.81854e-05	10.8068
F I R	7	0.000412663	10	0.000381854	1.08068
G G A	7	0.000412663	6	0.000229113	1.80114
D K N	7	0.000412663	8	0.000305483	1.35085
F G L	7	0.000412663	6	0.000229113	1.80114
P G V	7	0.000412663	4	0.000152742	2.7017
A G G	7	0.000412663	6	0.000229113	1.80114
V T P	7	0.000412663	4	0.000152742	2.7017
I T V	7	0.000412663	12	0.000458225	0.900568
P D P	7	0.000412663	2	7.63709e-05	5.40341
A V I	7	0.000412663	7	0.000267298	1.54383
V G I	7	0.000412663	6	0.000229113	1.80114
R L A	7	0.000412663	7	0.000267298	1.54383
K V V	7	0.000412663	6	0.000229113	1.80114
M G Y	7	0.000412663	NA	NA	NA
T F V	7	0.000412663	4	0.000152742	2.7017
T S F	7	0.000412663	8	0.000305483	1.35085
A I A	7	0.000412663	4	0.000152742	2.7017
S T E	7	0.000412663	6	0.000229113	1.80114
E G A	7	0.000412663	1	3.81854e-05	10.8068
G V M	7	0.000412663	3	0.000114556	3.60227
G Y L	7	0.000412663	3	0.000114556	3.60227
A P L	7	0.000412663	3	0.000114556	3.60227
A I F	7	0.000412663	6	0.000229113	1.80114
R K S	7	0.000412663	1	3.81854e-05	10.8068
H Y P	7	0.000412663	NA	NA	NA
S F G	7	0.000412663	2	7.63709e-05	5.40341
D D V	7	0.000412663	13	0.000496411	0.831293
W H Y	7	0.000412663	1	3.81854e-05	10.8068
A P S	7	0.000412663	8	0.000305483	1.35085
E R F	7	0.000412663	3	0.000114556	3.60227
R G F	7	0.000412663	4	0.000152742	2.7017
Y V S	7	0.000412663	4	0.000152742	2.7017
P S G	7	0.000412663	5	0.000190927	2.16136
G K A	7	0.000412663	3	0.000114556	3.60227
F D K	7	0.000412663	7	0.000267298	1.54383
D M G	7	0.000412663	NA	NA	NA
G F A	7	0.000412663	1	3.81854e-05	10.8068
V V K	7	0.000412663	9	0.000343669	1.20076
Q V A	7	0.000412663	NA	NA	NA
I V Y	7	0.000412663	9	0.000343669	1.20076
A I R	7	0.000412663	4	0.000152742	2.7017
D A V	7	0.000412663	8	0.000305483	1.35085
T Y G	7	0.000412663	NA	NA	NA
G A T	7	0.000412663	7	0.000267298	1.54383
K L V	7	0.000412663	10	0.000381854	1.08068
G V R	7	0.000412663	2	7.63709e-05	5.40341
D F S	7	0.000412663	7	0.000267298	1.54383
V P A	7	0.000412663	6	0.000229113	1.80114
L V I	7	0.000412663	15	0.000572781	0.720454
K G V	7	0.000412663	3	0.000114556	3.60227
D P L	7	0.000412663	8	0.000305483	1.35085
P V Y	7	0.000412663	5	0.000190927	2.16136
V Y L	7	0.000412663	9	0.000343669	1.20076
C G S	7	0.000412663	1	3.81854e-05	10.8068
I V A	7	0.000412663	11	0.00042004	0.982438
S P S	7	0.000412663	6	0.000229113	1.80114
M D K	7	0.000412663	7	0.000267298	1.54383
R A Y	7	0.000412663	3	0.000114556	3.60227
S L T	7	0.000412663	9	0.000343669	1.20076
F L H	7	0.000412663	10	0.000381854	1.08068
W P L	7	0.000412663	6	0.000229113	1.80114
P F L	7	0.000412663	3	0.000114556	3.60227
P V P	7	0.000412663	6	0.000229113	1.80114
L Q S	7	0.000412663	2	7.63709e-05	5.40341
R G R	7	0.000412663	3	0.000114556	3.60227
G I S	7	0.000412663	8	0.000305483	1.35085
E V A	7	0.000412663	8	0.000305483	1.35085
L I F	7	0.000412663	10	0.000381854	1.08068
F A V	7	0.000412663	3	0.000114556	3.60227
G I A	7	0.000412663	8	0.000305483	1.35085
T E P	7	0.000412663	2	7.63709e-05	5.40341
T R V	7	0.000412663	10	0.000381854	1.08068
P N L	7	0.000412663	5	0.000190927	2.16136
G F P	7	0.000412663	2	7.63709e-05	5.40341
S P L	7	0.000412663	13	0.000496411	0.831293
T G S	7	0.000412663	3	0.000114556	3.60227
K L E	7	0.000412663	3	0.000114556	3.60227
E L P	7	0.000412663	4	0.000152742	2.7017
W L S	7	0.000412663	3	0.000114556	3.60227
A D L	7	0.000412663	14	0.000534596	0.771915
N L G	7	0.000412663	7	0.000267298	1.54383
S Q L	7	0.000412663	3	0.000114556	3.60227
E S I	7	0.000412663	6	0.000229113	1.80114
C D E	7	0.000412663	1	3.81854e-05	10.8068
A L M	7	0.000412663	6	0.000229113	1.80114
S S F	7	0.000412663	24	0.00091645	0.450284
L E Q	7	0.000412663	3	0.000114556	3.60227
K C D	7	0.000412663	1	3.81854e-05	10.8068
E I L	7	0.000412663	10	0.000381854	1.08068
I S L	7	0.000412663	25	0.000954636	0.432273
F S A	7	0.000412663	3	0.000114556	3.60227
E A Q	7	0.000412663	NA	NA	NA
C T R	7	0.000412663	1	3.81854e-05	10.8068
E R I	7	0.000412663	3	0.000114556	3.60227
L A V	7	0.000412663	7	0.000267298	1.54383
T L L	7	0.000412663	10	0.000381854	1.08068
S F S	6	0.000353711	16	0.000610967	0.578937
S H F	6	0.000353711	3	0.000114556	3.08766
D F K	6	0.000353711	8	0.000305483	1.15787
A T T	6	0.000353711	5	0.000190927	1.8526
D A A	6	0.000353711	5	0.000190927	1.8526
V S G	6	0.000353711	1	3.81854e-05	9.26298
L D V	6	0.000353711	2	7.63709e-05	4.63149
L T Q	6	0.000353711	5	0.000190927	1.8526
K G A	6	0.000353711	1	3.81854e-05	9.26298
K D G	6	0.000353711	5	0.000190927	1.8526
L A K	6	0.000353711	8	0.000305483	1.15787
I G L	6	0.000353711	7	0.000267298	1.32328
I V R	6	0.000353711	7	0.000267298	1.32328
S P V	6	0.000353711	1	3.81854e-05	9.26298
L S F	6	0.000353711	13	0.000496411	0.712537
L P I	6	0.000353711	14	0.000534596	0.661642
I F K	6	0.000353711	10	0.000381854	0.926298
F G Y	6	0.000353711	3	0.000114556	3.08766
V S V	6	0.000353711	7	0.000267298	1.32328
Q G M	6	0.000353711	1	3.81854e-05	9.26298
I A N	6	0.000353711	6	0.000229113	1.54383
K A Y	6	0.000353711	6	0.000229113	1.54383
F V E	6	0.000353711	7	0.000267298	1.32328
K K D	6	0.000353711	4	0.000152742	2.31575
L T V	6	0.000353711	12	0.000458225	0.771915
T T T	6	0.000353711	6	0.000229113	1.54383
E T L	6	0.000353711	10	0.000381854	0.926298
N A V	6	0.000353711	11	0.00042004	0.842089
L V K	6	0.000353711	6	0.000229113	1.54383
R Q G	6	0.000353711	NA	NA	NA
L E S	6	0.000353711	7	0.000267298	1.32328
S P Y	6	0.000353711	6	0.000229113	1.54383
Y I P	6	0.000353711	6	0.000229113	1.54383
V V F	6	0.000353711	8	0.000305483	1.15787
D R F	6	0.000353711	3	0.000114556	3.08766
D V I	6	0.000353711	15	0.000572781	0.617532
T T L	6	0.000353711	10	0.000381854	0.926298
L E F	6	0.000353711	5	0.000190927	1.8526
E R S	6	0.000353711	3	0.000114556	3.08766
I I R	6	0.000353711	5	0.000190927	1.8526
V G M	6	0.000353711	NA	NA	NA
K R S	6	0.000353711	4	0.000152742	2.31575
G I Y	6	0.000353711	8	0.000305483	1.15787
F L Q	6	0.000353711	6	0.000229113	1.54383
P T E	6	0.000353711	3	0.000114556	3.08766
F R A	6	0.000353711	NA	NA	NA
L F N	6	0.000353711	16	0.000610967	0.578937
L K L	6	0.000353711	12	0.000458225	0.771915
A K F	6	0.000353711	4	0.000152742	2.31575
A A E	6	0.000353711	6	0.000229113	1.54383
T I S	6	0.000353711	18	0.000687338	0.51461
G S Y	6	0.000353711	1	3.81854e-05	9.26298
P L A	6	0.000353711	3	0.000114556	3.08766
V I L	6	0.000353711	11	0.00042004	0.842089
G F T	6	0.000353711	5	0.000190927	1.8526
L T H	6	0.000353711	4	0.000152742	2.31575
N V P	6	0.000353711	4	0.000152742	2.31575
P P A	6	0.000353711	1	3.81854e-05	9.26298
R K M	6	0.000353711	2	7.63709e-05	4.63149
G I T	6	0.000353711	5	0.000190927	1.8526
V T T	6	0.000353711	6	0.000229113	1.54383
I G Y	6	0.000353711	3	0.000114556	3.08766
L M R	6	0.000353711	2	7.63709e-05	4.63149
E G L	6	0.000353711	3	0.000114556	3.08766
D F T	6	0.000353711	3	0.000114556	3.08766
F G A	6	0.000353711	NA	NA	NA
A V G	6	0.000353711	6	0.000229113	1.54383
Y L D	6	0.000353711	5	0.000190927	1.8526
G N Y	6	0.000353711	5	0.000190927	1.8526
L W L	6	0.000353711	5	0.000190927	1.8526
L G T	6	0.000353711	8	0.000305483	1.15787
G A P	6	0.000353711	4	0.000152742	2.31575
L F P	6	0.000353711	6	0.000229113	1.54383
S V I	6	0.000353711	15	0.000572781	0.617532
R L L	6	0.000353711	10	0.000381854	0.926298
P D F	6	0.000353711	7	0.000267298	1.32328
F A E	6	0.000353711	2	7.63709e-05	4.63149
I L S	6	0.000353711	23	0.000878265	0.402738
L A R	6	0.000353711	8	0.000305483	1.15787
A E A	6	0.000353711	5	0.000190927	1.8526
I S A	6	0.000353711	9	0.000343669	1.02922
V E R	6	0.000353711	2	7.63709e-05	4.63149
R A R	6	0.000353711	3	0.000114556	3.08766
N P P	6	0.000353711	1	3.81854e-05	9.26298
L F S	6	0.000353711	18	0.000687338	0.51461
S S V	6	0.000353711	9	0.000343669	1.02922
Q Y G	6	0.000353711	1	3.81854e-05	9.26298
G N I	6	0.000353711	10	0.000381854	0.926298
R A T	6	0.000353711	6	0.000229113	1.54383
V V E	6	0.000353711	7	0.000267298	1.32328
R V V	6	0.000353711	9	0.000343669	1.02922
G T T	6	0.000353711	8	0.000305483	1.15787
I F Q	6	0.000353711	NA	NA	NA
V T G	6	0.000353711	3	0.000114556	3.08766
V F H	6	0.000353711	2	7.63709e-05	4.63149
D G I	6	0.000353711	1	3.81854e-05	9.26298
T S A	6	0.000353711	8	0.000305483	1.15787
V I G	6	0.000353711	14	0.000534596	0.661642
S F Y	6	0.000353711	10	0.000381854	0.926298
L F G	6	0.000353711	10	0.000381854	0.926298
L I L	6	0.000353711	21	0.000801894	0.441094
I F R	6	0.000353711	4	0.000152742	2.31575
E R V	6	0.000353711	3	0.000114556	3.08766
S P R	6	0.000353711	3	0.000114556	3.08766
D V L	6	0.000353711	11	0.00042004	0.842089
F P T	6	0.000353711	4	0.000152742	2.31575
T R G	6	0.000353711	4	0.000152742	2.31575
F A S	6	0.000353711	5	0.000190927	1.8526
N S L	6	0.000353711	17	0.000649152	0.544881
L H E	6	0.000353711	2	7.63709e-05	4.63149
T T F	6	0.000353711	3	0.000114556	3.08766
R W C	6	0.000353711	NA	NA	NA
S L N	6	0.000353711	18	0.000687338	0.51461
M R T	6	0.000353711	4	0.000152742	2.31575
Y A L	6	0.000353711	15	0.000572781	0.617532
G S V	6	0.000353711	8	0.000305483	1.15787
R L Q	6	0.000353711	2	7.63709e-05	4.63149
T D F	6	0.000353711	7	0.000267298	1.32328
N L K	6	0.000353711	9	0.000343669	1.02922
L E K	6	0.000353711	8	0.000305483	1.15787
R D R	6	0.000353711	7	0.000267298	1.32328
G N F	6	0.000353711	1	3.81854e-05	9.26298
K A R	6	0.000353711	1	3.81854e-05	9.26298
A G P	6	0.000353711	1	3.81854e-05	9.26298
T A V	6	0.000353711	3	0.000114556	3.08766
D I P	6	0.000353711	9	0.000343669	1.02922
S D Y	6	0.000353711	6	0.000229113	1.54383
A A N	6	0.000353711	5	0.000190927	1.8526
D I T	6	0.000353711	8	0.000305483	1.15787
V D L	6	0.000353711	2	7.63709e-05	4.63149
I P A	6	0.000353711	4	0.000152742	2.31575
D T I	6	0.000353711	7	0.000267298	1.32328
S L S	6	0.000353711	21	0.000801894	0.441094
S T V	6	0.000353711	9	0.000343669	1.02922
T Y K	6	0.000353711	5	0.000190927	1.8526
E G E	6	0.000353711	6	0.000229113	1.54383
G M L	6	0.000353711	3	0.000114556	3.08766
W A S	6	0.000353711	1	3.81854e-05	9.26298
T P L	6	0.000353711	7	0.000267298	1.32328
E E L	6	0.000353711	9	0.000343669	1.02922
P G G	6	0.000353711	2	7.63709e-05	4.63149
L V M	6	0.000353711	3	0.000114556	3.08766
Q V P	6	0.000353711	4	0.000152742	2.31575
R D L	6	0.000353711	5	0.000190927	1.8526
L T S	6	0.000353711	12	0.000458225	0.771915
I S T	6	0.000353711	12	0.000458225	0.771915
T V E	6	0.000353711	6	0.000229113	1.54383
G A M	6	0.000353711	4	0.000152742	2.31575
Y S D	6	0.000353711	7	0.000267298	1.32328
D F D	6	0.000353711	3	0.000114556	3.08766
P I I	6	0.000353711	11	0.00042004	0.842089
P I F	6	0.000353711	3	0.000114556	3.08766
P Q V	6	0.000353711	8	0.000305483	1.15787
S F P	6	0.000353711	3	0.000114556	3.08766
S R L	6	0.000353711	8	0.000305483	1.15787
E G K	6	0.000353711	NA	NA	NA
G G G	6	0.000353711	3	0.000114556	3.08766
M L R	6	0.000353711	3	0.000114556	3.08766
D P A	6	0.000353711	1	3.81854e-05	9.26298
G T R	6	0.000353711	7	0.000267298	1.32328
Q S I	6	0.000353711	7	0.000267298	1.32328
L P G	6	0.000353711	8	0.000305483	1.15787
T P M	6	0.000353711	1	3.81854e-05	9.26298
M P S	6	0.000353711	2	7.63709e-05	4.63149
G L P	6	0.000353711	9	0.000343669	1.02922
V Y A	6	0.000353711	9	0.000343669	1.02922
V A P	6	0.000353711	2	7.63709e-05	4.63149
P L R	6	0.000353711	4	0.000152742	2.31575
V K V	6	0.000353711	4	0.000152742	2.31575
L I T	6	0.000353711	13	0.000496411	0.712537
P F I	6	0.000353711	8	0.000305483	1.15787
I V L	6	0.000353711	12	0.000458225	0.771915
A S F	6	0.000353711	12	0.000458225	0.771915
R S G	6	0.000353711	1	3.81854e-05	9.26298
S T G	6	0.000353711	9	0.000343669	1.02922
V L W	6	0.000353711	1	3.81854e-05	9.26298
N K E	6	0.000353711	8	0.000305483	1.15787
P V V	6	0.000353711	3	0.000114556	3.08766
S T I	6	0.000353711	19	0.000725523	0.487525
D V A	6	0.000353711	1	3.81854e-05	9.26298
F S I	6	0.000353711	9	0.000343669	1.02922
A A Q	6	0.000353711	2	7.63709e-05	4.63149
P G A	6	0.000353711	6	0.000229113	1.54383
K G K	6	0.000353711	2	7.63709e-05	4.63149
T L K	6	0.000353711	15	0.000572781	0.617532
N V T	6	0.000353711	13	0.000496411	0.712537
V S F	6	0.000353711	7	0.000267298	1.32328
L A S	6	0.000353711	12	0.000458225	0.771915
D P V	6	0.000353711	5	0.000190927	1.8526
L D L	6	0.000353711	9	0.000343669	1.02922
Q L F	6	0.000353711	5	0.000190927	1.8526
A T V	6	0.000353711	4	0.000152742	2.31575
R E L	6	0.000353711	6	0.000229113	1.54383
N Y L	6	0.000353711	9	0.000343669	1.02922
D P R	6	0.000353711	3	0.000114556	3.08766
E D R	6	0.000353711	1	3.81854e-05	9.26298
A V S	6	0.000353711	8	0.000305483	1.15787
K R L	6	0.000353711	8	0.000305483	1.15787
F F L	6	0.000353711	8	0.000305483	1.15787
L L D	6	0.000353711	13	0.000496411	0.712537
L C L	6	0.000353711	4	0.000152742	2.31575
L F F	6	0.000353711	7	0.000267298	1.32328
V P L	6	0.000353711	11	0.00042004	0.842089
Q L S	6	0.000353711	4	0.000152742	2.31575
I D P	6	0.000353711	3	0.000114556	3.08766
A L N	6	0.000353711	3	0.000114556	3.08766
A T A	6	0.000353711	6	0.000229113	1.54383
Y G N	6	0.000353711	2	7.63709e-05	4.63149
K T F	6	0.000353711	1	3.81854e-05	9.26298
G T S	6	0.000353711	7	0.000267298	1.32328
R A P	6	0.000353711	NA	NA	NA
V N S	6	0.000353711	8	0.000305483	1.15787
L S V	6	0.000353711	13	0.000496411	0.712537
P E T	6	0.000353711	5	0.000190927	1.8526
A S S	6	0.000353711	8	0.000305483	1.15787
T G G	6	0.000353711	9	0.000343669	1.02922
T P T	5	0.000294759	2	7.63709e-05	3.85958
I S N	5	0.000294759	19	0.000725523	0.406271
K M I	5	0.000294759	6	0.000229113	1.28653
I E A	5	0.000294759	4	0.000152742	1.92979
V F P	5	0.000294759	5	0.000190927	1.54383
R D I	5	0.000294759	4	0.000152742	1.92979
Q L E	5	0.000294759	3	0.000114556	2.57305
I Q N	5	0.000294759	5	0.000190927	1.54383
V V N	5	0.000294759	12	0.000458225	0.643263
T T W	5	0.000294759	1	3.81854e-05	7.71915
T Q G	5	0.000294759	NA	NA	NA
T S I	5	0.000294759	18	0.000687338	0.428842
N V L	5	0.000294759	5	0.000190927	1.54383
S S T	5	0.000294759	12	0.000458225	0.643263
D V G	5	0.000294759	1	3.81854e-05	7.71915
V R F	5	0.000294759	3	0.000114556	2.57305
L N T	5	0.000294759	6	0.000229113	1.28653
L T F	5	0.000294759	8	0.000305483	0.964894
A D M	5	0.000294759	NA	NA	NA
L Q P	5	0.000294759	1	3.81854e-05	7.71915
L D D	5	0.000294759	14	0.000534596	0.551368
T L P	5	0.000294759	8	0.000305483	0.964894
D L Q	5	0.000294759	2	7.63709e-05	3.85958
N R F	5	0.000294759	6	0.000229113	1.28653
V S N	5	0.000294759	9	0.000343669	0.857684
A N L	5	0.000294759	5	0.000190927	1.54383
L D F	5	0.000294759	7	0.000267298	1.10274
S T S	5	0.000294759	8	0.000305483	0.964894
P F S	5	0.000294759	6	0.000229113	1.28653
R G I	5	0.000294759	7	0.000267298	1.10274
S G T	5	0.000294759	6	0.000229113	1.28653
N E L	5	0.000294759	16	0.000610967	0.482447
L E D	5	0.000294759	4	0.000152742	1.92979
A V F	5	0.000294759	6	0.000229113	1.28653
E L L	5	0.000294759	8	0.000305483	0.964894
E D I	5	0.000294759	8	0.000305483	0.964894
R A L	5	0.000294759	7	0.000267298	1.10274
L N I	5	0.000294759	19	0.000725523	0.406271
K D L	5	0.000294759	5	0.000190927	1.54383
Y L A	5	0.000294759	6	0.000229113	1.28653
I D D	5	0.000294759	8	0.000305483	0.964894
R K L	5	0.000294759	7	0.000267298	1.10274
D H L	5	0.000294759	NA	NA	NA
R N R	5	0.000294759	4	0.000152742	1.92979
M D I	5	0.000294759	7	0.000267298	1.10274
P A P	5	0.000294759	1	3.81854e-05	7.71915
M G A	5	0.000294759	3	0.000114556	2.57305
A A S	5	0.000294759	6	0.000229113	1.28653
G L W	5	0.000294759	NA	NA	NA
Y L Q	5	0.000294759	7	0.000267298	1.10274
K F T	5	0.000294759	3	0.000114556	2.57305
L C D	5	0.000294759	2	7.63709e-05	3.85958
Q I Q	5	0.000294759	1	3.81854e-05	7.71915
G G K	5	0.000294759	6	0.000229113	1.28653
A E Q	5	0.000294759	3	0.000114556	2.57305
V D F	5	0.000294759	4	0.000152742	1.92979
R D Y	5	0.000294759	4	0.000152742	1.92979
E N G	5	0.000294759	3	0.000114556	2.57305
P G I	5	0.000294759	2	7.63709e-05	3.85958
A I P	5	0.000294759	2	7.63709e-05	3.85958
Q P T	5	0.000294759	NA	NA	NA
L R L	5	0.000294759	5	0.000190927	1.54383
D R R	5	0.000294759	1	3.81854e-05	7.71915
P D I	5	0.000294759	9	0.000343669	0.857684
L G W	5	0.000294759	2	7.63709e-05	3.85958
T P P	5	0.000294759	6	0.000229113	1.28653
V H S	5	0.000294759	5	0.000190927	1.54383
D S E	5	0.000294759	2	7.63709e-05	3.85958
R N L	5	0.000294759	4	0.000152742	1.92979
D L V	5	0.000294759	14	0.000534596	0.551368
G W L	5	0.000294759	NA	NA	NA
A M G	5	0.000294759	1	3.81854e-05	7.71915
G N L	5	0.000294759	8	0.000305483	0.964894
V P Y	5	0.000294759	4	0.000152742	1.92979
E E V	5	0.000294759	7	0.000267298	1.10274
Y L Y	5	0.000294759	14	0.000534596	0.551368
I R N	5	0.000294759	3	0.000114556	2.57305
D V S	5	0.000294759	8	0.000305483	0.964894
P D D	5	0.000294759	2	7.63709e-05	3.85958
K K C	5	0.000294759	1	3.81854e-05	7.71915
V M W	5	0.000294759	NA	NA	NA
V H A	5	0.000294759	3	0.000114556	2.57305
T S R	5	0.000294759	5	0.000190927	1.54383
P Y R	5	0.000294759	1	3.81854e-05	7.71915
M A L	5	0.000294759	13	0.000496411	0.593781
A E W	5	0.000294759	NA	NA	NA
A R V	5	0.000294759	8	0.000305483	0.964894
A R G	5	0.000294759	1	3.81854e-05	7.71915
L P F	5	0.000294759	NA	NA	NA
V D A	5	0.000294759	7	0.000267298	1.10274
D P S	5	0.000294759	2	7.63709e-05	3.85958
L V F	5	0.000294759	10	0.000381854	0.771915
S K G	5	0.000294759	6	0.000229113	1.28653
R S L	5	0.000294759	7	0.000267298	1.10274
G V G	5	0.000294759	2	7.63709e-05	3.85958
W A G	5	0.000294759	1	3.81854e-05	7.71915
Q R K	5	0.000294759	2	7.63709e-05	3.85958
H T A	5	0.000294759	2	7.63709e-05	3.85958
N G P	5	0.000294759	4	0.000152742	1.92979
D G N	5	0.000294759	8	0.000305483	0.964894
A Y T	5	0.000294759	1	3.81854e-05	7.71915
P S T	5	0.000294759	12	0.000458225	0.643263
A D A	5	0.000294759	8	0.000305483	0.964894
I L K	5	0.000294759	18	0.000687338	0.428842
T N G	5	0.000294759	2	7.63709e-05	3.85958
N L Y	5	0.000294759	11	0.00042004	0.701741
W D V	5	0.000294759	NA	NA	NA
G Q Q	5	0.000294759	3	0.000114556	2.57305
N H T	5	0.000294759	NA	NA	NA
Q L C	5	0.000294759	6	0.000229113	1.28653
S L Q	5	0.000294759	10	0.000381854	0.771915
Q T L	5	0.000294759	2	7.63709e-05	3.85958
R F A	5	0.000294759	1	3.81854e-05	7.71915
S F I	5	0.000294759	11	0.00042004	0.701741
E T T	5	0.000294759	2	7.63709e-05	3.85958
L V D	5	0.000294759	4	0.000152742	1.92979
D S L	5	0.000294759	5	0.000190927	1.54383
Y G K	5	0.000294759	1	3.81854e-05	7.71915
T T P	5	0.000294759	11	0.00042004	0.701741
P A A	5	0.000294759	NA	NA	NA
V I V	5	0.000294759	9	0.000343669	0.857684
P I R	5	0.000294759	6	0.000229113	1.28653
R V L	5	0.000294759	10	0.000381854	0.771915
N A L	5	0.000294759	4	0.000152742	1.92979
T D P	5	0.000294759	3	0.000114556	2.57305
F S S	5	0.000294759	9	0.000343669	0.857684
S M L	5	0.000294759	14	0.000534596	0.551368
T I G	5	0.000294759	8	0.000305483	0.964894
A A Y	5	0.000294759	11	0.00042004	0.701741
I V N	5	0.000294759	12	0.000458225	0.643263
D L R	5	0.000294759	5	0.000190927	1.54383
L A H	5	0.000294759	4	0.000152742	1.92979
P V E	5	0.000294759	2	7.63709e-05	3.85958
F P F	5	0.000294759	3	0.000114556	2.57305
Q E Q	5	0.000294759	2	7.63709e-05	3.85958
R L C	5	0.000294759	1	3.81854e-05	7.71915
I R Q	5	0.000294759	NA	NA	NA
R Y L	5	0.000294759	12	0.000458225	0.643263
Y Q L	5	0.000294759	6	0.000229113	1.28653
K L K	5	0.000294759	6	0.000229113	1.28653
L D S	5	0.000294759	4	0.000152742	1.92979
N S T	5	0.000294759	11	0.00042004	0.701741
P A G	5	0.000294759	3	0.000114556	2.57305
V P M	5	0.000294759	NA	NA	NA
I I D	5	0.000294759	14	0.000534596	0.551368
V E T	5	0.000294759	7	0.000267298	1.10274
G K T	5	0.000294759	5	0.000190927	1.54383
A D V	5	0.000294759	3	0.000114556	2.57305
S D A	5	0.000294759	3	0.000114556	2.57305
S L E	5	0.000294759	10	0.000381854	0.771915
V V R	5	0.000294759	2	7.63709e-05	3.85958
I Q G	5	0.000294759	4	0.000152742	1.92979
H T K	5	0.000294759	1	3.81854e-05	7.71915
G M V	5	0.000294759	NA	NA	NA
A A D	5	0.000294759	4	0.000152742	1.92979
E N Q	5	0.000294759	NA	NA	NA
F G F	5	0.000294759	3	0.000114556	2.57305
T V T	5	0.000294759	3	0.000114556	2.57305
I I N	5	0.000294759	13	0.000496411	0.593781
T A N	5	0.000294759	2	7.63709e-05	3.85958
E Q I	5	0.000294759	2	7.63709e-05	3.85958
E I P	5	0.000294759	5	0.000190927	1.54383
P E V	5	0.000294759	1	3.81854e-05	7.71915
I S P	5	0.000294759	4	0.000152742	1.92979
H T P	5	0.000294759	2	7.63709e-05	3.85958
G K V	5	0.000294759	2	7.63709e-05	3.85958
A P G	5	0.000294759	7	0.000267298	1.10274
V L P	5	0.000294759	8	0.000305483	0.964894
Y N L	5	0.000294759	23	0.000878265	0.335615
M T H	5	0.000294759	2	7.63709e-05	3.85958
G A N	5	0.000294759	4	0.000152742	1.92979
L S I	5	0.000294759	16	0.000610967	0.482447
L N N	5	0.000294759	7	0.000267298	1.10274
D I Y	5	0.000294759	9	0.000343669	0.857684
L T A	5	0.000294759	10	0.000381854	0.771915
L V G	5	0.000294759	4	0.000152742	1.92979
G L V	5	0.000294759	9	0.000343669	0.857684
W E D	5	0.000294759	NA	NA	NA
A V R	5	0.000294759	5	0.000190927	1.54383
S R V	5	0.000294759	3	0.000114556	2.57305
R G P	5	0.000294759	2	7.63709e-05	3.85958
V A Y	5	0.000294759	5	0.000190927	1.54383
K S T	5	0.000294759	1	3.81854e-05	7.71915
S V T	5	0.000294759	8	0.000305483	0.964894
P E A	5	0.000294759	5	0.000190927	1.54383
F A F	5	0.000294759	7	0.000267298	1.10274
S S A	5	0.000294759	5	0.000190927	1.54383
M L L	5	0.000294759	5	0.000190927	1.54383
F E R	5	0.000294759	2	7.63709e-05	3.85958
I Y K	5	0.000294759	6	0.000229113	1.28653
G G F	5	0.000294759	4	0.000152742	1.92979
Q L A	5	0.000294759	6	0.000229113	1.28653
H V T	5	0.000294759	NA	NA	NA
W N L	5	0.000294759	2	7.63709e-05	3.85958
A V Q	5	0.000294759	3	0.000114556	2.57305
G G I	5	0.000294759	5	0.000190927	1.54383
I V G	5	0.000294759	1	3.81854e-05	7.71915
V I T	5	0.000294759	5	0.000190927	1.54383
V E A	5	0.000294759	3	0.000114556	2.57305
E N R	5	0.000294759	5	0.000190927	1.54383
I S R	5	0.000294759	12	0.000458225	0.643263
H T I	5	0.000294759	5	0.000190927	1.54383
I S S	5	0.000294759	34	0.0012983	0.227034
G I M	5	0.000294759	6	0.000229113	1.28653
W L G	5	0.000294759	3	0.000114556	2.57305
A Y G	5	0.000294759	2	7.63709e-05	3.85958
I T T	5	0.000294759	6	0.000229113	1.28653
F L Y	5	0.000294759	10	0.000381854	0.771915
T L N	5	0.000294759	7	0.000267298	1.10274
G D F	5	0.000294759	1	3.81854e-05	7.71915
Y E G	5	0.000294759	1	3.81854e-05	7.71915
F P G	5	0.000294759	1	3.81854e-05	7.71915
D V P	5	0.000294759	1	3.81854e-05	7.71915
A N K	5	0.000294759	3	0.000114556	2.57305
S N G	5	0.000294759	11	0.00042004	0.701741
G F S	5	0.000294759	1	3.81854e-05	7.71915
M E K	5	0.000294759	2	7.63709e-05	3.85958
C S F	5	0.000294759	2	7.63709e-05	3.85958
D F A	5	0.000294759	7	0.000267298	1.10274
S L P	5	0.000294759	6	0.000229113	1.28653
A S I	5	0.000294759	16	0.000610967	0.482447
L Q Q	5	0.000294759	5	0.000190927	1.54383
K K K	5	0.000294759	1	3.81854e-05	7.71915
E D M	5	0.000294759	2	7.63709e-05	3.85958
N A T	5	0.000294759	5	0.000190927	1.54383
S H L	5	0.000294759	9	0.000343669	0.857684
L T K	5	0.000294759	9	0.000343669	0.857684
L P E	5	0.000294759	4	0.000152742	1.92979
L S E	5	0.000294759	10	0.000381854	0.771915
H I S	5	0.000294759	10	0.000381854	0.771915
Y D Y	5	0.000294759	7	0.000267298	1.10274
K S L	5	0.000294759	17	0.000649152	0.454068
V I A	5	0.000294759	7	0.000267298	1.10274
F V T	5	0.000294759	4	0.000152742	1.92979
L S R	5	0.000294759	11	0.00042004	0.701741
I G M	5	0.000294759	2	7.63709e-05	3.85958
E N V	5	0.000294759	2	7.63709e-05	3.85958
T F T	5	0.000294759	12	0.000458225	0.643263
E P G	5	0.000294759	4	0.000152742	1.92979
R L G	5	0.000294759	1	3.81854e-05	7.71915
F Y G	5	0.000294759	1	3.81854e-05	7.71915
I A S	5	0.000294759	14	0.000534596	0.551368
D K V	5	0.000294759	8	0.000305483	0.964894
P W L	5	0.000294759	NA	NA	NA
Y L E	5	0.000294759	3	0.000114556	2.57305
I I L	5	0.000294759	20	0.000763709	0.385958
D Q L	5	0.000294759	7	0.000267298	1.10274
A F F	5	0.000294759	5	0.000190927	1.54383
L M G	5	0.000294759	2	7.63709e-05	3.85958
N I M	5	0.000294759	5	0.000190927	1.54383
G L M	5	0.000294759	2	7.63709e-05	3.85958
G G P	5	0.000294759	2	7.63709e-05	3.85958
I E D	5	0.000294759	5	0.000190927	1.54383
A A P	5	0.000294759	3	0.000114556	2.57305
D M L	5	0.000294759	7	0.000267298	1.10274
G R L	5	0.000294759	4	0.000152742	1.92979
S T Y	5	0.000294759	11	0.00042004	0.701741
F I P	5	0.000294759	4	0.000152742	1.92979
I T K	5	0.000294759	11	0.00042004	0.701741
R F V	5	0.000294759	7	0.000267298	1.10274
R W R	5	0.000294759	1	3.81854e-05	7.71915
L R R	5	0.000294759	3	0.000114556	2.57305
A F S	5	0.000294759	6	0.000229113	1.28653
F H T	5	0.000294759	3	0.000114556	2.57305
M L N	5	0.000294759	17	0.000649152	0.454068
M D V	5	0.000294759	NA	NA	NA
L N K	5	0.000294759	4	0.000152742	1.92979
V M A	5	0.000294759	3	0.000114556	2.57305
V T I	5	0.000294759	10	0.000381854	0.771915
F T R	5	0.000294759	4	0.000152742	1.92979
M L A	5	0.000294759	2	7.63709e-05	3.85958
V E E	5	0.000294759	9	0.000343669	0.857684
L D P	5	0.000294759	2	7.63709e-05	3.85958
F I A	5	0.000294759	12	0.000458225	0.643263
G A R	5	0.000294759	4	0.000152742	1.92979
S E G	5	0.000294759	1	3.81854e-05	7.71915
D I V	5	0.000294759	15	0.000572781	0.51461
T P G	5	0.000294759	2	7.63709e-05	3.85958
E Q V	5	0.000294759	NA	NA	NA
P S M	5	0.000294759	4	0.000152742	1.92979
H L L	5	0.000294759	10	0.000381854	0.771915
V F R	5	0.000294759	5	0.000190927	1.54383
D F L	5	0.000294759	12	0.000458225	0.643263
S M T	5	0.000294759	4	0.000152742	1.92979
R R S	5	0.000294759	10	0.000381854	0.771915
F F D	5	0.000294759	3	0.000114556	2.57305
N V S	5	0.000294759	8	0.000305483	0.964894
G G R	5	0.000294759	2	7.63709e-05	3.85958
D V F	5	0.000294759	3	0.000114556	2.57305
C L G	5	0.000294759	2	7.63709e-05	3.85958
I D C	5	0.000294759	NA	NA	NA
K V T	5	0.000294759	8	0.000305483	0.964894
R L F	5	0.000294759	5	0.000190927	1.54383
D A T	5	0.000294759	1	3.81854e-05	7.71915
W I T	5	0.000294759	1	3.81854e-05	7.71915
Q T G	5	0.000294759	3	0.000114556	2.57305
R A I	5	0.000294759	3	0.000114556	2.57305
D P K	5	0.000294759	2	7.63709e-05	3.85958
L L R	5	0.000294759	8	0.000305483	0.964894
P T V	5	0.000294759	5	0.000190927	1.54383
I R G	5	0.000294759	1	3.81854e-05	7.71915
Y N F	5	0.000294759	13	0.000496411	0.593781
G V K	5	0.000294759	2	7.63709e-05	3.85958
V S P	5	0.000294759	5	0.000190927	1.54383
N T L	5	0.000294759	9	0.000343669	0.857684
E Q Q	5	0.000294759	NA	NA	NA
T F G	5	0.000294759	3	0.000114556	2.57305
G I R	5	0.000294759	9	0.000343669	0.857684
D Y G	5	0.000294759	7	0.000267298	1.10274
D A I	5	0.000294759	8	0.000305483	0.964894
G Q L	5	0.000294759	2	7.63709e-05	3.85958
F G Q	5	0.000294759	1	3.81854e-05	7.71915
Y A G	5	0.000294759	2	7.63709e-05	3.85958
N I T	5	0.000294759	16	0.000610967	0.482447
V L E	5	0.000294759	7	0.000267298	1.10274
E A V	5	0.000294759	8	0.000305483	0.964894
D E N	5	0.000294759	3	0.000114556	2.57305
K M M	5	0.000294759	2	7.63709e-05	3.85958
D L G	5	0.000294759	4	0.000152742	1.92979
W D I	5	0.000294759	NA	NA	NA
I R D	5	0.000294759	7	0.000267298	1.10274
A V P	5	0.000294759	2	7.63709e-05	3.85958
Q N L	5	0.000294759	4	0.000152742	1.92979
T A P	5	0.000294759	3	0.000114556	2.57305
A T S	5	0.000294759	5	0.000190927	1.54383
V S I	5	0.000294759	15	0.000572781	0.51461
Q S G	5	0.000294759	NA	NA	NA
R V F	5	0.000294759	7	0.000267298	1.10274
I K G	5	0.000294759	10	0.000381854	0.771915
A F T	5	0.000294759	8	0.000305483	0.964894
N I P	5	0.000294759	9	0.000343669	0.857684
L R P	5	0.000294759	2	7.63709e-05	3.85958
D A R	5	0.000294759	6	0.000229113	1.28653
L V Y	5	0.000294759	14	0.000534596	0.551368
L D I	5	0.000294759	15	0.000572781	0.51461
K G G	5	0.000294759	1	3.81854e-05	7.71915
Q N S	5	0.000294759	2	7.63709e-05	3.85958
F L F	5	0.000294759	9	0.000343669	0.857684
A Q V	5	0.000294759	NA	NA	NA
G W A	5	0.000294759	1	3.81854e-05	7.71915
F K D	5	0.000294759	4	0.000152742	1.92979
E F Y	5	0.000294759	2	7.63709e-05	3.85958
S A W	5	0.000294759	1	3.81854e-05	7.71915
L A M	5	0.000294759	3	0.000114556	2.57305
F K T	5	0.000294759	9	0.000343669	0.857684
V L K	5	0.000294759	4	0.000152742	1.92979
K G I	5	0.000294759	7	0.000267298	1.10274
A L F	5	0.000294759	8	0.000305483	0.964894
I L R	5	0.000294759	10	0.000381854	0.771915
P D A	5	0.000294759	3	0.000114556	2.57305
E G S	4	0.000235807	1	3.81854e-05	6.17532
A S P	4	0.000235807	10	0.000381854	0.617532
S V G	4	0.000235807	2	7.63709e-05	3.08766
I P Y	4	0.000235807	4	0.000152742	1.54383
D I I	4	0.000235807	16	0.000610967	0.385958
N D L	4	0.000235807	15	0.000572781	0.411688
R I G	4	0.000235807	NA	NA	NA
K A S	4	0.000235807	1	3.81854e-05	6.17532
A Q L	4	0.000235807	2	7.63709e-05	3.08766
N A I	4	0.000235807	7	0.000267298	0.882189
I P I	4	0.000235807	5	0.000190927	1.23506
D L A	4	0.000235807	6	0.000229113	1.02922
N S R	4	0.000235807	2	7.63709e-05	3.08766
S E I	4	0.000235807	11	0.00042004	0.561393
R L W	4	0.000235807	1	3.81854e-05	6.17532
P T P	4	0.000235807	7	0.000267298	0.882189
T V I	4	0.000235807	2	7.63709e-05	3.08766
Y S V	4	0.000235807	10	0.000381854	0.617532
H A D	4	0.000235807	NA	NA	NA
N M G	4	0.000235807	2	7.63709e-05	3.08766
Q D A	4	0.000235807	NA	NA	NA
W E A	4	0.000235807	1	3.81854e-05	6.17532
G I H	4	0.000235807	NA	NA	NA
W I I	4	0.000235807	2	7.63709e-05	3.08766
S G E	4	0.000235807	7	0.000267298	0.882189
D A P	4	0.000235807	3	0.000114556	2.05844
P M V	4	0.000235807	2	7.63709e-05	3.08766
K V K	4	0.000235807	8	0.000305483	0.771915
S A I	4	0.000235807	9	0.000343669	0.686147
G L E	4	0.000235807	3	0.000114556	2.05844
A W A	4	0.000235807	1	3.81854e-05	6.17532
L H G	4	0.000235807	3	0.000114556	2.05844
F G M	4	0.000235807	2	7.63709e-05	3.08766
S E L	4	0.000235807	11	0.00042004	0.561393
T P Y	4	0.000235807	3	0.000114556	2.05844
Y D L	4	0.000235807	5	0.000190927	1.23506
A E V	4	0.000235807	3	0.000114556	2.05844
I G N	4	0.000235807	14	0.000534596	0.441094
S T T	4	0.000235807	5	0.000190927	1.23506
A I K	4	0.000235807	7	0.000267298	0.882189
N Y I	4	0.000235807	10	0.000381854	0.617532
D N A	4	0.000235807	3	0.000114556	2.05844
Y R I	4	0.000235807	2	7.63709e-05	3.08766
F G V	4	0.000235807	1	3.81854e-05	6.17532
A Q E	4	0.000235807	4	0.000152742	1.54383
M I Y	4	0.000235807	2	7.63709e-05	3.08766
S R T	4	0.000235807	5	0.000190927	1.23506
L I Q	4	0.000235807	7	0.000267298	0.882189
Y N Y	4	0.000235807	9	0.000343669	0.686147
V P G	4	0.000235807	1	3.81854e-05	6.17532
D N V	4	0.000235807	5	0.000190927	1.23506
K G W	4	0.000235807	NA	NA	NA
W T G	4	0.000235807	2	7.63709e-05	3.08766
L P D	4	0.000235807	3	0.000114556	2.05844
V A I	4	0.000235807	6	0.000229113	1.02922
R H Y	4	0.000235807	2	7.63709e-05	3.08766
K H I	4	0.000235807	8	0.000305483	0.771915
D R S	4	0.000235807	4	0.000152742	1.54383
Y D P	4	0.000235807	4	0.000152742	1.54383
T W L	4	0.000235807	2	7.63709e-05	3.08766
P T N	4	0.000235807	1	3.81854e-05	6.17532
E S E	4	0.000235807	4	0.000152742	1.54383
E Q G	4	0.000235807	5	0.000190927	1.23506
F N S	4	0.000235807	7	0.000267298	0.882189
G T W	4	0.000235807	NA	NA	NA
R T W	4	0.000235807	3	0.000114556	2.05844
S R A	4	0.000235807	2	7.63709e-05	3.08766
F V N	4	0.000235807	12	0.000458225	0.51461
M P N	4	0.000235807	NA	NA	NA
G P R	4	0.000235807	NA	NA	NA
A L P	4	0.000235807	1	3.81854e-05	6.17532
V K P	4	0.000235807	2	7.63709e-05	3.08766
R T A	4	0.000235807	2	7.63709e-05	3.08766
G W C	4	0.000235807	NA	NA	NA
D T A	4	0.000235807	3	0.000114556	2.05844
Y I I	4	0.000235807	13	0.000496411	0.475025
L N Q	4	0.000235807	3	0.000114556	2.05844
D E V	4	0.000235807	4	0.000152742	1.54383
V A R	4	0.000235807	3	0.000114556	2.05844
K K V	4	0.000235807	6	0.000229113	1.02922
L L Y	4	0.000235807	15	0.000572781	0.411688
V R E	4	0.000235807	5	0.000190927	1.23506
L A I	4	0.000235807	11	0.00042004	0.561393
S F F	4	0.000235807	15	0.000572781	0.411688
S I S	4	0.000235807	32	0.00122193	0.192979
T R F	4	0.000235807	4	0.000152742	1.54383
M E L	4	0.000235807	3	0.000114556	2.05844
E S L	4	0.000235807	11	0.00042004	0.561393
L K D	4	0.000235807	7	0.000267298	0.882189
C T E	4	0.000235807	1	3.81854e-05	6.17532
T E G	4	0.000235807	1	3.81854e-05	6.17532
G I D	4	0.000235807	3	0.000114556	2.05844
G S S	4	0.000235807	6	0.000229113	1.02922
S S W	4	0.000235807	2	7.63709e-05	3.08766
D L N	4	0.000235807	9	0.000343669	0.686147
I P M	4	0.000235807	1	3.81854e-05	6.17532
S M E	4	0.000235807	3	0.000114556	2.05844
Q A S	4	0.000235807	NA	NA	NA
P A D	4	0.000235807	NA	NA	NA
D D H	4	0.000235807	5	0.000190927	1.23506
T L Q	4	0.000235807	NA	NA	NA
P T L	4	0.000235807	4	0.000152742	1.54383
P R P	4	0.000235807	NA	NA	NA
S Q S	4	0.000235807	1	3.81854e-05	6.17532
I D R	4	0.000235807	6	0.000229113	1.02922
P F G	4	0.000235807	2	7.63709e-05	3.08766
G V Q	4	0.000235807	1	3.81854e-05	6.17532
M W Q	4	0.000235807	NA	NA	NA
L V W	4	0.000235807	NA	NA	NA
V A M	4	0.000235807	1	3.81854e-05	6.17532
L Y I	4	0.000235807	16	0.000610967	0.385958
N L I	4	0.000235807	11	0.00042004	0.561393
K E T	4	0.000235807	2	7.63709e-05	3.08766
T L R	4	0.000235807	4	0.000152742	1.54383
D E E	4	0.000235807	3	0.000114556	2.05844
I A Y	4	0.000235807	2	7.63709e-05	3.08766
L L I	4	0.000235807	12	0.000458225	0.51461
I I G	4	0.000235807	9	0.000343669	0.686147
S I H	4	0.000235807	9	0.000343669	0.686147
N P D	4	0.000235807	5	0.000190927	1.23506
D I D	4	0.000235807	8	0.000305483	0.771915
W I V	4	0.000235807	NA	NA	NA
G S A	4	0.000235807	1	3.81854e-05	6.17532
T G Y	4	0.000235807	2	7.63709e-05	3.08766
T T V	4	0.000235807	7	0.000267298	0.882189
Y P G	4	0.000235807	6	0.000229113	1.02922
E L V	4	0.000235807	12	0.000458225	0.51461
A Q D	4	0.000235807	1	3.81854e-05	6.17532
D N Q	4	0.000235807	NA	NA	NA
G V W	4	0.000235807	1	3.81854e-05	6.17532
T E S	4	0.000235807	4	0.000152742	1.54383
Y M C	4	0.000235807	2	7.63709e-05	3.08766
K T I	4	0.000235807	10	0.000381854	0.617532
A L S	4	0.000235807	5	0.000190927	1.23506
T N I	4	0.000235807	9	0.000343669	0.686147
T V V	4	0.000235807	7	0.000267298	0.882189
A T G	4	0.000235807	1	3.81854e-05	6.17532
A H G	4	0.000235807	1	3.81854e-05	6.17532
L G S	4	0.000235807	4	0.000152742	1.54383
I L D	4	0.000235807	10	0.000381854	0.617532
E P S	4	0.000235807	3	0.000114556	2.05844
D Y K	4	0.000235807	3	0.000114556	2.05844
C L L	4	0.000235807	2	7.63709e-05	3.08766
G S I	4	0.000235807	6	0.000229113	1.02922
L G Q	4	0.000235807	NA	NA	NA
S I F	4	0.000235807	28	0.00106919	0.220547
I D E	4	0.000235807	7	0.000267298	0.882189
T T A	4	0.000235807	7	0.000267298	0.882189
F T G	4	0.000235807	5	0.000190927	1.23506
L T N	4	0.000235807	11	0.00042004	0.561393
E N S	4	0.000235807	4	0.000152742	1.54383
R G V	4	0.000235807	3	0.000114556	2.05844
E K E	4	0.000235807	3	0.000114556	2.05844
R R K	4	0.000235807	1	3.81854e-05	6.17532
V I S	4	0.000235807	12	0.000458225	0.51461
K S V	4	0.000235807	5	0.000190927	1.23506
G N V	4	0.000235807	5	0.000190927	1.23506
R S V	4	0.000235807	11	0.00042004	0.561393
L P W	4	0.000235807	3	0.000114556	2.05844
I D G	4	0.000235807	5	0.000190927	1.23506
V F D	4	0.000235807	11	0.00042004	0.561393
W A I	4	0.000235807	2	7.63709e-05	3.08766
I Y M	4	0.000235807	NA	NA	NA
R M V	4	0.000235807	NA	NA	NA
F P W	4	0.000235807	2	7.63709e-05	3.08766
D L E	4	0.000235807	9	0.000343669	0.686147
F A M	4	0.000235807	NA	NA	NA
D H I	4	0.000235807	6	0.000229113	1.02922
L Y A	4	0.000235807	11	0.00042004	0.561393
I F G	4	0.000235807	5	0.000190927	1.23506
S A N	4	0.000235807	1	3.81854e-05	6.17532
P V F	4	0.000235807	7	0.000267298	0.882189
L K M	4	0.000235807	5	0.000190927	1.23506
K V P	4	0.000235807	1	3.81854e-05	6.17532
A T R	4	0.000235807	2	7.63709e-05	3.08766
K A I	4	0.000235807	1	3.81854e-05	6.17532
S I A	4	0.000235807	6	0.000229113	1.02922
T I I	4	0.000235807	18	0.000687338	0.343073
N T F	4	0.000235807	5	0.000190927	1.23506
F W D	4	0.000235807	NA	NA	NA
I L V	4	0.000235807	5	0.000190927	1.23506
H L Y	4	0.000235807	5	0.000190927	1.23506
V I N	4	0.000235807	13	0.000496411	0.475025
T G L	4	0.000235807	4	0.000152742	1.54383
L Q G	4	0.000235807	NA	NA	NA
N A W	4	0.000235807	NA	NA	NA
N V A	4	0.000235807	6	0.000229113	1.02922
P L Q	4	0.000235807	3	0.000114556	2.05844
F P I	4	0.000235807	3	0.000114556	2.05844
L Q V	4	0.000235807	1	3.81854e-05	6.17532
F H I	4	0.000235807	1	3.81854e-05	6.17532
L T Y	4	0.000235807	5	0.000190927	1.23506
I Q P	4	0.000235807	1	3.81854e-05	6.17532
E L K	4	0.000235807	9	0.000343669	0.686147
S G G	4	0.000235807	3	0.000114556	2.05844
F E A	4	0.000235807	3	0.000114556	2.05844
P L I	4	0.000235807	15	0.000572781	0.411688
N E F	4	0.000235807	6	0.000229113	1.02922
A D P	4	0.000235807	3	0.000114556	2.05844
E E Y	4	0.000235807	5	0.000190927	1.23506
K D E	4	0.000235807	1	3.81854e-05	6.17532
S I N	4	0.000235807	15	0.000572781	0.411688
L K Y	4	0.000235807	5	0.000190927	1.23506
E A S	4	0.000235807	2	7.63709e-05	3.08766
P P S	4	0.000235807	4	0.000152742	1.54383
H T M	4	0.000235807	1	3.81854e-05	6.17532
D D F	4	0.000235807	4	0.000152742	1.54383
L K A	4	0.000235807	11	0.00042004	0.561393
G D V	4	0.000235807	1	3.81854e-05	6.17532
F P D	4	0.000235807	5	0.000190927	1.23506
I I M	4	0.000235807	1	3.81854e-05	6.17532
S I I	4	0.000235807	25	0.000954636	0.247013
L L K	4	0.000235807	11	0.00042004	0.561393
G F I	4	0.000235807	5	0.000190927	1.23506
N R N	4	0.000235807	6	0.000229113	1.02922
E V F	4	0.000235807	8	0.000305483	0.771915
N S P	4	0.000235807	3	0.000114556	2.05844
G Q N	4	0.000235807	2	7.63709e-05	3.08766
A T F	4	0.000235807	4	0.000152742	1.54383
E Y M	4	0.000235807	1	3.81854e-05	6.17532
K A L	4	0.000235807	8	0.000305483	0.771915
K T S	4	0.000235807	10	0.000381854	0.617532
N R K	4	0.000235807	1	3.81854e-05	6.17532
E E R	4	0.000235807	2	7.63709e-05	3.08766
K A A	4	0.000235807	2	7.63709e-05	3.08766
P D L	4	0.000235807	6	0.000229113	1.02922
H F Y	4	0.000235807	2	7.63709e-05	3.08766
D D N	4	0.000235807	11	0.00042004	0.561393
C T L	4	0.000235807	5	0.000190927	1.23506
Y P A	4	0.000235807	1	3.81854e-05	6.17532
A I S	4	0.000235807	5	0.000190927	1.23506
P L C	4	0.000235807	2	7.63709e-05	3.08766
D G L	4	0.000235807	9	0.000343669	0.686147
G F G	4	0.000235807	2	7.63709e-05	3.08766
G K S	4	0.000235807	2	7.63709e-05	3.08766
R K K	4	0.000235807	9	0.000343669	0.686147
V G T	4	0.000235807	1	3.81854e-05	6.17532
R K D	4	0.000235807	3	0.000114556	2.05844
K C L	4	0.000235807	1	3.81854e-05	6.17532
D S K	4	0.000235807	3	0.000114556	2.05844
M W L	4	0.000235807	3	0.000114556	2.05844
V F E	4	0.000235807	4	0.000152742	1.54383
Y I S	4	0.000235807	15	0.000572781	0.411688
A I G	4	0.000235807	6	0.000229113	1.02922
Y A V	4	0.000235807	6	0.000229113	1.02922
G V H	4	0.000235807	NA	NA	NA
V S K	4	0.000235807	9	0.000343669	0.686147
K K I	4	0.000235807	11	0.00042004	0.561393
E N P	4	0.000235807	5	0.000190927	1.23506
Y Y V	4	0.000235807	4	0.000152742	1.54383
Y L V	4	0.000235807	6	0.000229113	1.02922
S I L	4	0.000235807	25	0.000954636	0.247013
N S G	4	0.000235807	6	0.000229113	1.02922
I F I	4	0.000235807	9	0.000343669	0.686147
W L T	4	0.000235807	2	7.63709e-05	3.08766
T T Y	4	0.000235807	8	0.000305483	0.771915
T P R	4	0.000235807	3	0.000114556	2.05844
Q G G	4	0.000235807	2	7.63709e-05	3.08766
Y G T	4	0.000235807	2	7.63709e-05	3.08766
V A N	4	0.000235807	3	0.000114556	2.05844
D P I	4	0.000235807	NA	NA	NA
A R N	4	0.000235807	3	0.000114556	2.05844
S V F	4	0.000235807	10	0.000381854	0.617532
F T T	4	0.000235807	10	0.000381854	0.617532
L I I	4	0.000235807	18	0.000687338	0.343073
Q D L	4	0.000235807	6	0.000229113	1.02922
E P L	4	0.000235807	3	0.000114556	2.05844
S L R	4	0.000235807	8	0.000305483	0.771915
Y A D	4	0.000235807	NA	NA	NA
D Y N	4	0.000235807	3	0.000114556	2.05844
F D F	4	0.000235807	7	0.000267298	0.882189
E D G	4	0.000235807	3	0.000114556	2.05844
T A M	4	0.000235807	4	0.000152742	1.54383
Q A R	4	0.000235807	1	3.81854e-05	6.17532
A H A	4	0.000235807	1	3.81854e-05	6.17532
D D R	4	0.000235807	2	7.63709e-05	3.08766
S N T	4	0.000235807	11	0.00042004	0.561393
I T S	4	0.000235807	11	0.00042004	0.561393
C L Y	4	0.000235807	1	3.81854e-05	6.17532
R L I	4	0.000235807	7	0.000267298	0.882189
K V N	4	0.000235807	3	0.000114556	2.05844
H Y A	4	0.000235807	NA	NA	NA
S Q P	4	0.000235807	1	3.81854e-05	6.17532
P G L	4	0.000235807	4	0.000152742	1.54383
K I L	4	0.000235807	14	0.000534596	0.441094
P R Y	4	0.000235807	1	3.81854e-05	6.17532
P R V	4	0.000235807	2	7.63709e-05	3.08766
L Q Y	4	0.000235807	4	0.000152742	1.54383
T D L	4	0.000235807	8	0.000305483	0.771915
M A T	4	0.000235807	5	0.000190927	1.23506
T A E	4	0.000235807	2	7.63709e-05	3.08766
T V F	4	0.000235807	4	0.000152742	1.54383
L I R	4	0.000235807	10	0.000381854	0.617532
L T T	4	0.000235807	5	0.000190927	1.23506
P I Y	4	0.000235807	15	0.000572781	0.411688
L H S	4	0.000235807	5	0.000190927	1.23506
M M Y	4	0.000235807	NA	NA	NA
H A P	4	0.000235807	2	7.63709e-05	3.08766
T N V	4	0.000235807	8	0.000305483	0.771915
S H G	4	0.000235807	6	0.000229113	1.02922
Y I L	4	0.000235807	23	0.000878265	0.268492
S G N	4	0.000235807	11	0.00042004	0.561393
R L R	4	0.000235807	4	0.000152742	1.54383
L R T	4	0.000235807	6	0.000229113	1.02922
M G V	4	0.000235807	2	7.63709e-05	3.08766
E F T	4	0.000235807	3	0.000114556	2.05844
Y G I	4	0.000235807	1	3.81854e-05	6.17532
V F S	4	0.000235807	5	0.000190927	1.23506
I I S	4	0.000235807	32	0.00122193	0.192979
R V A	4	0.000235807	2	7.63709e-05	3.08766
M A F	4	0.000235807	6	0.000229113	1.02922
L F E	4	0.000235807	2	7.63709e-05	3.08766
A Y V	4	0.000235807	5	0.000190927	1.23506
E R Y	4	0.000235807	4	0.000152742	1.54383
G L T	4	0.000235807	8	0.000305483	0.771915
A K L	4	0.000235807	6	0.000229113	1.02922
S R S	4	0.000235807	4	0.000152742	1.54383
E G F	4	0.000235807	2	7.63709e-05	3.08766
K S D	4	0.000235807	6	0.000229113	1.02922
T V W	4	0.000235807	NA	NA	NA
A Y Q	4	0.000235807	1	3.81854e-05	6.17532
M L S	4	0.000235807	7	0.000267298	0.882189
N G S	4	0.000235807	4	0.000152742	1.54383
Y K P	4	0.000235807	3	0.000114556	2.05844
L D H	4	0.000235807	1	3.81854e-05	6.17532
P R G	4	0.000235807	1	3.81854e-05	6.17532
Y K A	4	0.000235807	3	0.000114556	2.05844
G I P	4	0.000235807	3	0.000114556	2.05844
A D R	4	0.000235807	NA	NA	NA
L K G	4	0.000235807	3	0.000114556	2.05844
A G N	4	0.000235807	7	0.000267298	0.882189
D I A	4	0.000235807	4	0.000152742	1.54383
N S A	4	0.000235807	5	0.000190927	1.23506
E T Y	4	0.000235807	3	0.000114556	2.05844
R T F	4	0.000235807	1	3.81854e-05	6.17532
N P Y	4	0.000235807	4	0.000152742	1.54383
K F K	4	0.000235807	8	0.000305483	0.771915
E K A	4	0.000235807	NA	NA	NA
A N Y	4	0.000235807	5	0.000190927	1.23506
R E R	4	0.000235807	8	0.000305483	0.771915
M Q M	4	0.000235807	NA	NA	NA
D S F	4	0.000235807	10	0.000381854	0.617532
T L I	4	0.000235807	11	0.00042004	0.561393
V V V	4	0.000235807	6	0.000229113	1.02922
R L P	4	0.000235807	7	0.000267298	0.882189
E A I	4	0.000235807	6	0.000229113	1.02922
K P L	4	0.000235807	5	0.000190927	1.23506
K Y S	4	0.000235807	10	0.000381854	0.617532
N N S	4	0.000235807	5	0.000190927	1.23506
T P K	4	0.000235807	5	0.000190927	1.23506
R F S	4	0.000235807	3	0.000114556	2.05844
D E L	4	0.000235807	12	0.000458225	0.51461
F Y N	4	0.000235807	8	0.000305483	0.771915
T F L	4	0.000235807	16	0.000610967	0.385958
G T F	4	0.000235807	6	0.000229113	1.02922
E E A	4	0.000235807	5	0.000190927	1.23506
C L I	4	0.000235807	5	0.000190927	1.23506
F K I	4	0.000235807	5	0.000190927	1.23506
Y P D	4	0.000235807	4	0.000152742	1.54383
V G W	4	0.000235807	NA	NA	NA
K E P	4	0.000235807	4	0.000152742	1.54383
S E V	4	0.000235807	2	7.63709e-05	3.08766
Y W A	4	0.000235807	NA	NA	NA
K T L	4	0.000235807	19	0.000725523	0.325017
K K L	4	0.000235807	12	0.000458225	0.51461
N I E	4	0.000235807	9	0.000343669	0.686147
L W T	4	0.000235807	NA	NA	NA
Y D G	4	0.000235807	5	0.000190927	1.23506
A L D	4	0.000235807	5	0.000190927	1.23506
A K K	4	0.000235807	6	0.000229113	1.02922
F V A	4	0.000235807	4	0.000152742	1.54383
E Q L	4	0.000235807	4	0.000152742	1.54383
P S I	4	0.000235807	8	0.000305483	0.771915
K R T	4	0.000235807	3	0.000114556	2.05844
R F P	4	0.000235807	3	0.000114556	2.05844
K T W	4	0.000235807	NA	NA	NA
P L G	4	0.000235807	2	7.63709e-05	3.08766
P I S	4	0.000235807	6	0.000229113	1.02922
I V S	4	0.000235807	18	0.000687338	0.343073
K P G	4	0.000235807	2	7.63709e-05	3.08766
G P E	4	0.000235807	3	0.000114556	2.05844
G V I	4	0.000235807	9	0.000343669	0.686147
L A D	4	0.000235807	3	0.000114556	2.05844
M T S	4	0.000235807	5	0.000190927	1.23506
F D N	4	0.000235807	5	0.000190927	1.23506
D F P	4	0.000235807	2	7.63709e-05	3.08766
L D N	4	0.000235807	8	0.000305483	0.771915
I G D	4	0.000235807	5	0.000190927	1.23506
F Y S	4	0.000235807	6	0.000229113	1.02922
D G T	4	0.000235807	4	0.000152742	1.54383
W L F	4	0.000235807	1	3.81854e-05	6.17532
G N G	4	0.000235807	2	7.63709e-05	3.08766
N S S	4	0.000235807	7	0.000267298	0.882189
I I I	4	0.000235807	21	0.000801894	0.294063
K F L	4	0.000235807	9	0.000343669	0.686147
I H T	4	0.000235807	2	7.63709e-05	3.08766
N C T	4	0.000235807	NA	NA	NA
F P P	4	0.000235807	3	0.000114556	2.05844
E S P	4	0.000235807	NA	NA	NA
S R Y	4	0.000235807	5	0.000190927	1.23506
V S A	4	0.000235807	7	0.000267298	0.882189
F L I	4	0.000235807	11	0.00042004	0.561393
L N S	4	0.000235807	5	0.000190927	1.23506
P T Y	4	0.000235807	2	7.63709e-05	3.08766
D L F	4	0.000235807	15	0.000572781	0.411688
F P A	4	0.000235807	NA	NA	NA
I V T	4	0.000235807	9	0.000343669	0.686147
I T R	4	0.000235807	4	0.000152742	1.54383
L K R	4	0.000235807	4	0.000152742	1.54383
A E P	4	0.000235807	3	0.000114556	2.05844
T N M	4	0.000235807	2	7.63709e-05	3.08766
P V N	4	0.000235807	3	0.000114556	2.05844
N D I	4	0.000235807	14	0.000534596	0.441094
D L P	4	0.000235807	1	3.81854e-05	6.17532
R G K	4	0.000235807	2	7.63709e-05	3.08766
D A N	4	0.000235807	8	0.000305483	0.771915
P Q L	4	0.000235807	1	3.81854e-05	6.17532
F G P	4	0.000235807	5	0.000190927	1.23506
M W E	4	0.000235807	NA	NA	NA
P E G	4	0.000235807	1	3.81854e-05	6.17532
N L D	4	0.000235807	7	0.000267298	0.882189
L N H	4	0.000235807	2	7.63709e-05	3.08766
K V L	4	0.000235807	9	0.000343669	0.686147
I A K	4	0.000235807	10	0.000381854	0.617532
D Y F	4	0.000235807	9	0.000343669	0.686147
Y Y G	4	0.000235807	4	0.000152742	1.54383
E N L	4	0.000235807	6	0.000229113	1.02922
M G I	4	0.000235807	2	7.63709e-05	3.08766
F S T	4	0.000235807	16	0.000610967	0.385958
F M G	4	0.000235807	2	7.63709e-05	3.08766
L W A	4	0.000235807	NA	NA	NA
E F L	4	0.000235807	11	0.00042004	0.561393
T I L	4	0.000235807	27	0.00103101	0.228716
I H A	4	0.000235807	3	0.000114556	2.05844
K I I	4	0.000235807	10	0.000381854	0.617532
T I E	4	0.000235807	5	0.000190927	1.23506
Q G E	4	0.000235807	1	3.81854e-05	6.17532
A Q R	4	0.000235807	NA	NA	NA
Q V N	4	0.000235807	1	3.81854e-05	6.17532
K G Y	4	0.000235807	2	7.63709e-05	3.08766
N A M	4	0.000235807	1	3.81854e-05	6.17532
R P G	4	0.000235807	1	3.81854e-05	6.17532
E A T	4	0.000235807	7	0.000267298	0.882189
Y R L	4	0.000235807	2	7.63709e-05	3.08766
W L A	4	0.000235807	NA	NA	NA
D L C	4	0.000235807	1	3.81854e-05	6.17532
Q L T	4	0.000235807	7	0.000267298	0.882189
R F T	4	0.000235807	6	0.000229113	1.02922
I Y N	4	0.000235807	7	0.000267298	0.882189
A Y I	4	0.000235807	NA	NA	NA
S C L	4	0.000235807	3	0.000114556	2.05844
I P P	4	0.000235807	5	0.000190927	1.23506
L I V	4	0.000235807	14	0.000534596	0.441094
L R G	4	0.000235807	9	0.000343669	0.686147
V F F	4	0.000235807	7	0.000267298	0.882189
F E E	4	0.000235807	3	0.000114556	2.05844
L L E	4	0.000235807	13	0.000496411	0.475025
R V S	4	0.000235807	8	0.000305483	0.771915
I D I	4	0.000235807	21	0.000801894	0.294063
Y T P	4	0.000235807	3	0.000114556	2.05844
E L N	4	0.000235807	5	0.000190927	1.23506
R R C	4	0.000235807	NA	NA	NA
P C S	4	0.000235807	1	3.81854e-05	6.17532
S A A	4	0.000235807	9	0.000343669	0.686147
V N P	4	0.000235807	7	0.000267298	0.882189
G L R	4	0.000235807	3	0.000114556	2.05844
D R Q	4	0.000235807	1	3.81854e-05	6.17532
R Y V	4	0.000235807	8	0.000305483	0.771915
M E D	4	0.000235807	3	0.000114556	2.05844
R V P	4	0.000235807	1	3.81854e-05	6.17532
M V A	4	0.000235807	1	3.81854e-05	6.17532
G G S	4	0.000235807	4	0.000152742	1.54383
Y P Y	4	0.000235807	1	3.81854e-05	6.17532
V N Y	4	0.000235807	6	0.000229113	1.02922
N K V	4	0.000235807	3	0.000114556	2.05844
M L P	4	0.000235807	5	0.000190927	1.23506
F T F	4	0.000235807	7	0.000267298	0.882189
R H F	4	0.000235807	NA	NA	NA
E E N	4	0.000235807	6	0.000229113	1.02922
H G S	4	0.000235807	2	7.63709e-05	3.08766
Y D V	4	0.000235807	3	0.000114556	2.05844
S F T	4	0.000235807	18	0.000687338	0.343073
G V E	4	0.000235807	1	3.81854e-05	6.17532
N N A	4	0.000235807	4	0.000152742	1.54383
E W L	4	0.000235807	NA	NA	NA
A I D	4	0.000235807	5	0.000190927	1.23506
L R Y	4	0.000235807	8	0.000305483	0.771915
A T P	4	0.000235807	1	3.81854e-05	6.17532
Y L T	4	0.000235807	6	0.000229113	1.02922
L D K	4	0.000235807	11	0.00042004	0.561393
D I G	4	0.000235807	5	0.000190927	1.23506
V N L	4	0.000235807	10	0.000381854	0.617532
K L T	4	0.000235807	8	0.000305483	0.771915
L W H	4	0.000235807	NA	NA	NA
L S S	4	0.000235807	20	0.000763709	0.308766
L S Y	4	0.000235807	9	0.000343669	0.686147
K E K	4	0.000235807	4	0.000152742	1.54383
E N F	4	0.000235807	5	0.000190927	1.23506
S L W	4	0.000235807	NA	NA	NA
E A P	4	0.000235807	1	3.81854e-05	6.17532
A I Y	4	0.000235807	4	0.000152742	1.54383
[truncated: 47,331 more rows]

## Sheet: pathogenic_kmer_9
pattern	count_neg	count_pos	normCount_neg	normCount_pos	ratio
.EG.L.	0	22	0	0.00724399	Inf
.E.IL.	0	21	0	0.00691472	Inf
VE..LL	0	13	0	0.00428054	Inf
..W..V	0	12	0	0.00395127	Inf
.GLL..	0	12	0	0.00395127	Inf
.NT.A.	0	12	0	0.00395127	Inf
IER.L.	0	12	0	0.00395127	Inf
..R..C	0	11	0	0.003622	Inf
LE..LL	0	11	0	0.003622	Inf
WA....	0	10	0	0.00329272	Inf
LEG...	0	10	0	0.00329272	Inf
VEG...	0	10	0	0.00329272	Inf
..L.TM	0	10	0	0.00329272	Inf
..V.WT	0	10	0	0.00329272	Inf
FG..V.	0	10	0	0.00329272	Inf
.EG..F	0	10	0	0.00329272	Inf
G...TM	0	10	0	0.00329272	Inf
.ER.LL	0	10	0	0.00329272	Inf
.EW...	0	9	0	0.00296345	Inf
....WA	0	9	0	0.00296345	Inf
GGL...	0	9	0	0.00296345	Inf
...VFT	0	9	0	0.00296345	Inf
.P.VA.	0	9	0	0.00296345	Inf
.GV.W.	0	9	0	0.00296345	Inf
G..LT.	0	9	0	0.00296345	Inf
NG..W.	0	9	0	0.00296345	Inf
.E..FL	0	9	0	0.00296345	Inf
.P..AT	0	9	0	0.00296345	Inf
.ED..L	0	9	0	0.00296345	Inf
L...AT	0	9	0	0.00296345	Inf
.GV.WT	0	9	0	0.00296345	Inf
.EG.LL	0	9	0	0.00296345	Inf
GGL..M	0	9	0	0.00296345	Inf
G.F...	0	8	0	0.00263418	Inf
...W.G	0	8	0	0.00263418	Inf
NGV...	0	8	0	0.00263418	Inf
..TVA.	0	8	0	0.00263418	Inf
...PMG	0	8	0	0.00263418	Inf
L.FV..	0	8	0	0.00263418	Inf
.G.PV.	0	8	0	0.00263418	Inf
.H.FT.	0	8	0	0.00263418	Inf
.EN.P.	0	8	0	0.00263418	Inf
K..PM.	0	8	0	0.00263418	Inf
.G..TM	0	8	0	0.00263418	Inf
N...WT	0	8	0	0.00263418	Inf
F...VY	0	8	0	0.00263418	Inf
K...MG	0	8	0	0.00263418	Inf
LE...I	0	8	0	0.00263418	Inf
LG.VF.	0	8	0	0.00263418	Inf
IE.IL.	0	8	0	0.00263418	Inf
LE.IL.	0	8	0	0.00263418	Inf
NGV.W.	0	8	0	0.00263418	Inf
.G.VFT	0	8	0	0.00263418	Inf
.GL.TM	0	8	0	0.00263418	Inf
.GLL.M	0	8	0	0.00263418	Inf
L..VFT	0	8	0	0.00263418	Inf
V..VAT	0	8	0	0.00263418	Inf
K..PMG	0	8	0	0.00263418	Inf
NG..WT	0	8	0	0.00263418	Inf
LG..FT	0	8	0	0.00263418	Inf
IE..LF	0	8	0	0.00263418	Inf
NGV..T	0	8	0	0.00263418	Inf
LGF..T	0	8	0	0.00263418	Inf
IEG..F	0	8	0	0.00263418	Inf
NGV.WT	0	8	0	0.00263418	Inf
.AW...	0	7	0	0.00230491	Inf
.MW...	0	7	0	0.00230491	Inf
RGR...	0	7	0	0.00230491	Inf
.W...R	0	7	0	0.00230491	Inf
GGLL..	0	7	0	0.00230491	Inf
LGFV..	0	7	0	0.00230491	Inf
...VLT	0	7	0	0.00230491	Inf
...GLL	0	7	0	0.00230491	Inf
.E.VL.	0	7	0	0.00230491	Inf
.GR.Y.	0	7	0	0.00230491	Inf
..AS.S	0	7	0	0.00230491	Inf
..GW.G	0	7	0	0.00230491	Inf
..TP.G	0	7	0	0.00230491	Inf
L..LI.	0	7	0	0.00230491	Inf
FN..A.	0	7	0	0.00230491	Inf
FE..T.	0	7	0	0.00230491	Inf
.T..AT	0	7	0	0.00230491	Inf
.E..LI	0	7	0	0.00230491	Inf
KK...G	0	7	0	0.00230491	Inf
.GFVF.	0	7	0	0.00230491	Inf
.NTVA.	0	7	0	0.00230491	Inf
..LLTM	0	7	0	0.00230491	Inf
..FVFT	0	7	0	0.00230491	Inf
L.FVF.	0	7	0	0.00230491	Inf
VP.VA.	0	7	0	0.00230491	Inf
GGL.T.	0	7	0	0.00230491	Inf
LGF.F.	0	7	0	0.00230491	Inf
YNT.A.	0	7	0	0.00230491	Inf
IEG.L.	0	7	0	0.00230491	Inf
LEN.L.	0	7	0	0.00230491	Inf
.P.VAT	0	7	0	0.00230491	Inf
.H.FTL	0	7	0	0.00230491	Inf
.GF.FT	0	7	0	0.00230491	Inf
.GFV.T	0	7	0	0.00230491	Inf
GG..TM	0	7	0	0.00230491	Inf
LER..L	0	7	0	0.00230491	Inf
VEN..L	0	7	0	0.00230491	Inf
LG.VFT	0	7	0	0.00230491	Inf
GGL.TM	0	7	0	0.00230491	Inf
GGLL.M	0	7	0	0.00230491	Inf
N.W...	0	6	0	0.00197563	Inf
.W.A..	0	6	0	0.00197563	Inf
.H..C.	0	6	0	0.00197563	Inf
TEV...	0	6	0	0.00197563	Inf
.GYP..	0	6	0	0.00197563	Inf
.ENA..	0	6	0	0.00197563	Inf
RGRA..	0	6	0	0.00197563	Inf
YNTV..	0	6	0	0.00197563	Inf
..LMT.	0	6	0	0.00197563	Inf
..LLA.	0	6	0	0.00197563	Inf
..PLP.	0	6	0	0.00197563	Inf
..TIA.	0	6	0	0.00197563	Inf
..RTT.	0	6	0	0.00197563	Inf
...PVT	0	6	0	0.00197563	Inf
S.GV..	0	6	0	0.00197563	Inf
K.KC..	0	6	0	0.00197563	Inf
V.MV..	0	6	0	0.00197563	Inf
L.WI..	0	6	0	0.00197563	Inf
Y.TV..	0	6	0	0.00197563	Inf
M.KN..	0	6	0	0.00197563	Inf
K.TP..	0	6	0	0.00197563	Inf
RG.A..	0	6	0	0.00197563	Inf
VE.Q..	0	6	0	0.00197563	Inf
TE.I..	0	6	0	0.00197563	Inf
.A.SA.	0	6	0	0.00197563	Inf
.K.CD.	0	6	0	0.00197563	Inf
.K.PM.	0	6	0	0.00197563	Inf
.IL.T.	0	6	0	0.00197563	Inf
.MW.L.	0	6	0	0.00197563	Inf
.DR.W.	0	6	0	0.00197563	Inf
..L.TH	0	6	0	0.00197563	Inf
..R.FL	0	6	0	0.00197563	Inf
..R.WC	0	6	0	0.00197563	Inf
..RA.L	0	6	0	0.00197563	Inf
..VM.T	0	6	0	0.00197563	Inf
..GV.T	0	6	0	0.00197563	Inf
..GI.F	0	6	0	0.00197563	Inf
M..NI.	0	6	0	0.00197563	Inf
LE..F.	0	6	0	0.00197563	Inf
MD..I.	0	6	0	0.00197563	Inf
KK..M.	0	6	0	0.00197563	Inf
.P..GN	0	6	0	0.00197563	Inf
.K..MG	0	6	0	0.00197563	Inf
.D..WC	0	6	0	0.00197563	Inf
.TA..L	0	6	0	0.00197563	Inf
.ER..F	0	6	0	0.00197563	Inf
.EG..T	0	6	0	0.00197563	Inf
.HY..T	0	6	0	0.00197563	Inf
.DR..C	0	6	0	0.00197563	Inf
M...TH	0	6	0	0.00197563	Inf
D...GQ	0	6	0	0.00197563	Inf
VP...T	0	6	0	0.00197563	Inf
IG...T	0	6	0	0.00197563	Inf
WH...T	0	6	0	0.00197563	Inf
.GLLT.	0	6	0	0.00197563	Inf
.ERIL.	0	6	0	0.00197563	Inf
.EGIL.	0	6	0	0.00197563	Inf
G.LLT.	0	6	0	0.00197563	Inf
K.KCD.	0	6	0	0.00197563	Inf
M.KNI.	0	6	0	0.00197563	Inf
FG.PV.	0	6	0	0.00197563	Inf
KK.PM.	0	6	0	0.00197563	Inf
RGR.Y.	0	6	0	0.00197563	Inf
.G.LTM	0	6	0	0.00197563	Inf
.E.GLL	0	6	0	0.00197563	Inf
.E.ILL	0	6	0	0.00197563	Inf
.K.PMG	0	6	0	0.00197563	Inf
.NT.AT	0	6	0	0.00197563	Inf
.DR.WC	0	6	0	0.00197563	Inf
G..LTM	0	6	0	0.00197563	Inf
K..CDE	0	6	0	0.00197563	Inf
VP..AT	0	6	0	0.00197563	Inf
KK..MG	0	6	0	0.00197563	Inf
RGR..G	0	6	0	0.00197563	Inf
WHY..T	0	6	0	0.00197563	Inf
LGFVF.	0	6	0	0.00197563	Inf
.GLLTM	0	6	0	0.00197563	Inf
.GFVFT	0	6	0	0.00197563	Inf
G.LLTM	0	6	0	0.00197563	Inf
L.FVFT	0	6	0	0.00197563	Inf
K.KCDE	0	6	0	0.00197563	Inf
VP.VAT	0	6	0	0.00197563	Inf
KK.PMG	0	6	0	0.00197563	Inf
LGF.FT	0	6	0	0.00197563	Inf
LGFV.T	0	6	0	0.00197563	Inf
.WT...	0	5	0	0.00164636	Inf
.WR...	0	5	0	0.00164636	Inf
..WC..	0	5	0	0.00164636	Inf
..RW..	0	5	0	0.00164636	Inf
W.R...	0	5	0	0.00164636	Inf
..Q.M.	0	5	0	0.00164636	Inf
Q...W.	0	5	0	0.00164636	Inf
W...C.	0	5	0	0.00164636	Inf
KKK...	0	5	0	0.00164636	Inf
MEK...	0	5	0	0.00164636	Inf
LMR...	0	5	0	0.00164636	Inf
EGI...	0	5	0	0.00164636	Inf
.GAV..	0	5	0	0.00164636	Inf
.EGV..	0	5	0	0.00164636	Inf
.ENQ..	0	5	0	0.00164636	Inf
.IFQ..	0	5	0	0.00164636	Inf
.HYP..	0	5	0	0.00164636	Inf
Q....D	0	5	0	0.00164636	Inf
W....A	0	5	0	0.00164636	Inf
YNTI..	0	5	0	0.00164636	Inf
IEGI..	0	5	0	0.00164636	Inf
WHYP..	0	5	0	0.00164636	Inf
..RAY.	0	5	0	0.00164636	Inf
..GIF.	0	5	0	0.00164636	Inf
..GGR.	0	5	0	0.00164636	Inf
..RLQ.	0	5	0	0.00164636	Inf
..VMW.	0	5	0	0.00164636	Inf
..GWA.	0	5	0	0.00164636	Inf
..DFT.	0	5	0	0.00164636	Inf
..RRW.	0	5	0	0.00164636	Inf
..TPM.	0	5	0	0.00164636	Inf
..IIP.	0	5	0	0.00164636	Inf
..YPC.	0	5	0	0.00164636	Inf
...QGQ	0	5	0	0.00164636	Inf
...AVT	0	5	0	0.00164636	Inf
...MWT	0	5	0	0.00164636	Inf
...WAG	0	5	0	0.00164636	Inf
...LVA	0	5	0	0.00164636	Inf
...GLA	0	5	0	0.00164636	Inf
...VSG	0	5	0	0.00164636	Inf
...TTI	0	5	0	0.00164636	Inf
...PCT	0	5	0	0.00164636	Inf
L.RI..	0	5	0	0.00164636	Inf
T.GE..	0	5	0	0.00164636	Inf
A.SA..	0	5	0	0.00164636	Inf
W.YP..	0	5	0	0.00164636	Inf
AG.A..	0	5	0	0.00164636	Inf
NH.F..	0	5	0	0.00164636	Inf
NY.F..	0	5	0	0.00164636	Inf
WH.P..	0	5	0	0.00164636	Inf
.N.FT.	0	5	0	0.00164636	Inf
.S.LP.	0	5	0	0.00164636	Inf
.H.PC.	0	5	0	0.00164636	Inf
.GY.P.	0	5	0	0.00164636	Inf
.EN.M.	0	5	0	0.00164636	Inf
.LP.P.	0	5	0	0.00164636	Inf
.ER.T.	0	5	0	0.00164636	Inf
.EW.L.	0	5	0	0.00164636	Inf
.EG.F.	0	5	0	0.00164636	Inf
.GG.S.	0	5	0	0.00164636	Inf
.PP.G.	0	5	0	0.00164636	Inf
.HY.C.	0	5	0	0.00164636	Inf
..P.VP	0	5	0	0.00164636	Inf
..R.YG	0	5	0	0.00164636	Inf
..Y.VY	0	5	0	0.00164636	Inf
..H.VS	0	5	0	0.00164636	Inf
..T.MG	0	5	0	0.00164636	Inf
..F.TW	0	5	0	0.00164636	Inf
..AI.A	0	5	0	0.00164636	Inf
..AV.R	0	5	0	0.00164636	Inf
..RA.G	0	5	0	0.00164636	Inf
..VV.T	0	5	0	0.00164636	Inf
..TI.V	0	5	0	0.00164636	Inf
..AG.A	0	5	0	0.00164636	Inf
..GV.A	0	5	0	0.00164636	Inf
R..AY.	0	5	0	0.00164636	Inf
A..VP.	0	5	0	0.00164636	Inf
L..IT.	0	5	0	0.00164636	Inf
L..PV.	0	5	0	0.00164636	Inf
V..VL.	0	5	0	0.00164636	Inf
F..AT.	0	5	0	0.00164636	Inf
W..PC.	0	5	0	0.00164636	Inf
E..IP.	0	5	0	0.00164636	Inf
GP..T.	0	5	0	0.00164636	Inf
LT..L.	0	5	0	0.00164636	Inf
MD..S.	0	5	0	0.00164636	Inf
NH..T.	0	5	0	0.00164636	Inf
LE..M.	0	5	0	0.00164636	Inf
KE..V.	0	5	0	0.00164636	Inf
RP..G.	0	5	0	0.00164636	Inf
WH..C.	0	5	0	0.00164636	Inf
.L..TA	0	5	0	0.00164636	Inf
.W..AR	0	5	0	0.00164636	Inf
.E..PL	0	5	0	0.00164636	Inf
.H..CT	0	5	0	0.00164636	Inf
.LW..A	0	5	0	0.00164636	Inf
.TL..A	0	5	0	0.00164636	Inf
.PI..L	0	5	0	0.00164636	Inf
.KD..E	0	5	0	0.00164636	Inf
.ER..I	0	5	0	0.00164636	Inf
.EG..I	0	5	0	0.00164636	Inf
.PP..N	0	5	0	0.00164636	Inf
R...YG	0	5	0	0.00164636	Inf
R...LT	0	5	0	0.00164636	Inf
R...GN	0	5	0	0.00164636	Inf
W...CT	0	5	0	0.00164636	Inf
LL...A	0	5	0	0.00164636	Inf
VE...T	0	5	0	0.00164636	Inf
LA...F	0	5	0	0.00164636	Inf
LP...T	0	5	0	0.00164636	Inf
NY...L	0	5	0	0.00164636	Inf
YE...L	0	5	0	0.00164636	Inf
VE...V	0	5	0	0.00164636	Inf
RP...N	0	5	0	0.00164636	Inf
TP...V	0	5	0	0.00164636	Inf
.GRAY.	0	5	0	0.00164636	Inf
.KKCD.	0	5	0	0.00164636	Inf
.NTIA.	0	5	0	0.00164636	Inf
.GVMW.	0	5	0	0.00164636	Inf
.HYPC.	0	5	0	0.00164636	Inf
..TVAT	0	5	0	0.00164636	Inf
..VMWT	0	5	0	0.00164636	Inf
..GWAG	0	5	0	0.00164636	Inf
..TPMG	0	5	0	0.00164636	Inf
..YPCT	0	5	0	0.00164636	Inf
R.RAY.	0	5	0	0.00164636	Inf
K.TPM.	0	5	0	0.00164636	Inf
W.YPC.	0	5	0	0.00164636	Inf
GG.LT.	0	5	0	0.00164636	Inf
RG.AY.	0	5	0	0.00164636	Inf
FN.VA.	0	5	0	0.00164636	Inf
NH.FT.	0	5	0	0.00164636	Inf
VE.QL.	0	5	0	0.00164636	Inf
WH.PC.	0	5	0	0.00164636	Inf
FNT.A.	0	5	0	0.00164636	Inf
MDK.I.	0	5	0	0.00164636	Inf
LER.L.	0	5	0	0.00164636	Inf
IEN.L.	0	5	0	0.00164636	Inf
LEG.L.	0	5	0	0.00164636	Inf
VED.L.	0	5	0	0.00164636	Inf
VEN.P.	0	5	0	0.00164636	Inf
VEG.L.	0	5	0	0.00164636	Inf
RPP.G.	0	5	0	0.00164636	Inf
WHY.C.	0	5	0	0.00164636	Inf
.K.CDE	0	5	0	0.00164636	Inf
.G.MWT	0	5	0	0.00164636	Inf
.E.ILT	0	5	0	0.00164636	Inf
.E.ILF	0	5	0	0.00164636	Inf
.E.QLL	0	5	0	0.00164636	Inf
.E.ALL	0	5	0	0.00164636	Inf
.H.PCT	0	5	0	0.00164636	Inf
.GR.YG	0	5	0	0.00164636	Inf
.ER.LF	0	5	0	0.00164636	Inf
.EN.LF	0	5	0	0.00164636	Inf
.EG.LF	0	5	0	0.00164636	Inf
.ED.LL	0	5	0	0.00164636	Inf
.PP.GN	0	5	0	0.00164636	Inf
.HY.CT	0	5	0	0.00164636	Inf
.GRA.G	0	5	0	0.00164636	Inf
.KKC.E	0	5	0	0.00164636	Inf
.GVM.T	0	5	0	0.00164636	Inf
.EGI.F	0	5	0	0.00164636	Inf
.HYP.T	0	5	0	0.00164636	Inf
W..PCT	0	5	0	0.00164636	Inf
RG..YG	0	5	0	0.00164636	Inf
FG..VY	0	5	0	0.00164636	Inf
GP..TL	0	5	0	0.00164636	Inf
IE..FF	0	5	0	0.00164636	Inf
RP..GN	0	5	0	0.00164636	Inf
WH..CT	0	5	0	0.00164636	Inf
YNT..T	0	5	0	0.00164636	Inf
LEN..L	0	5	0	0.00164636	Inf
IER..L	0	5	0	0.00164636	Inf
RPP..N	0	5	0	0.00164636	Inf
GGLLT.	0	5	0	0.00164636	Inf
RGRAY.	0	5	0	0.00164636	Inf
WHYPC.	0	5	0	0.00164636	Inf
.KKCDE	0	5	0	0.00164636	Inf
.GVMWT	0	5	0	0.00164636	Inf
.HYPCT	0	5	0	0.00164636	Inf
K.TPMG	0	5	0	0.00164636	Inf
W.YPCT	0	5	0	0.00164636	Inf
GG.LTM	0	5	0	0.00164636	Inf
IE.ILF	0	5	0	0.00164636	Inf
WH.PCT	0	5	0	0.00164636	Inf
RGR.YG	0	5	0	0.00164636	Inf
IER.LL	0	5	0	0.00164636	Inf
RPP.GN	0	5	0	0.00164636	Inf
WHY.CT	0	5	0	0.00164636	Inf
RGRA.G	0	5	0	0.00164636	Inf
IEGI.F	0	5	0	0.00164636	Inf
WHYP.T	0	5	0	0.00164636	Inf
GGLLTM	0	5	0	0.00164636	Inf
LGFVFT	0	5	0	0.00164636	Inf
WHYPCT	0	5	0	0.00164636	Inf
...WY.	0	4	0	0.00131709	Inf
...KW.	0	4	0	0.00131709	Inf
...EW.	0	4	0	0.00131709	Inf
....HW	0	4	0	0.00131709	Inf
....QH	0	4	0	0.00131709	Inf
W.H...	0	4	0	0.00131709	Inf
.W.V..	0	4	0	0.00131709	Inf
..M.W.	0	4	0	0.00131709	Inf
..W.Q.	0	4	0	0.00131709	Inf
...Y.C	0	4	0	0.00131709	Inf
S..H..	0	4	0	0.00131709	Inf
.W..W.	0	4	0	0.00131709	Inf
.W..R.	0	4	0	0.00131709	Inf
M...W.	0	4	0	0.00131709	Inf
AGL...	0	4	0	0.00131709	Inf
DLR...	0	4	0	0.00131709	Inf
SAG...	0	4	0	0.00131709	Inf
MLR...	0	4	0	0.00131709	Inf
LEA...	0	4	0	0.00131709	Inf
AGA...	0	4	0	0.00131709	Inf
RRR...	0	4	0	0.00131709	Inf
KGK...	0	4	0	0.00131709	Inf
WED...	0	4	0	0.00131709	Inf
WDI...	0	4	0	0.00131709	Inf
TPL...	0	4	0	0.00131709	Inf
FGG...	0	4	0	0.00131709	Inf
.KRS..	0	4	0	0.00131709	Inf
.PGP..	0	4	0	0.00131709	Inf
.GSL..	0	4	0	0.00131709	Inf
.LRV..	0	4	0	0.00131709	Inf
.LWL..	0	4	0	0.00131709	Inf
.WAS..	0	4	0	0.00131709	Inf
.AYT..	0	4	0	0.00131709	Inf
.EGK..	0	4	0	0.00131709	Inf
.AAV..	0	4	0	0.00131709	Inf
.ERS..	0	4	0	0.00131709	Inf
.ENV..	0	4	0	0.00131709	Inf
.NII..	0	4	0	0.00131709	Inf
.EAL..	0	4	0	0.00131709	Inf
.EDV..	0	4	0	0.00131709	Inf
M....W	0	4	0	0.00131709	Inf
KKKC..	0	4	0	0.00131709	Inf
FGYP..	0	4	0	0.00131709	Inf
FNTV..	0	4	0	0.00131709	Inf
NGVM..	0	4	0	0.00131709	Inf
TEVE..	0	4	0	0.00131709	Inf
VENQ..	0	4	0	0.00131709	Inf
LEGI..	0	4	0	0.00131709	Inf
LENG..	0	4	0	0.00131709	Inf
KKTP..	0	4	0	0.00131709	Inf
RKDI..	0	4	0	0.00131709	Inf
EGII..	0	4	0	0.00131709	Inf
..VVS.	0	4	0	0.00131709	Inf
..IVL.	0	4	0	0.00131709	Inf
..YPV.	0	4	0	0.00131709	Inf
..MVA.	0	4	0	0.00131709	Inf
..VLW.	0	4	0	0.00131709	Inf
..PLT.	0	4	0	0.00131709	Inf
..QLF.	0	4	0	0.00131709	Inf
..NAP.	0	4	0	0.00131709	Inf
..GVF.	0	4	0	0.00131709	Inf
..RTL.	0	4	0	0.00131709	Inf
..GVS.	0	4	0	0.00131709	Inf
..LDA.	0	4	0	0.00131709	Inf
..NLV.	0	4	0	0.00131709	Inf
..RSL.	0	4	0	0.00131709	Inf
..KST.	0	4	0	0.00131709	Inf
...MTH	0	4	0	0.00131709	Inf
...LTL	0	4	0	0.00131709	Inf
...AVY	0	4	0	0.00131709	Inf
...LLR	0	4	0	0.00131709	Inf
...CTE	0	4	0	0.00131709	Inf
...GVY	0	4	0	0.00131709	Inf
...LIE	0	4	0	0.00131709	Inf
...TTW	0	4	0	0.00131709	Inf
...IPT	0	4	0	0.00131709	Inf
...KTW	0	4	0	0.00131709	Inf
R.WL..	0	4	0	0.00131709	Inf
N.RS..	0	4	0	0.00131709	Inf
I.AS..	0	4	0	0.00131709	Inf
A.DL..	0	4	0	0.00131709	Inf
F.YP..	0	4	0	0.00131709	Inf
F.RA..	0	4	0	0.00131709	Inf
L.RT..	0	4	0	0.00131709	Inf
N.VM..	0	4	0	0.00131709	Inf
V.NQ..	0	4	0	0.00131709	Inf
Y.WN..	0	4	0	0.00131709	Inf
R.PA..	0	4	0	0.00131709	Inf
A.LG..	0	4	0	0.00131709	Inf
L.LG..	0	4	0	0.00131709	Inf
M.EA..	0	4	0	0.00131709	Inf
L.NG..	0	4	0	0.00131709	Inf
R.DI..	0	4	0	0.00131709	Inf
I.NS..	0	4	0	0.00131709	Inf
GP.L..	0	4	0	0.00131709	Inf
KK.C..	0	4	0	0.00131709	Inf
LN.L..	0	4	0	0.00131709	Inf
RG.V..	0	4	0	0.00131709	Inf
TP.G..	0	4	0	0.00131709	Inf
NN.F..	0	4	0	0.00131709	Inf
SH.F..	0	4	0	0.00131709	Inf
AT.G..	0	4	0	0.00131709	Inf
VE.I..	0	4	0	0.00131709	Inf
EG.I..	0	4	0	0.00131709	Inf
.P.PV.	0	4	0	0.00131709	Inf
.P.LA.	0	4	0	0.00131709	Inf
.R.VA.	0	4	0	0.00131709	Inf
.G.LQ.	0	4	0	0.00131709	Inf
.Q.CT.	0	4	0	0.00131709	Inf
.A.PV.	0	4	0	0.00131709	Inf
.G.GY.	0	4	0	0.00131709	Inf
.G.LW.	0	4	0	0.00131709	Inf
.D.LH.	0	4	0	0.00131709	Inf
.S.VL.	0	4	0	0.00131709	Inf
.T.GA.	0	4	0	0.00131709	Inf
.E.AM.	0	4	0	0.00131709	Inf
.D.PT.	0	4	0	0.00131709	Inf
.H.IT.	0	4	0	0.00131709	Inf
.T.KG.	0	4	0	0.00131709	Inf
.A.TM.	0	4	0	0.00131709	Inf
.LW.T.	0	4	0	0.00131709	Inf
.GL.F.	0	4	0	0.00131709	Inf
.GL.Y.	0	4	0	0.00131709	Inf
.TA.A.	0	4	0	0.00131709	Inf
.GS.D.	0	4	0	0.00131709	Inf
.GK.Y.	0	4	0	0.00131709	Inf
.HD.T.	0	4	0	0.00131709	Inf
.MR.T.	0	4	0	0.00131709	Inf
.TA.V.	0	4	0	0.00131709	Inf
.SF.T.	0	4	0	0.00131709	Inf
.GI.P.	0	4	0	0.00131709	Inf
.DF.T.	0	4	0	0.00131709	Inf
..L.AM	0	4	0	0.00131709	Inf
..K.II	0	4	0	0.00131709	Inf
..S.VR	0	4	0	0.00131709	Inf
..R.WA	0	4	0	0.00131709	Inf
..N.TR	0	4	0	0.00131709	Inf
..G.FF	0	4	0	0.00131709	Inf
..R.TW	0	4	0	0.00131709	Inf
..W.LM	0	4	0	0.00131709	Inf
..RR.C	0	4	0	0.00131709	Inf
..GV.I	0	4	0	0.00131709	Inf
..DI.P	0	4	0	0.00131709	Inf
..MV.T	0	4	0	0.00131709	Inf
..KN.V	0	4	0	0.00131709	Inf
..GL.P	0	4	0	0.00131709	Inf
..LI.T	0	4	0	0.00131709	Inf
..PV.S	0	4	0	0.00131709	Inf
..PS.T	0	4	0	0.00131709	Inf
..GQ.L	0	4	0	0.00131709	Inf
..TA.A	0	4	0	0.00131709	Inf
..RS.N	0	4	0	0.00131709	Inf
..TL.Q	0	4	0	0.00131709	Inf
..PL.W	0	4	0	0.00131709	Inf
..AT.I	0	4	0	0.00131709	Inf
..RG.T	0	4	0	0.00131709	Inf
..RL.A	0	4	0	0.00131709	Inf
..RT.W	0	4	0	0.00131709	Inf
L..VS.	0	4	0	0.00131709	Inf
M..MT.	0	4	0	0.00131709	Inf
A..LA.	0	4	0	0.00131709	Inf
I..AM.	0	4	0	0.00131709	Inf
G..WA.	0	4	0	0.00131709	Inf
V..AP.	0	4	0	0.00131709	Inf
V..LF.	0	4	0	0.00131709	Inf
W..IP.	0	4	0	0.00131709	Inf
Q..SL.	0	4	0	0.00131709	Inf
MI..T.	0	4	0	0.00131709	Inf
SD..Y.	0	4	0	0.00131709	Inf
KK..D.	0	4	0	0.00131709	Inf
LE..P.	0	4	0	0.00131709	Inf
IA..T.	0	4	0	0.00131709	Inf
FE..G.	0	4	0	0.00131709	Inf
LR..T.	0	4	0	0.00131709	Inf
KE..L.	0	4	0	0.00131709	Inf
LM..A.	0	4	0	0.00131709	Inf
WE..P.	0	4	0	0.00131709	Inf
SA..V.	0	4	0	0.00131709	Inf
DN..S.	0	4	0	0.00131709	Inf
QD..L.	0	4	0	0.00131709	Inf
.A..TG	0	4	0	0.00131709	Inf
.D..AA	0	4	0	0.00131709	Inf
.D..LT	0	4	0	0.00131709	Inf
.D..VT	0	4	0	0.00131709	Inf
.G..AV	0	4	0	0.00131709	Inf
.D..HS	0	4	0	0.00131709	Inf
.E..SV	0	4	0	0.00131709	Inf
.R..LT	0	4	0	0.00131709	Inf
.G..LG	0	4	0	0.00131709	Inf
.D..YR	0	4	0	0.00131709	Inf
.L..TT	0	4	0	0.00131709	Inf
.T..LT	0	4	0	0.00131709	Inf
.M..TW	0	4	0	0.00131709	Inf
.D..TW	0	4	0	0.00131709	Inf
.M..LM	0	4	0	0.00131709	Inf
.PG..T	0	4	0	0.00131709	Inf
.DA..R	0	4	0	0.00131709	Inf
.GL..T	0	4	0	0.00131709	Inf
.YG..T	0	4	0	0.00131709	Inf
.EK..V	0	4	0	0.00131709	Inf
.PL..T	0	4	0	0.00131709	Inf
.GA..S	0	4	0	0.00131709	Inf
.AP..S	0	4	0	0.00131709	Inf
.LG..G	0	4	0	0.00131709	Inf
.MR..W	0	4	0	0.00131709	Inf
.KT..G	0	4	0	0.00131709	Inf
.WL..R	0	4	0	0.00131709	Inf
.WR..T	0	4	0	0.00131709	Inf
.DV..G	0	4	0	0.00131709	Inf
.MW..M	0	4	0	0.00131709	Inf
E...VT	0	4	0	0.00131709	Inf
F...VA	0	4	0	0.00131709	Inf
L...AE	0	4	0	0.00131709	Inf
Y...NY	0	4	0	0.00131709	Inf
F...AV	0	4	0	0.00131709	Inf
F...AT	0	4	0	0.00131709	Inf
Q...FL	0	4	0	0.00131709	Inf
R...AR	0	4	0	0.00131709	Inf
R...VT	0	4	0	0.00131709	Inf
K...AI	0	4	0	0.00131709	Inf
MI...H	0	4	0	0.00131709	Inf
DA...G	0	4	0	0.00131709	Inf
LD...R	0	4	0	0.00131709	Inf
KK...E	0	4	0	0.00131709	Inf
FG...A	0	4	0	0.00131709	Inf
ME...V	0	4	0	0.00131709	Inf
VS...R	0	4	0	0.00131709	Inf
RA...S	0	4	0	0.00131709	Inf
DK...T	0	4	0	0.00131709	Inf
GL...G	0	4	0	0.00131709	Inf
WE...Y	0	4	0	0.00131709	Inf
SP...L	0	4	0	0.00131709	Inf
AG...G	0	4	0	0.00131709	Inf
KA...T	0	4	0	0.00131709	Inf
.GYPV.	0	4	0	0.00131709	Inf
.DKNI.	0	4	0	0.00131709	Inf
.ERGL.	0	4	0	0.00131709	Inf
.ENIL.	0	4	0	0.00131709	Inf
.EGIF.	0	4	0	0.00131709	Inf
.MRTT.	0	4	0	0.00131709	Inf
.GIIP.	0	4	0	0.00131709	Inf
..RAYG	0	4	0	0.00131709	Inf
..NFTL	0	4	0	0.00131709	Inf
..RTTW	0	4	0	0.00131709	Inf
..FKTW	0	4	0	0.00131709	Inf
V.MVA.	0	4	0	0.00131709	Inf
Y.TVA.	0	4	0	0.00131709	Inf
N.VMW.	0	4	0	0.00131709	Inf
G.GWA.	0	4	0	0.00131709	Inf
L.RIL.	0	4	0	0.00131709	Inf
F.KST.	0	4	0	0.00131709	Inf
E.IIP.	0	4	0	0.00131709	Inf
KK.CD.	0	4	0	0.00131709	Inf
AG.LA.	0	4	0	0.00131709	Inf
NG.MW.	0	4	0	0.00131709	Inf
NY.FT.	0	4	0	0.00131709	Inf
LT.IL.	0	4	0	0.00131709	Inf
IE.GL.	0	4	0	0.00131709	Inf
EG.IP.	0	4	0	0.00131709	Inf
MIL.T.	0	4	0	0.00131709	Inf
KKK.D.	0	4	0	0.00131709	Inf
FGY.V.	0	4	0	0.00131709	Inf
LER.F.	0	4	0	0.00131709	Inf
IEG.F.	0	4	0	0.00131709	Inf
VEN.L.	0	4	0	0.00131709	Inf
FER.T.	0	4	0	0.00131709	Inf
EGI.P.	0	4	0	0.00131709	Inf
.G.AYG	0	4	0	0.00131709	Inf
.G.PVY	0	4	0	0.00131709	Inf
.E.IFF	0	4	0	0.00131709	Inf
.E.FLL	0	4	0	0.00131709	Inf
.M.TTW	0	4	0	0.00131709	Inf
.IL.TH	0	4	0	0.00131709	Inf
.NT.AV	0	4	0	0.00131709	Inf
.TL.AA	0	4	0	0.00131709	Inf
.EG.FF	0	4	0	0.00131709	Inf
.MR.TW	0	4	0	0.00131709	Inf
.EN.PL	0	4	0	0.00131709	Inf
.DK.TI	0	4	0	0.00131709	Inf
.DF.TW	0	4	0	0.00131709	Inf
.MW.LM	0	4	0	0.00131709	Inf
.RKM.Y	0	4	0	0.00131709	Inf
.AYT.S	0	4	0	0.00131709	Inf
.NTI.V	0	4	0	0.00131709	Inf
.ERG.L	0	4	0	0.00131709	Inf
.ENI.L	0	4	0	0.00131709	Inf
.MRT.W	0	4	0	0.00131709	Inf
.KTP.G	0	4	0	0.00131709	Inf
M..MTH	0	4	0	0.00131709	Inf
R..AYG	0	4	0	0.00131709	Inf
N..MWT	0	4	0	0.00131709	Inf
G..WAG	0	4	0	0.00131709	Inf
L..LAT	0	4	0	0.00131709	Inf
I..IFF	0	4	0	0.00131709	Inf
MI..TH	0	4	0	0.00131709	Inf
KK..DE	0	4	0	0.00131709	Inf
FN..AT	0	4	0	0.00131709	Inf
LE..FL	0	4	0	0.00131709	Inf
MD..II	0	4	0	0.00131709	Inf
NH..TL	0	4	0	0.00131709	Inf
LE..LT	0	4	0	0.00131709	Inf
IE..LT	0	4	0	0.00131709	Inf
LE..LI	0	4	0	0.00131709	Inf
VE..LF	0	4	0	0.00131709	Inf
MIL..H	0	4	0	0.00131709	Inf
DAL..G	0	4	0	0.00131709	Inf
DLR..S	0	4	0	0.00131709	Inf
KKK..E	0	4	0	0.00131709	Inf
FNT..T	0	4	0	0.00131709	Inf
LEG..L	0	4	0	0.00131709	Inf
VED..L	0	4	0	0.00131709	Inf
IER..F	0	4	0	0.00131709	Inf
LEN..F	0	4	0	0.00131709	Inf
KKT..G	0	4	0	0.00131709	Inf
VEG..L	0	4	0	0.00131709	Inf
FDK..I	0	4	0	0.00131709	Inf
YNT..V	0	4	0	0.00131709	Inf
KKKCD.	0	4	0	0.00131709	Inf
YNTVA.	0	4	0	0.00131709	Inf
NGVMW.	0	4	0	0.00131709	Inf
EGIIP.	0	4	0	0.00131709	Inf
.GRAYG	0	4	0	0.00131709	Inf
.NTVAT	0	4	0	0.00131709	Inf
.MRTTW	0	4	0	0.00131709	Inf
R.RAYG	0	4	0	0.00131709	Inf
N.VMWT	0	4	0	0.00131709	Inf
G.GWAG	0	4	0	0.00131709	Inf
RG.AYG	0	4	0	0.00131709	Inf
KK.CDE	0	4	0	0.00131709	Inf
NG.MWT	0	4	0	0.00131709	Inf
NH.FTL	0	4	0	0.00131709	Inf
IE.IFF	0	4	0	0.00131709	Inf
LE.ALL	0	4	0	0.00131709	Inf
MIL.TH	0	4	0	0.00131709	Inf
KKK.DE	0	4	0	0.00131709	Inf
VED.LL	0	4	0	0.00131709	Inf
IEG.FF	0	4	0	0.00131709	Inf
VEG.LL	0	4	0	0.00131709	Inf
FDK.TI	0	4	0	0.00131709	Inf
KKKC.E	0	4	0	0.00131709	Inf
YNTV.T	0	4	0	0.00131709	Inf
NGVM.T	0	4	0	0.00131709	Inf
KKTP.G	0	4	0	0.00131709	Inf
RGRAYG	0	4	0	0.00131709	Inf
KKKCDE	0	4	0	0.00131709	Inf
NGVMWT	0	4	0	0.00131709	Inf
AW....	0	3	0	0.000987817	Inf
HC....	0	3	0	0.000987817	Inf
.WI...	0	3	0	0.000987817	Inf
..MC..	0	3	0	0.000987817	Inf
..WQ..	0	3	0	0.000987817	Inf
..HK..	0	3	0	0.000987817	Inf
....DC	0	3	0	0.000987817	Inf
....WV	0	3	0	0.000987817	Inf
....QM	0	3	0	0.000987817	Inf
..W.H.	0	3	0	0.000987817	Inf
..W.M.	0	3	0	0.000987817	Inf
..M.M.	0	3	0	0.000987817	Inf
...W.R	0	3	0	0.000987817	Inf
W..K..	0	3	0	0.000987817	Inf
.W..G.	0	3	0	0.000987817	Inf
.Q..W.	0	3	0	0.000987817	Inf
..M..W	0	3	0	0.000987817	Inf
T...W.	0	3	0	0.000987817	Inf
C...H.	0	3	0	0.000987817	Inf
SSV...	0	3	0	0.000987817	Inf
LNK...	0	3	0	0.000987817	Inf
LLG...	0	3	0	0.000987817	Inf
AKF...	0	3	0	0.000987817	Inf
ANP...	0	3	0	0.000987817	Inf
VGM...	0	3	0	0.000987817	Inf
FLA...	0	3	0	0.000987817	Inf
LHE...	0	3	0	0.000987817	Inf
SDY...	0	3	0	0.000987817	Inf
SAL...	0	3	0	0.000987817	Inf
AAQ...	0	3	0	0.000987817	Inf
KGL...	0	3	0	0.000987817	Inf
ASV...	0	3	0	0.000987817	Inf
RLP...	0	3	0	0.000987817	Inf
TQG...	0	3	0	0.000987817	Inf
MGY...	0	3	0	0.000987817	Inf
KSR...	0	3	0	0.000987817	Inf
RAR...	0	3	0	0.000987817	Inf
VSQ...	0	3	0	0.000987817	Inf
DLP...	0	3	0	0.000987817	Inf
YEN...	0	3	0	0.000987817	Inf
VTP...	0	3	0	0.000987817	Inf
ISP...	0	3	0	0.000987817	Inf
AVV...	0	3	0	0.000987817	Inf
PRY...	0	3	0	0.000987817	Inf
RLG...	0	3	0	0.000987817	Inf
VAY...	0	3	0	0.000987817	Inf
PSF...	0	3	0	0.000987817	Inf
ARG...	0	3	0	0.000987817	Inf
YST...	0	3	0	0.000987817	Inf
LPE...	0	3	0	0.000987817	Inf
DNN...	0	3	0	0.000987817	Inf
DGI...	0	3	0	0.000987817	Inf
KAR...	0	3	0	0.000987817	Inf
FGQ...	0	3	0	0.000987817	Inf
LAH...	0	3	0	0.000987817	Inf
IDC...	0	3	0	0.000987817	Inf
GNI...	0	3	0	0.000987817	Inf
QMW...	0	3	0	0.000987817	Inf
.W...K	0	3	0	0.000987817	Inf
.HHN..	0	3	0	0.000987817	Inf
.KGV..	0	3	0	0.000987817	Inf
.LRL..	0	3	0	0.000987817	Inf
.DHL..	0	3	0	0.000987817	Inf
.LPA..	0	3	0	0.000987817	Inf
.RKC..	0	3	0	0.000987817	Inf
.VDL..	0	3	0	0.000987817	Inf
.AWI..	0	3	0	0.000987817	Inf
.EQQ..	0	3	0	0.000987817	Inf
.GFA..	0	3	0	0.000987817	Inf
.TRI..	0	3	0	0.000987817	Inf
.GMV..	0	3	0	0.000987817	Inf
.VRV..	0	3	0	0.000987817	Inf
.PVA..	0	3	0	0.000987817	Inf
.LQS..	0	3	0	0.000987817	Inf
.VGM..	0	3	0	0.000987817	Inf
.AKN..	0	3	0	0.000987817	Inf
.EKN..	0	3	0	0.000987817	Inf
.FTS..	0	3	0	0.000987817	Inf
.AQL..	0	3	0	0.000987817	Inf
.DAG..	0	3	0	0.000987817	Inf
.LPD..	0	3	0	0.000987817	Inf
.GTA..	0	3	0	0.000987817	Inf
.GWN..	0	3	0	0.000987817	Inf
.EAQ..	0	3	0	0.000987817	Inf
.CLY..	0	3	0	0.000987817	Inf
.QGE..	0	3	0	0.000987817	Inf
.RRK..	0	3	0	0.000987817	Inf
.GIF..	0	3	0	0.000987817	Inf
.KGG..	0	3	0	0.000987817	Inf
.HDF..	0	3	0	0.000987817	Inf
.PNL..	0	3	0	0.000987817	Inf
.RLI..	0	3	0	0.000987817	Inf
.EWI..	0	3	0	0.000987817	Inf
.SQL..	0	3	0	0.000987817	Inf
.EGG..	0	3	0	0.000987817	Inf
.VAP..	0	3	0	0.000987817	Inf
.GSP..	0	3	0	0.000987817	Inf
.SFP..	0	3	0	0.000987817	Inf
.EFF..	0	3	0	0.000987817	Inf
.CSF..	0	3	0	0.000987817	Inf
.MRK..	0	3	0	0.000987817	Inf
.ENS..	0	3	0	0.000987817	Inf
.GVF..	0	3	0	0.000987817	Inf
.ERM..	0	3	0	0.000987817	Inf
.GSR..	0	3	0	0.000987817	Inf
.AQM..	0	3	0	0.000987817	Inf
.EFY..	0	3	0	0.000987817	Inf
.EKA..	0	3	0	0.000987817	Inf
.DDR..	0	3	0	0.000987817	Inf
.RRG..	0	3	0	0.000987817	Inf
.GQQ..	0	3	0	0.000987817	Inf
.LLT..	0	3	0	0.000987817	Inf
.AGF..	0	3	0	0.000987817	Inf
.DRR..	0	3	0	0.000987817	Inf
.GAG..	0	3	0	0.000987817	Inf
H....G	0	3	0	0.000987817	Inf
EPGP..	0	3	0	0.000987817	Inf
YDVV..	0	3	0	0.000987817	Inf
DALM..	0	3	0	0.000987817	Inf
ELKL..	0	3	0	0.000987817	Inf
DLRV..	0	3	0	0.000987817	Inf
TDFS..	0	3	0	0.000987817	Inf
LTRI..	0	3	0	0.000987817	Inf
VGMV..	0	3	0	0.000987817	Inf
LHEQ..	0	3	0	0.000987817	Inf
MDKN..	0	3	0	0.000987817	Inf
MEKN..	0	3	0	0.000987817	Inf
LALL..	0	3	0	0.000987817	Inf
LERG..	0	3	0	0.000987817	Inf
YGWN..	0	3	0	0.000987817	Inf
NGVL..	0	3	0	0.000987817	Inf
TQGE..	0	3	0	0.000987817	Inf
IKGG..	0	3	0	0.000987817	Inf
DLPL..	0	3	0	0.000987817	Inf
IENI..	0	3	0	0.000987817	Inf
IEGV..	0	3	0	0.000987817	Inf
IENA..	0	3	0	0.000987817	Inf
IERG..	0	3	0	0.000987817	Inf
LMRT..	0	3	0	0.000987817	Inf
VEGA..	0	3	0	0.000987817	Inf
FERA..	0	3	0	0.000987817	Inf
LALI..	0	3	0	0.000987817	Inf
AIFQ..	0	3	0	0.000987817	Inf
GNII..	0	3	0	0.000987817	Inf
DDVV..	0	3	0	0.000987817	Inf
..KHI.	0	3	0	0.000987817	Inf
..ASS.	0	3	0	0.000987817	Inf
..NMG.	0	3	0	0.000987817	Inf
..WIT.	0	3	0	0.000987817	Inf
..REE.	0	3	0	0.000987817	Inf
..LAY.	0	3	0	0.000987817	Inf
..NVP.	0	3	0	0.000987817	Inf
..WSL.	0	3	0	0.000987817	Inf
..ASV.	0	3	0	0.000987817	Inf
..KGY.	0	3	0	0.000987817	Inf
..LNN.	0	3	0	0.000987817	Inf
..APV.	0	3	0	0.000987817	Inf
..QIQ.	0	3	0	0.000987817	Inf
..LPT.	0	3	0	0.000987817	Inf
..LGK.	0	3	0	0.000987817	Inf
..LES.	0	3	0	0.000987817	Inf
..WIL.	0	3	0	0.000987817	Inf
..ELP.	0	3	0	0.000987817	Inf
..VIN.	0	3	0	0.000987817	Inf
..QLL.	0	3	0	0.000987817	Inf
..TIT.	0	3	0	0.000987817	Inf
..RKA.	0	3	0	0.000987817	Inf
..VQN.	0	3	0	0.000987817	Inf
..GAM.	0	3	0	0.000987817	Inf
..DVP.	0	3	0	0.000987817	Inf
...LTQ	0	3	0	0.000987817	Inf
...AWA	0	3	0	0.000987817	Inf
...RLT	0	3	0	0.000987817	Inf
...SVI	0	3	0	0.000987817	Inf
...IKV	0	3	0	0.000987817	Inf
...LWS	0	3	0	0.000987817	Inf
...PVA	0	3	0	0.000987817	Inf
...IIA	0	3	0	0.000987817	Inf
...VKV	0	3	0	0.000987817	Inf
...VRA	0	3	0	0.000987817	Inf
...MGL	0	3	0	0.000987817	Inf
...VKQ	0	3	0	0.000987817	Inf
...STS	0	3	0	0.000987817	Inf
...SLI	0	3	0	0.000987817	Inf
...FFL	0	3	0	0.000987817	Inf
...LAE	0	3	0	0.000987817	Inf
...QAS	0	3	0	0.000987817	Inf
...LWT	0	3	0	0.000987817	Inf
...ITT	0	3	0	0.000987817	Inf
...API	0	3	0	0.000987817	Inf
...DPK	0	3	0	0.000987817	Inf
...ISV	0	3	0	0.000987817	Inf
...LQS	0	3	0	0.000987817	Inf
...VVR	0	3	0	0.000987817	Inf
...GIH	0	3	0	0.000987817	Inf
...HYA	0	3	0	0.000987817	Inf
...ILP	0	3	0	0.000987817	Inf
...QVP	0	3	0	0.000987817	Inf
...STV	0	3	0	0.000987817	Inf
...GTV	0	3	0	0.000987817	Inf
...SVA	0	3	0	0.000987817	Inf
...QMA	0	3	0	0.000987817	Inf
...FRA	0	3	0	0.000987817	Inf
...ATV	0	3	0	0.000987817	Inf
...IPY	0	3	0	0.000987817	Inf
...NGT	0	3	0	0.000987817	Inf
...KAY	0	3	0	0.000987817	Inf
...IHT	0	3	0	0.000987817	Inf
...RAI	0	3	0	0.000987817	Inf
...PIT	0	3	0	0.000987817	Inf
...DPN	0	3	0	0.000987817	Inf
...PAA	0	3	0	0.000987817	Inf
...LPR	0	3	0	0.000987817	Inf
...ASV	0	3	0	0.000987817	Inf
...RWC	0	3	0	0.000987817	Inf
...LQT	0	3	0	0.000987817	Inf
...FSV	0	3	0	0.000987817	Inf
...KGA	0	3	0	0.000987817	Inf
...VEP	0	3	0	0.000987817	Inf
...CLL	0	3	0	0.000987817	Inf
F.RS..	0	3	0	0.000987817	Inf
M.LM..	0	3	0	0.000987817	Inf
A.KI..	0	3	0	0.000987817	Inf
E.KL..	0	3	0	0.000987817	Inf
L.FF..	0	3	0	0.000987817	Inf
R.RF..	0	3	0	0.000987817	Inf
N.DI..	0	3	0	0.000987817	Inf
L.GV..	0	3	0	0.000987817	Inf
P.DI..	0	3	0	0.000987817	Inf
A.TV..	0	3	0	0.000987817	Inf
D.NL..	0	3	0	0.000987817	Inf
E.TS..	0	3	0	0.000987817	Inf
A.VT..	0	3	0	0.000987817	Inf
P.YL..	0	3	0	0.000987817	Inf
A.AQ..	0	3	0	0.000987817	Inf
Y.AI..	0	3	0	0.000987817	Inf
K.DL..	0	3	0	0.000987817	Inf
K.KF..	0	3	0	0.000987817	Inf
F.AL..	0	3	0	0.000987817	Inf
M.GV..	0	3	0	0.000987817	Inf
K.KH..	0	3	0	0.000987817	Inf
I.PL..	0	3	0	0.000987817	Inf
G.LG..	0	3	0	0.000987817	Inf
N.YL..	0	3	0	0.000987817	Inf
T.FK..	0	3	0	0.000987817	Inf
A.AW..	0	3	0	0.000987817	Inf
L.LQ..	0	3	0	0.000987817	Inf
E.IQ..	0	3	0	0.000987817	Inf
I.NA..	0	3	0	0.000987817	Inf
I.GM..	0	3	0	0.000987817	Inf
I.DR..	0	3	0	0.000987817	Inf
N.KP..	0	3	0	0.000987817	Inf
V.GA..	0	3	0	0.000987817	Inf
W.SG..	0	3	0	0.000987817	Inf
A.MA..	0	3	0	0.000987817	Inf
M.GE..	0	3	0	0.000987817	Inf
A.FQ..	0	3	0	0.000987817	Inf
DA.M..	0	3	0	0.000987817	Inf
DL.V..	0	3	0	0.000987817	Inf
RG.F..	0	3	0	0.000987817	Inf
FG.A..	0	3	0	0.000987817	Inf
VL.L..	0	3	0	0.000987817	Inf
YG.V..	0	3	0	0.000987817	Inf
YG.P..	0	3	0	0.000987817	Inf
QD.N..	0	3	0	0.000987817	Inf
NP.I..	0	3	0	0.000987817	Inf
LH.Q..	0	3	0	0.000987817	Inf
WD.V..	0	3	0	0.000987817	Inf
MD.N..	0	3	0	0.000987817	Inf
ME.N..	0	3	0	0.000987817	Inf
LT.F..	0	3	0	0.000987817	Inf
PP.L..	0	3	0	0.000987817	Inf
LQ.V..	0	3	0	0.000987817	Inf
LG.G..	0	3	0	0.000987817	Inf
DV.S..	0	3	0	0.000987817	Inf
GG.I..	0	3	0	0.000987817	Inf
LV.P..	0	3	0	0.000987817	Inf
KG.S..	0	3	0	0.000987817	Inf
MD.I..	0	3	0	0.000987817	Inf
WN.G..	0	3	0	0.000987817	Inf
AC.G..	0	3	0	0.000987817	Inf
TN.P..	0	3	0	0.000987817	Inf
IG.V..	0	3	0	0.000987817	Inf
GT.G..	0	3	0	0.000987817	Inf
VG.F..	0	3	0	0.000987817	Inf
KA.L..	0	3	0	0.000987817	Inf
IE.A..	0	3	0	0.000987817	Inf
KG.R..	0	3	0	0.000987817	Inf
FV.F..	0	3	0	0.000987817	Inf
LC.I..	0	3	0	0.000987817	Inf
FE.S..	0	3	0	0.000987817	Inf
FE.A..	0	3	0	0.000987817	Inf
LE.Q..	0	3	0	0.000987817	Inf
VT.S..	0	3	0	0.000987817	Inf
IA.S..	0	3	0	0.000987817	Inf
PE.I..	0	3	0	0.000987817	Inf
AI.Q..	0	3	0	0.000987817	Inf
KV.L..	0	3	0	0.000987817	Inf
.E.QQ.	0	3	0	0.000987817	Inf
.P.RF.	0	3	0	0.000987817	Inf
.D.AA.	0	3	0	0.000987817	Inf
.E.AP.	0	3	0	0.000987817	Inf
.A.VV.	0	3	0	0.000987817	Inf
.S.GF.	0	3	0	0.000987817	Inf
.E.LI.	0	3	0	0.000987817	Inf
.L.IT.	0	3	0	0.000987817	Inf
.T.TL.	0	3	0	0.000987817	Inf
.A.EL.	0	3	0	0.000987817	Inf
.H.SL.	0	3	0	0.000987817	Inf
.T.DA.	0	3	0	0.000987817	Inf
.P.ST.	0	3	0	0.000987817	Inf
.P.AM.	0	3	0	0.000987817	Inf
.E.IV.	0	3	0	0.000987817	Inf
.P.LG.	0	3	0	0.000987817	Inf
.E.LG.	0	3	0	0.000987817	Inf
.E.AF.	0	3	0	0.000987817	Inf
.P.DP.	0	3	0	0.000987817	Inf
.W.IR.	0	3	0	0.000987817	Inf
.G.SY.	0	3	0	0.000987817	Inf
.N.TH.	0	3	0	0.000987817	Inf
.N.IT.	0	3	0	0.000987817	Inf
.S.PT.	0	3	0	0.000987817	Inf
.T.TW.	0	3	0	0.000987817	Inf
.L.DA.	0	3	0	0.000987817	Inf
.A.VL.	0	3	0	0.000987817	Inf
.C.FT.	0	3	0	0.000987817	Inf
.S.QG.	0	3	0	0.000987817	Inf
.G.LL.	0	3	0	0.000987817	Inf
.W.AV.	0	3	0	0.000987817	Inf
.D.QL.	0	3	0	0.000987817	Inf
.E.ET.	0	3	0	0.000987817	Inf
.M.KA.	0	3	0	0.000987817	Inf
.A.NT.	0	3	0	0.000987817	Inf
.N.NY.	0	3	0	0.000987817	Inf
.E.FW.	0	3	0	0.000987817	Inf
.D.RW.	0	3	0	0.000987817	Inf
.Y.PS.	0	3	0	0.000987817	Inf
.D.KT.	0	3	0	0.000987817	Inf
.PG.V.	0	3	0	0.000987817	Inf
.EF.E.	0	3	0	0.000987817	Inf
.GE.R.	0	3	0	0.000987817	Inf
.ER.W.	0	3	0	0.000987817	Inf
.AG.F.	0	3	0	0.000987817	Inf
.PM.A.	0	3	0	0.000987817	Inf
.EE.D.	0	3	0	0.000987817	Inf
.IE.V.	0	3	0	0.000987817	Inf
.AA.A.	0	3	0	0.000987817	Inf
.AK.V.	0	3	0	0.000987817	Inf
.TN.P.	0	3	0	0.000987817	Inf
.EA.F.	0	3	0	0.000987817	Inf
.RR.A.	0	3	0	0.000987817	Inf
.TG.I.	0	3	0	0.000987817	Inf
.VP.A.	0	3	0	0.000987817	Inf
.PI.T.	0	3	0	0.000987817	Inf
.LD.I.	0	3	0	0.000987817	Inf
.GA.A.	0	3	0	0.000987817	Inf
.RN.G.	0	3	0	0.000987817	Inf
.DR.T.	0	3	0	0.000987817	Inf
.RP.T.	0	3	0	0.000987817	Inf
.YN.T.	0	3	0	0.000987817	Inf
.PA.P.	0	3	0	0.000987817	Inf
.DI.T.	0	3	0	0.000987817	Inf
.GT.T.	0	3	0	0.000987817	Inf
.PR.C.	0	3	0	0.000987817	Inf
.GL.R.	0	3	0	0.000987817	Inf
.PV.S.	0	3	0	0.000987817	Inf
.QA.V.	0	3	0	0.000987817	Inf
.SF.P.	0	3	0	0.000987817	Inf
.MR.A.	0	3	0	0.000987817	Inf
.YG.L.	0	3	0	0.000987817	Inf
.KT.M.	0	3	0	0.000987817	Inf
.KD.Q.	0	3	0	0.000987817	Inf
.EL.P.	0	3	0	0.000987817	Inf
.EN.V.	0	3	0	0.000987817	Inf
.LV.P.	0	3	0	0.000987817	Inf
.TA.W.	0	3	0	0.000987817	Inf
.MD.L.	0	3	0	0.000987817	Inf
.EA.Q.	0	3	0	0.000987817	Inf
.DC.T.	0	3	0	0.000987817	Inf
.WT.A.	0	3	0	0.000987817	Inf
..K.MY	0	3	0	0.000987817	Inf
..W.TQ	0	3	0	0.000987817	Inf
..H.PS	0	3	0	0.000987817	Inf
..M.AK	0	3	0	0.000987817	Inf
..V.QA	0	3	0	0.000987817	Inf
..A.QA	0	3	0	0.000987817	Inf
..F.GQ	0	3	0	0.000987817	Inf
..I.FP	0	3	0	0.000987817	Inf
..W.TA	0	3	0	0.000987817	Inf
..L.RD	0	3	0	0.000987817	Inf
..G.TG	0	3	0	0.000987817	Inf
..L.RA	0	3	0	0.000987817	Inf
..G.YR	0	3	0	0.000987817	Inf
..A.VS	0	3	0	0.000987817	Inf
..A.VA	0	3	0	0.000987817	Inf
..G.NL	0	3	0	0.000987817	Inf
..W.LV	0	3	0	0.000987817	Inf
..G.PS	0	3	0	0.000987817	Inf
..N.LA	0	3	0	0.000987817	Inf
..Y.VL	0	3	0	0.000987817	Inf
..R.YN	0	3	0	0.000987817	Inf
..P.PW	0	3	0	0.000987817	Inf
..G.VK	0	3	0	0.000987817	Inf
..R.LI	0	3	0	0.000987817	Inf
..V.NR	0	3	0	0.000987817	Inf
..P.PS	0	3	0	0.000987817	Inf
..G.MI	0	3	0	0.000987817	Inf
..M.SI	0	3	0	0.000987817	Inf
..G.KV	0	3	0	0.000987817	Inf
..V.RF	0	3	0	0.000987817	Inf
..G.SA	0	3	0	0.000987817	Inf
..S.ED	0	3	0	0.000987817	Inf
..I.IA	0	3	0	0.000987817	Inf
..F.ST	0	3	0	0.000987817	Inf
..P.AA	0	3	0	0.000987817	Inf
..A.PI	0	3	0	0.000987817	Inf
..I.GG	0	3	0	0.000987817	Inf
..S.AH	0	3	0	0.000987817	Inf
..R.AY	0	3	0	0.000987817	Inf
..A.GF	0	3	0	0.000987817	Inf
..L.AR	0	3	0	0.000987817	Inf
..T.LG	0	3	0	0.000987817	Inf
..P.TT	0	3	0	0.000987817	Inf
..P.IT	0	3	0	0.000987817	Inf
..A.WL	0	3	0	0.000987817	Inf
..A.FE	0	3	0	0.000987817	Inf
..L.TD	0	3	0	0.000987817	Inf
..R.VT	0	3	0	0.000987817	Inf
..LM.H	0	3	0	0.000987817	Inf
..RA.V	0	3	0	0.000987817	Inf
..RF.G	0	3	0	0.000987817	Inf
..HA.S	0	3	0	0.000987817	Inf
..SG.T	0	3	0	0.000987817	Inf
..LN.E	0	3	0	0.000987817	Inf
..NV.T	0	3	0	0.000987817	Inf
..FS.I	0	3	0	0.000987817	Inf
..DL.H	0	3	0	0.000987817	Inf
..YP.Y	0	3	0	0.000987817	Inf
..RY.A	0	3	0	0.000987817	Inf
..SL.G	0	3	0	0.000987817	Inf
..DS.S	0	3	0	0.000987817	Inf
..LN.M	0	3	0	0.000987817	Inf
..RF.A	0	3	0	0.000987817	Inf
..TS.F	0	3	0	0.000987817	Inf
..IT.L	0	3	0	0.000987817	Inf
..KI.T	0	3	0	0.000987817	Inf
..AG.Y	0	3	0	0.000987817	Inf
..IQ.S	0	3	0	0.000987817	Inf
..WN.V	0	3	0	0.000987817	Inf
..VQ.K	0	3	0	0.000987817	Inf
..NS.A	0	3	0	0.000987817	Inf
..NA.I	0	3	0	0.000987817	Inf
..DT.T	0	3	0	0.000987817	Inf
..AS.F	0	3	0	0.000987817	Inf
..GS.S	0	3	0	0.000987817	Inf
..KG.N	0	3	0	0.000987817	Inf
..PQ.P	0	3	0	0.000987817	Inf
..RQ.L	0	3	0	0.000987817	Inf
..LQ.G	0	3	0	0.000987817	Inf
..LE.E	0	3	0	0.000987817	Inf
..SQ.S	0	3	0	0.000987817	Inf
..EL.G	0	3	0	0.000987817	Inf
..PL.R	0	3	0	0.000987817	Inf
..RK.Y	0	3	0	0.000987817	Inf
..SA.T	0	3	0	0.000987817	Inf
..RH.C	0	3	0	0.000987817	Inf
..CP.L	0	3	0	0.000987817	Inf
..KA.I	0	3	0	0.000987817	Inf
..LD.R	0	3	0	0.000987817	Inf
..RS.P	0	3	0	0.000987817	Inf
..TV.G	0	3	0	0.000987817	Inf
..RV.G	0	3	0	0.000987817	Inf
..LI.E	0	3	0	0.000987817	Inf
..WI.T	0	3	0	0.000987817	Inf
..QL.R	0	3	0	0.000987817	Inf
..FQ.S	0	3	0	0.000987817	Inf
E..PV.	0	3	0	0.000987817	Inf
M..TI.	0	3	0	0.000987817	Inf
D..MT.	0	3	0	0.000987817	Inf
D..NG.	0	3	0	0.000987817	Inf
V..ST.	0	3	0	0.000987817	Inf
R..VA.	0	3	0	0.000987817	Inf
A..VL.	0	3	0	0.000987817	Inf
E..DW.	0	3	0	0.000987817	Inf
D..QG.	0	3	0	0.000987817	Inf
L..SP.	0	3	0	0.000987817	Inf
D..AV.	0	3	0	0.000987817	Inf
Q..IT.	0	3	0	0.000987817	Inf
S..LP.	0	3	0	0.000987817	Inf
T..PY.	0	3	0	0.000987817	Inf
R..SP.	0	3	0	0.000987817	Inf
L..GY.	0	3	0	0.000987817	Inf
R..KV.	0	3	0	0.000987817	Inf
A..VA.	0	3	0	0.000987817	Inf
N..YR.	0	3	0	0.000987817	Inf
V..SM.	0	3	0	0.000987817	Inf
R..LA.	0	3	0	0.000987817	Inf
K..AA.	0	3	0	0.000987817	Inf
T..AV.	0	3	0	0.000987817	Inf
S..FP.	0	3	0	0.000987817	Inf
A..AL.	0	3	0	0.000987817	Inf
K..YM.	0	3	0	0.000987817	Inf
A..AS.	0	3	0	0.000987817	Inf
W..GA.	0	3	0	0.000987817	Inf
S..TF.	0	3	0	0.000987817	Inf
V..AN.	0	3	0	0.000987817	Inf
L..GM.	0	3	0	0.000987817	Inf
I..SW.	0	3	0	0.000987817	Inf
L..RW.	0	3	0	0.000987817	Inf
G..HT.	0	3	0	0.000987817	Inf
K..LQ.	0	3	0	0.000987817	Inf
Y..IS.	0	3	0	0.000987817	Inf
W..VP.	0	3	0	0.000987817	Inf
L..AV.	0	3	0	0.000987817	Inf
R..SL.	0	3	0	0.000987817	Inf
M..KG.	0	3	0	0.000987817	Inf
Q..QL.	0	3	0	0.000987817	Inf
D..FW.	0	3	0	0.000987817	Inf
EP..V.	0	3	0	0.000987817	Inf
LL..W.	0	3	0	0.000987817	Inf
DY..G.	0	3	0	0.000987817	Inf
IT..W.	0	3	0	0.000987817	Inf
TE..V.	0	3	0	0.000987817	Inf
LN..I.	0	3	0	0.000987817	Inf
RR..A.	0	3	0	0.000987817	Inf
RD..P.	0	3	0	0.000987817	Inf
VP..E.	0	3	0	0.000987817	Inf
QD..T.	0	3	0	0.000987817	Inf
EE..V.	0	3	0	0.000987817	Inf
ME..I.	0	3	0	0.000987817	Inf
AG..D.	0	3	0	0.000987817	Inf
RI..R.	0	3	0	0.000987817	Inf
YG..L.	0	3	0	0.000987817	Inf
GG..Y.	0	3	0	0.000987817	Inf
ND..R.	0	3	0	0.000987817	Inf
MG..P.	0	3	0	0.000987817	Inf
KR..M.	0	3	0	0.000987817	Inf
LV..Y.	0	3	0	0.000987817	Inf
SA..L.	0	3	0	0.000987817	Inf
FP..I.	0	3	0	0.000987817	Inf
SK..F.	0	3	0	0.000987817	Inf
KG..A.	0	3	0	0.000987817	Inf
RG..A.	0	3	0	0.000987817	Inf
SP..K.	0	3	0	0.000987817	Inf
ME..G.	0	3	0	0.000987817	Inf
WD..P.	0	3	0	0.000987817	Inf
AG..F.	0	3	0	0.000987817	Inf
FV..M.	0	3	0	0.000987817	Inf
TE..T.	0	3	0	0.000987817	Inf
VW..Y.	0	3	0	0.000987817	Inf
RQ..V.	0	3	0	0.000987817	Inf
MT..G.	0	3	0	0.000987817	Inf
KV..E.	0	3	0	0.000987817	Inf
.A..AV	0	3	0	0.000987817	Inf
.G..VF	0	3	0	0.000987817	Inf
.S..VP	0	3	0	0.000987817	Inf
.G..FG	0	3	0	0.000987817	Inf
.G..SA	0	3	0	0.000987817	Inf
.L..WA	0	3	0	0.000987817	Inf
.T..AE	0	3	0	0.000987817	Inf
.A..KV	0	3	0	0.000987817	Inf
.A..VQ	0	3	0	0.000987817	Inf
.P..HL	0	3	0	0.000987817	Inf
.E..VS	0	3	0	0.000987817	Inf
.P..PS	0	3	0	0.000987817	Inf
.R..VP	0	3	0	0.000987817	Inf
.Q..VL	0	3	0	0.000987817	Inf
.A..VT	0	3	0	0.000987817	Inf
.A..SG	0	3	0	0.000987817	Inf
.L..PS	0	3	0	0.000987817	Inf
.A..RA	0	3	0	0.000987817	Inf
.A..HA	0	3	0	0.000987817	Inf
.D..TK	0	3	0	0.000987817	Inf
.P..EP	0	3	0	0.000987817	Inf
.R..AE	0	3	0	0.000987817	Inf
.W..RT	0	3	0	0.000987817	Inf
.G..YN	0	3	0	0.000987817	Inf
.S..PK	0	3	0	0.000987817	Inf
.L..PW	0	3	0	0.000987817	Inf
.V..YA	0	3	0	0.000987817	Inf
.M..LG	0	3	0	0.000987817	Inf
.Y..RF	0	3	0	0.000987817	Inf
.Q..TE	0	3	0	0.000987817	Inf
.E..PF	0	3	0	0.000987817	Inf
.G..AH	0	3	0	0.000987817	Inf
.P..PL	0	3	0	0.000987817	Inf
.M..AY	0	3	0	0.000987817	Inf
.G..LS	0	3	0	0.000987817	Inf
.D..FV	0	3	0	0.000987817	Inf
.D..FA	0	3	0	0.000987817	Inf
.D..PM	0	3	0	0.000987817	Inf
.A..RK	0	3	0	0.000987817	Inf
.E..PV	0	3	0	0.000987817	Inf
.E..PT	0	3	0	0.000987817	Inf
.G..AA	0	3	0	0.000987817	Inf
.E..TV	0	3	0	0.000987817	Inf
.T..WL	0	3	0	0.000987817	Inf
.R..NR	0	3	0	0.000987817	Inf
.L..RV	0	3	0	0.000987817	Inf
.T..GA	0	3	0	0.000987817	Inf
.V..ES	0	3	0	0.000987817	Inf
.T..LS	0	3	0	0.000987817	Inf
.WF..Q	0	3	0	0.000987817	Inf
.RK..E	0	3	0	0.000987817	Inf
.DF..I	0	3	0	0.000987817	Inf
.DR..E	0	3	0	0.000987817	Inf
.GA..A	0	3	0	0.000987817	Inf
.AQ..Q	0	3	0	0.000987817	Inf
.EQ..N	0	3	0	0.000987817	Inf
.PL..G	0	3	0	0.000987817	Inf
.PV..T	0	3	0	0.000987817	Inf
.VR..M	0	3	0	0.000987817	Inf
.RK..L	0	3	0	0.000987817	Inf
.HD..L	0	3	0	0.000987817	Inf
.QN..T	0	3	0	0.000987817	Inf
.AV..T	0	3	0	0.000987817	Inf
.ED..F	0	3	0	0.000987817	Inf
.TF..P	0	3	0	0.000987817	Inf
.DT..Y	0	3	0	0.000987817	Inf
.EG..P	0	3	0	0.000987817	Inf
.EK..L	0	3	0	0.000987817	Inf
.DR..R	0	3	0	0.000987817	Inf
.AQ..A	0	3	0	0.000987817	Inf
.NG..Y	0	3	0	0.000987817	Inf
.PE..T	0	3	0	0.000987817	Inf
.GW..V	0	3	0	0.000987817	Inf
.CL..L	0	3	0	0.000987817	Inf
.SV..R	0	3	0	0.000987817	Inf
.SK..T	0	3	0	0.000987817	Inf
.LS..A	0	3	0	0.000987817	Inf
.SR..A	0	3	0	0.000987817	Inf
.PD..V	0	3	0	0.000987817	Inf
.LD..T	0	3	0	0.000987817	Inf
.KD..Q	0	3	0	0.000987817	Inf
.LP..W	0	3	0	0.000987817	Inf
.EN..T	0	3	0	0.000987817	Inf
.PA..A	0	3	0	0.000987817	Inf
.AA..R	0	3	0	0.000987817	Inf
.AN..A	0	3	0	0.000987817	Inf
.LR..T	0	3	0	0.000987817	Inf
.AH..Y	0	3	0	0.000987817	Inf
.CS..T	0	3	0	0.000987817	Inf
.GS..H	0	3	0	0.000987817	Inf
.GP..R	0	3	0	0.000987817	Inf
.MR..Y	0	3	0	0.000987817	Inf
.SG..L	0	3	0	0.000987817	Inf
.EA..F	0	3	0	0.000987817	Inf
.TA..P	0	3	0	0.000987817	Inf
.EW..V	0	3	0	0.000987817	Inf
.AL..F	0	3	0	0.000987817	Inf
.NL..K	0	3	0	0.000987817	Inf
.DC..A	0	3	0	0.000987817	Inf
A...VF	0	3	0	0.000987817	Inf
V...VT	0	3	0	0.000987817	Inf
T...VI	0	3	0	0.000987817	Inf
A...SH	0	3	0	0.000987817	Inf
P...DP	0	3	0	0.000987817	Inf
S...FP	0	3	0	0.000987817	Inf
M...IV	0	3	0	0.000987817	Inf
R...RF	0	3	0	0.000987817	Inf
N...YQ	0	3	0	0.000987817	Inf
V...FR	0	3	0	0.000987817	Inf
A...AP	0	3	0	0.000987817	Inf
D...LE	0	3	0	0.000987817	Inf
H...NS	0	3	0	0.000987817	Inf
S...VP	0	3	0	0.000987817	Inf
V...PI	0	3	0	0.000987817	Inf
K...LT	0	3	0	0.000987817	Inf
L...VA	0	3	0	0.000987817	Inf
S...PT	0	3	0	0.000987817	Inf
A...PA	0	3	0	0.000987817	Inf
M...YR	0	3	0	0.000987817	Inf
D...PW	0	3	0	0.000987817	Inf
I...PL	0	3	0	0.000987817	Inf
L...LW	0	3	0	0.000987817	Inf
L...MA	0	3	0	0.000987817	Inf
L...GL	0	3	0	0.000987817	Inf
P...PL	0	3	0	0.000987817	Inf
W...PY	0	3	0	0.000987817	Inf
I...WY	0	3	0	0.000987817	Inf
K...QT	0	3	0	0.000987817	Inf
L...TW	0	3	0	0.000987817	Inf
R...AH	0	3	0	0.000987817	Inf
Q...LT	0	3	0	0.000987817	Inf
K...VT	0	3	0	0.000987817	Inf
M...FF	0	3	0	0.000987817	Inf
W...PM	0	3	0	0.000987817	Inf
K...MC	0	3	0	0.000987817	Inf
I...WL	0	3	0	0.000987817	Inf
Q...LA	0	3	0	0.000987817	Inf
R...VS	0	3	0	0.000987817	Inf
Y...QE	0	3	0	0.000987817	Inf
Q...LM	0	3	0	0.000987817	Inf
EP...T	0	3	0	0.000987817	Inf
WE...V	0	3	0	0.000987817	Inf
AG...F	0	3	0	0.000987817	Inf
EL...D	0	3	0	0.000987817	Inf
FS...A	0	3	0	0.000987817	Inf
YQ...S	0	3	0	0.000987817	Inf
RK...E	0	3	0	0.000987817	Inf
QG...D	0	3	0	0.000987817	Inf
LT...E	0	3	0	0.000987817	Inf
TD...I	0	3	0	0.000987817	Inf
DY...Q	0	3	0	0.000987817	Inf
DE...N	0	3	0	0.000987817	Inf
YG...Y	0	3	0	0.000987817	Inf
LT...A	0	3	0	0.000987817	Inf
VD...R	0	3	0	0.000987817	Inf
AA...T	0	3	0	0.000987817	Inf
DF...Q	0	3	0	0.000987817	Inf
EE...M	0	3	0	0.000987817	Inf
SL...F	0	3	0	0.000987817	Inf
LE...V	0	3	0	0.000987817	Inf
EA...T	0	3	0	0.000987817	Inf
QD...T	0	3	0	0.000987817	Inf
KV...K	0	3	0	0.000987817	Inf
SE...P	0	3	0	0.000987817	Inf
VQ...L	0	3	0	0.000987817	Inf
WD...P	0	3	0	0.000987817	Inf
LP...A	0	3	0	0.000987817	Inf
QG...K	0	3	0	0.000987817	Inf
FV...N	0	3	0	0.000987817	Inf
DL...W	0	3	0	0.000987817	Inf
QS...I	0	3	0	0.000987817	Inf
IQ...E	0	3	0	0.000987817	Inf
AP...G	0	3	0	0.000987817	Inf
RL...A	0	3	0	0.000987817	Inf
VG...A	0	3	0	0.000987817	Inf
KG...I	0	3	0	0.000987817	Inf
SM...I	0	3	0	0.000987817	Inf
LM...W	0	3	0	0.000987817	Inf
RG...H	0	3	0	0.000987817	Inf
YK...E	0	3	0	0.000987817	Inf
KE...T	0	3	0	0.000987817	Inf
VG...K	0	3	0	0.000987817	Inf
WD...M	0	3	0	0.000987817	Inf
KR...G	0	3	0	0.000987817	Inf
FG...R	0	3	0	0.000987817	Inf
DT...L	0	3	0	0.000987817	Inf
FE...I	0	3	0	0.000987817	Inf
TT...P	0	3	0	0.000987817	Inf
AD...C	0	3	0	0.000987817	Inf
EA...A	0	3	0	0.000987817	Inf
IQ...T	0	3	0	0.000987817	Inf
ID...C	0	3	0	0.000987817	Inf
MD...R	0	3	0	0.000987817	Inf
LA...T	0	3	0	0.000987817	Inf
YP...N	0	3	0	0.000987817	Inf
QM...M	0	3	0	0.000987817	Inf
.LRLL.	0	3	0	0.000987817	Inf
.DFSV.	0	3	0	0.000987817	Inf
.EKNI.	0	3	0	0.000987817	Inf
.GKGY.	0	3	0	0.000987817	Inf
.SLNN.	0	3	0	0.000987817	Inf
.CLYL.	0	3	0	0.000987817	Inf
.GVLW.	0	3	0	0.000987817	Inf
.HDFT.	0	3	0	0.000987817	Inf
.YNFT.	0	3	0	0.000987817	Inf
.ERFL.	0	3	0	0.000987817	Inf
.LPLP.	0	3	0	0.000987817	Inf
.EGVL.	0	3	0	0.000987817	Inf
.AVLL.	0	3	0	0.000987817	Inf
.DIVL.	0	3	0	0.000987817	Inf
.ENQL.	0	3	0	0.000987817	Inf
.MRKA.	0	3	0	0.000987817	Inf
.EGAM.	0	3	0	0.000987817	Inf
.KTPM.	0	3	0	0.000987817	Inf
.DDRF.	0	3	0	0.000987817	Inf
.EGAL.	0	3	0	0.000987817	Inf
.ERYL.	0	3	0	0.000987817	Inf
.ERAT.	0	3	0	0.000987817	Inf
.DRRW.	0	3	0	0.000987817	Inf
.NGVV.	0	3	0	0.000987817	Inf
.EDVP.	0	3	0	0.000987817	Inf
.DFKT.	0	3	0	0.000987817	Inf
.DVVL.	0	3	0	0.000987817	Inf
..LMTH	0	3	0	0.000987817	Inf
..RLLS	0	3	0	0.000987817	Inf
..FSVI	0	3	0	0.000987817	Inf
..DLSH	0	3	0	0.000987817	Inf
..ASSS	0	3	0	0.000987817	Inf
..MVAT	0	3	0	0.000987817	Inf
..TIAT	0	3	0	0.000987817	Inf
..VLWT	0	3	0	0.000987817	Inf
..RGLL	0	3	0	0.000987817	Inf
..PLPW	0	3	0	0.000987817	Inf
..GVLT	0	3	0	0.000987817	Inf
..PQVP	0	3	0	0.000987817	Inf
..VLLL	0	3	0	0.000987817	Inf
..GIFF	0	3	0	0.000987817	Inf
..RKAY	0	3	0	0.000987817	Inf
..RALL	0	3	0	0.000987817	Inf
..RRWC	0	3	0	0.000987817	Inf
..DLIE	0	3	0	0.000987817	Inf
..VVLG	0	3	0	0.000987817	Inf
E.GPV.	0	3	0	0.000987817	Inf
Y.VVS.	0	3	0	0.000987817	Inf
M.LMT.	0	3	0	0.000987817	Inf
D.LMT.	0	3	0	0.000987817	Inf
L.FFL.	0	3	0	0.000987817	Inf
D.RVL.	0	3	0	0.000987817	Inf
L.LLT.	0	3	0	0.000987817	Inf
T.FSV.	0	3	0	0.000987817	Inf
A.DLS.	0	3	0	0.000987817	Inf
F.YPV.	0	3	0	0.000987817	Inf
L.WIT.	0	3	0	0.000987817	Inf
F.TVA.	0	3	0	0.000987817	Inf
Y.TIA.	0	3	0	0.000987817	Inf
L.LLA.	0	3	0	0.000987817	Inf
I.TAM.	0	3	0	0.000987817	Inf
N.VLW.	0	3	0	0.000987817	Inf
T.GEA.	0	3	0	0.000987817	Inf
A.LGK.	0	3	0	0.000987817	Inf
N.DFT.	0	3	0	0.000987817	Inf
N.NFT.	0	3	0	0.000987817	Inf
D.PLP.	0	3	0	0.000987817	Inf
L.GIL.	0	3	0	0.000987817	Inf
V.PQV.	0	3	0	0.000987817	Inf
S.VLL.	0	3	0	0.000987817	Inf
G.LGA.	0	3	0	0.000987817	Inf
I.GIL.	0	3	0	0.000987817	Inf
I.GIF.	0	3	0	0.000987817	Inf
I.RIL.	0	3	0	0.000987817	Inf
L.RTT.	0	3	0	0.000987817	Inf
V.NQL.	0	3	0	0.000987817	Inf
L.LIA.	0	3	0	0.000987817	Inf
F.RAT.	0	3	0	0.000987817	Inf
D.VVL.	0	3	0	0.000987817	Inf
TD.SV.	0	3	0	0.000987817	Inf
YN.IA.	0	3	0	0.000987817	Inf
MD.NI.	0	3	0	0.000987817	Inf
ME.NI.	0	3	0	0.000987817	Inf
NG.LW.	0	3	0	0.000987817	Inf
KG.SY.	0	3	0	0.000987817	Inf
MD.IS.	0	3	0	0.000987817	Inf
LE.GL.	0	3	0	0.000987817	Inf
NN.FT.	0	3	0	0.000987817	Inf
DL.LP.	0	3	0	0.000987817	Inf
IE.VL.	0	3	0	0.000987817	Inf
SH.FT.	0	3	0	0.000987817	Inf
VE.VL.	0	3	0	0.000987817	Inf
IE.FL.	0	3	0	0.000987817	Inf
LM.TT.	0	3	0	0.000987817	Inf
KE.LV.	0	3	0	0.000987817	Inf
FE.ST.	0	3	0	0.000987817	Inf
FE.AT.	0	3	0	0.000987817	Inf
MT.KG.	0	3	0	0.000987817	Inf
DD.VL.	0	3	0	0.000987817	Inf
EPG.V.	0	3	0	0.000987817	Inf
DLR.L.	0	3	0	0.000987817	Inf
TDF.V.	0	3	0	0.000987817	Inf
FGF.V.	0	3	0	0.000987817	Inf
FSL.V.	0	3	0	0.000987817	Inf
MEK.I.	0	3	0	0.000987817	Inf
GPI.T.	0	3	0	0.000987817	Inf
MGY.P.	0	3	0	0.000987817	Inf
DLP.P.	0	3	0	0.000987817	Inf
AGG.A.	0	3	0	0.000987817	Inf
RLG.R.	0	3	0	0.000987817	Inf
WED.P.	0	3	0	0.000987817	Inf
LMR.T.	0	3	0	0.000987817	Inf
RGS.A.	0	3	0	0.000987817	Inf
KKT.M.	0	3	0	0.000987817	Inf
DNN.S.	0	3	0	0.000987817	Inf
LTL.A.	0	3	0	0.000987817	Inf
VWL.Y.	0	3	0	0.000987817	Inf
SDF.T.	0	3	0	0.000987817	Inf
NYN.I.	0	3	0	0.000987817	Inf
QMW.L.	0	3	0	0.000987817	Inf
.D.SVI	0	3	0	0.000987817	Inf
.N.IAT	0	3	0	0.000987817	Inf
.T.LAT	0	3	0	0.000987817	Inf
.G.NLV	0	3	0	0.000987817	Inf
.G.LWT	0	3	0	0.000987817	Inf
.N.FTL	0	3	0	0.000987817	Inf
.Y.FTL	0	3	0	0.000987817	Inf
.L.LPW	0	3	0	0.000987817	Inf
.E.ILI	0	3	0	0.000987817	Inf
.T.ILT	0	3	0	0.000987817	Inf
.M.KAY	0	3	0	0.000987817	Inf
.T.PIT	0	3	0	0.000987817	Inf
.W.DAR	0	3	0	0.000987817	Inf
.A.LLS	0	3	0	0.000987817	Inf
.D.RWC	0	3	0	0.000987817	Inf
.T.KGA	0	3	0	0.000987817	Inf
.D.KTW	0	3	0	0.000987817	Inf
.D.VLG	0	3	0	0.000987817	Inf
.DF.VI	0	3	0	0.000987817	Inf
.GY.VY	0	3	0	0.000987817	Inf
.LW.TA	0	3	0	0.000987817	Inf
.DK.II	0	3	0	0.000987817	Inf
.ER.FL	0	3	0	0.000987817	Inf
.EN.FL	0	3	0	0.000987817	Inf
.PI.TL	0	3	0	0.000987817	Inf
.ER.LT	0	3	0	0.000987817	Inf
.LP.PW	0	3	0	0.000987817	Inf
.EG.LT	0	3	0	0.000987817	Inf
.VA.YA	0	3	0	0.000987817	Inf
.AV.LL	0	3	0	0.000987817	Inf
.ED.PY	0	3	0	0.000987817	Inf
.GS.AH	0	3	0	0.000987817	Inf
.MR.AY	0	3	0	0.000987817	Inf
.YG.LT	0	3	0	0.000987817	Inf
.KT.MG	0	3	0	0.000987817	Inf
.WL.AR	0	3	0	0.000987817	Inf
.TA.WL	0	3	0	0.000987817	Inf
.DV.LG	0	3	0	0.000987817	Inf
.KI.NS	0	3	0	0.000987817	Inf
.DVV.K	0	3	0	0.000987817	Inf
.ALM.G	0	3	0	0.000987817	Inf
.LKL.D	0	3	0	0.000987817	Inf
.LRV.S	0	3	0	0.000987817	Inf
.DAV.R	0	3	0	0.000987817	Inf
.RKC.E	0	3	0	0.000987817	Inf
.DFS.I	0	3	0	0.000987817	Inf
.GYP.Y	0	3	0	0.000987817	Inf
.TLT.A	0	3	0	0.000987817	Inf
.ENQ.L	0	3	0	0.000987817	Inf
.GWN.V	0	3	0	0.000987817	Inf
.LGW.G	0	3	0	0.000987817	Inf
.KDI.Q	0	3	0	0.000987817	Inf
.YNF.L	0	3	0	0.000987817	Inf
.LPL.W	0	3	0	0.000987817	Inf
.EDQ.L	0	3	0	0.000987817	Inf
.AVL.L	0	3	0	0.000987817	Inf
.MRK.Y	0	3	0	0.000987817	Inf
.REL.R	0	3	0	0.000987817	Inf
.ERA.L	0	3	0	0.000987817	Inf
.ERY.L	0	3	0	0.000987817	Inf
.CGW.G	0	3	0	0.000987817	Inf
.DRR.C	0	3	0	0.000987817	Inf
.IFQ.S	0	3	0	0.000987817	Inf
.DVV.G	0	3	0	0.000987817	Inf
T..SVI	0	3	0	0.000987817	Inf
A..LSH	0	3	0	0.000987817	Inf
F..PVY	0	3	0	0.000987817	Inf
Y..VNY	0	3	0	0.000987817	Inf
D..QGQ	0	3	0	0.000987817	Inf
F..VAT	0	3	0	0.000987817	Inf
S..LLL	0	3	0	0.000987817	Inf
R..KVT	0	3	0	0.000987817	Inf
N..LWT	0	3	0	0.000987817	Inf
L..GLL	0	3	0	0.000987817	Inf
D..LPW	0	3	0	0.000987817	Inf
L..ILI	0	3	0	0.000987817	Inf
L..GIH	0	3	0	0.000987817	Inf
S..FTL	0	3	0	0.000987817	Inf
V..QVP	0	3	0	0.000987817	Inf
F..VAV	0	3	0	0.000987817	Inf
L..ILL	0	3	0	0.000987817	Inf
L..TTW	0	3	0	0.000987817	Inf
A..GLA	0	3	0	0.000987817	Inf
F..ATI	0	3	0	0.000987817	Inf
I..LIE	0	3	0	0.000987817	Inf
M..KGA	0	3	0	0.000987817	Inf
D..VLG	0	3	0	0.000987817	Inf
DL..LS	0	3	0	0.000987817	Inf
LT..AE	0	3	0	0.000987817	Inf
TD..VI	0	3	0	0.000987817	Inf
FN..AV	0	3	0	0.000987817	Inf
YS..LL	0	3	0	0.000987817	Inf
NN..TL	0	3	0	0.000987817	Inf
NY..TL	0	3	0	0.000987817	Inf
DL..PW	0	3	0	0.000987817	Inf
LT..LT	0	3	0	0.000987817	Inf
SH..TL	0	3	0	0.000987817	Inf
KG..AI	0	3	0	0.000987817	Inf
WE..PY	0	3	0	0.000987817	Inf
LM..TW	0	3	0	0.000987817	Inf
RG..AH	0	3	0	0.000987817	Inf
KE..VT	0	3	0	0.000987817	Inf
WD..PM	0	3	0	0.000987817	Inf
VE..LV	0	3	0	0.000987817	Inf
VE..PL	0	3	0	0.000987817	Inf
FE..TI	0	3	0	0.000987817	Inf
FE..TV	0	3	0	0.000987817	Inf
MT..GA	0	3	0	0.000987817	Inf
SD..TW	0	3	0	0.000987817	Inf
QM..LM	0	3	0	0.000987817	Inf
DD..LG	0	3	0	0.000987817	Inf
EPG..T	0	3	0	0.000987817	Inf
LLW..A	0	3	0	0.000987817	Inf
ELK..D	0	3	0	0.000987817	Inf
LGL..T	0	3	0	0.000987817	Inf
TDF..I	0	3	0	0.000987817	Inf
FGY..Y	0	3	0	0.000987817	Inf
LHE..G	0	3	0	0.000987817	Inf
GPI..L	0	3	0	0.000987817	Inf
YGW..V	0	3	0	0.000987817	Inf
GLG..G	0	3	0	0.000987817	Inf
DLP..W	0	3	0	0.000987817	Inf
IEN..F	0	3	0	0.000987817	Inf
LER..I	0	3	0	0.000987817	Inf
YEN..L	0	3	0	0.000987817	Inf
WED..Y	0	3	0	0.000987817	Inf
IGV..T	0	3	0	0.000987817	Inf
LEG..I	0	3	0	0.000987817	Inf
LMR..W	0	3	0	0.000987817	Inf
RGS..H	0	3	0	0.000987817	Inf
AIF..S	0	3	0	0.000987817	Inf
QMW..M	0	3	0	0.000987817	Inf
DDV..G	0	3	0	0.000987817	Inf
TDFSV.	0	3	0	0.000987817	Inf
FGYPV.	0	3	0	0.000987817	Inf
FNTVA.	0	3	0	0.000987817	Inf
YNTIA.	0	3	0	0.000987817	Inf
MDKNI.	0	3	0	0.000987817	Inf
MEKNI.	0	3	0	0.000987817	Inf
NGVLW.	0	3	0	0.000987817	Inf
DLPLP.	0	3	0	0.000987817	Inf
IENIL.	0	3	0	0.000987817	Inf
LEGIL.	0	3	0	0.000987817	Inf
IEGIF.	0	3	0	0.000987817	Inf
IERGL.	0	3	0	0.000987817	Inf
IERIL.	0	3	0	0.000987817	Inf
LMRTT.	0	3	0	0.000987817	Inf
VENQL.	0	3	0	0.000987817	Inf
KKTPM.	0	3	0	0.000987817	Inf
FERAT.	0	3	0	0.000987817	Inf
DDVVL.	0	3	0	0.000987817	Inf
.DFSVI	0	3	0	0.000987817	Inf
.GVLWT	0	3	0	0.000987817	Inf
.ERGLL	0	3	0	0.000987817	Inf
.LPLPW	0	3	0	0.000987817	Inf
.AVLLL	0	3	0	0.000987817	Inf
.EGIFF	0	3	0	0.000987817	Inf
.MRKAY	0	3	0	0.000987817	Inf
.KTPMG	0	3	0	0.000987817	Inf
.DRRWC	0	3	0	0.000987817	Inf
.DFKTW	0	3	0	0.000987817	Inf
.DVVLG	0	3	0	0.000987817	Inf
M.LMTH	0	3	0	0.000987817	Inf
T.FSVI	0	3	0	0.000987817	Inf
A.DLSH	0	3	0	0.000987817	Inf
V.MVAT	0	3	0	0.000987817	Inf
N.VLWT	0	3	0	0.000987817	Inf
N.NFTL	0	3	0	0.000987817	Inf
D.PLPW	0	3	0	0.000987817	Inf
V.PQVP	0	3	0	0.000987817	Inf
I.GIFF	0	3	0	0.000987817	Inf
L.RTTW	0	3	0	0.000987817	Inf
I.DLIE	0	3	0	0.000987817	Inf
D.VVLG	0	3	0	0.000987817	Inf
TD.SVI	0	3	0	0.000987817	Inf
FG.PVY	0	3	0	0.000987817	Inf
FN.VAT	0	3	0	0.000987817	Inf
NG.LWT	0	3	0	0.000987817	Inf
LE.GLL	0	3	0	0.000987817	Inf
NN.FTL	0	3	0	0.000987817	Inf
NY.FTL	0	3	0	0.000987817	Inf
DL.LPW	0	3	0	0.000987817	Inf
LE.ILI	0	3	0	0.000987817	Inf
LT.ILT	0	3	0	0.000987817	Inf
SH.FTL	0	3	0	0.000987817	Inf
LE.ILL	0	3	0	0.000987817	Inf
LM.TTW	0	3	0	0.000987817	Inf
VE.QLL	0	3	0	0.000987817	Inf
MT.KGA	0	3	0	0.000987817	Inf
DD.VLG	0	3	0	0.000987817	Inf
DLR.LS	0	3	0	0.000987817	Inf
TDF.VI	0	3	0	0.000987817	Inf
FNT.AT	0	3	0	0.000987817	Inf
YNT.AT	0	3	0	0.000987817	Inf
MDK.II	0	3	0	0.000987817	Inf
LER.FL	0	3	0	0.000987817	Inf
GPI.TL	0	3	0	0.000987817	Inf
LER.LL	0	3	0	0.000987817	Inf
DLP.PW	0	3	0	0.000987817	Inf
WED.PY	0	3	0	0.000987817	Inf
IEG.LF	0	3	0	0.000987817	Inf
LEG.LL	0	3	0	0.000987817	Inf
LEN.LL	0	3	0	0.000987817	Inf
LMR.TW	0	3	0	0.000987817	Inf
RGS.AH	0	3	0	0.000987817	Inf
VEN.LL	0	3	0	0.000987817	Inf
IER.LF	0	3	0	0.000987817	Inf
KKT.MG	0	3	0	0.000987817	Inf
VEN.PL	0	3	0	0.000987817	Inf
SDF.TW	0	3	0	0.000987817	Inf
QMW.LM	0	3	0	0.000987817	Inf
DDV.LG	0	3	0	0.000987817	Inf
DALM.G	0	3	0	0.000987817	Inf
ELKL.D	0	3	0	0.000987817	Inf
DLRV.S	0	3	0	0.000987817	Inf
TDFS.I	0	3	0	0.000987817	Inf
FNTV.T	0	3	0	0.000987817	Inf
LHEQ.G	0	3	0	0.000987817	Inf
VENQ.L	0	3	0	0.000987817	Inf
YGWN.V	0	3	0	0.000987817	Inf
NGVL.T	0	3	0	0.000987817	Inf
GLGW.G	0	3	0	0.000987817	Inf
DLPL.W	0	3	0	0.000987817	Inf
LENG.L	0	3	0	0.000987817	Inf
LMRT.W	0	3	0	0.000987817	Inf
YNTI.V	0	3	0	0.000987817	Inf
AIFQ.S	0	3	0	0.000987817	Inf
DDVV.G	0	3	0	0.000987817	Inf
TDFSVI	0	3	0	0.000987817	Inf
NGVLWT	0	3	0	0.000987817	Inf
DLPLPW	0	3	0	0.000987817	Inf
IEGIFF	0	3	0	0.000987817	Inf
LMRTTW	0	3	0	0.000987817	Inf
KKTPMG	0	3	0	0.000987817	Inf
DDVVLG	0	3	0	0.000987817	Inf
HW....	0	2	0	0.000658545	Inf
DW....	0	2	0	0.000658545	Inf
YW....	0	2	0	0.000658545	Inf
PQ....	0	2	0	0.000658545	Inf
WR....	0	2	0	0.000658545	Inf
QC....	0	2	0	0.000658545	Inf
KW....	0	2	0	0.000658545	Inf
.WY...	0	2	0	0.000658545	Inf
.WV...	0	2	0	0.000658545	Inf
..QA..	0	2	0	0.000658545	Inf
..HM..	0	2	0	0.000658545	Inf
..WR..	0	2	0	0.000658545	Inf
...WI.	0	2	0	0.000658545	Inf
....WW	0	2	0	0.000658545	Inf
....EW	0	2	0	0.000658545	Inf
W.Q...	0	2	0	0.000658545	Inf
.W.C..	0	2	0	0.000658545	Inf
.K.W..	0	2	0	0.000658545	Inf
.W.F..	0	2	0	0.000658545	Inf
..Q.E.	0	2	0	0.000658545	Inf
..W.R.	0	2	0	0.000658545	Inf
Q..M..	0	2	0	0.000658545	Inf
Q..W..	0	2	0	0.000658545	Inf
.W..M.	0	2	0	0.000658545	Inf
.W..H.	0	2	0	0.000658545	Inf
..W..C	0	2	0	0.000658545	Inf
..C..Q	0	2	0	0.000658545	Inf
HSL...	0	2	0	0.000658545	Inf
NDH...	0	2	0	0.000658545	Inf
SNH...	0	2	0	0.000658545	Inf
LPF...	0	2	0	0.000658545	Inf
MGI...	0	2	0	0.000658545	Inf
VGE...	0	2	0	0.000658545	Inf
NPF...	0	2	0	0.000658545	Inf
LHH...	0	2	0	0.000658545	Inf
NDR...	0	2	0	0.000658545	Inf
NKI...	0	2	0	0.000658545	Inf
QGY...	0	2	0	0.000658545	Inf
WNG...	0	2	0	0.000658545	Inf
NAW...	0	2	0	0.000658545	Inf
QEQ...	0	2	0	0.000658545	Inf
WAQ...	0	2	0	0.000658545	Inf
DHL...	0	2	0	0.000658545	Inf
AGT...	0	2	0	0.000658545	Inf
AMT...	0	2	0	0.000658545	Inf
FAL...	0	2	0	0.000658545	Inf
HDR...	0	2	0	0.000658545	Inf
YGF...	0	2	0	0.000658545	Inf
FWA...	0	2	0	0.000658545	Inf
AQW...	0	2	0	0.000658545	Inf
ASW...	0	2	0	0.000658545	Inf
LHG...	0	2	0	0.000658545	Inf
VPI...	0	2	0	0.000658545	Inf
VPM...	0	2	0	0.000658545	Inf
VPQ...	0	2	0	0.000658545	Inf
KVR...	0	2	0	0.000658545	Inf
HDL...	0	2	0	0.000658545	Inf
PIF...	0	2	0	0.000658545	Inf
RIG...	0	2	0	0.000658545	Inf
APL...	0	2	0	0.000658545	Inf
LQG...	0	2	0	0.000658545	Inf
PIT...	0	2	0	0.000658545	Inf
VKP...	0	2	0	0.000658545	Inf
EET...	0	2	0	0.000658545	Inf
EAG...	0	2	0	0.000658545	Inf
FEE...	0	2	0	0.000658545	Inf
LDH...	0	2	0	0.000658545	Inf
IED...	0	2	0	0.000658545	Inf
VTQ...	0	2	0	0.000658545	Inf
RNI...	0	2	0	0.000658545	Inf
VST...	0	2	0	0.000658545	Inf
AHG...	0	2	0	0.000658545	Inf
LAT...	0	2	0	0.000658545	Inf
QTG...	0	2	0	0.000658545	Inf
RGL...	0	2	0	0.000658545	Inf
VNA...	0	2	0	0.000658545	Inf
WAL...	0	2	0	0.000658545	Inf
AST...	0	2	0	0.000658545	Inf
PPE...	0	2	0	0.000658545	Inf
GWV...	0	2	0	0.000658545	Inf
PPA...	0	2	0	0.000658545	Inf
RAW...	0	2	0	0.000658545	Inf
HTP...	0	2	0	0.000658545	Inf
FDN...	0	2	0	0.000658545	Inf
DVP...	0	2	0	0.000658545	Inf
FAE...	0	2	0	0.000658545	Inf
KCL...	0	2	0	0.000658545	Inf
YGN...	0	2	0	0.000658545	Inf
LPR...	0	2	0	0.000658545	Inf
LRK...	0	2	0	0.000658545	Inf
SSW...	0	2	0	0.000658545	Inf
CGS...	0	2	0	0.000658545	Inf
ADY...	0	2	0	0.000658545	Inf
MRN...	0	2	0	0.000658545	Inf
KSK...	0	2	0	0.000658545	Inf
AEW...	0	2	0	0.000658545	Inf
WEH...	0	2	0	0.000658545	Inf
YWA...	0	2	0	0.000658545	Inf
MDT...	0	2	0	0.000658545	Inf
QEL...	0	2	0	0.000658545	Inf
LPV...	0	2	0	0.000658545	Inf
KGM...	0	2	0	0.000658545	Inf
RSR...	0	2	0	0.000658545	Inf
LVW...	0	2	0	0.000658545	Inf
WNT...	0	2	0	0.000658545	Inf
YLD...	0	2	0	0.000658545	Inf
NHD...	0	2	0	0.000658545	Inf
DDT...	0	2	0	0.000658545	Inf
IAY...	0	2	0	0.000658545	Inf
TNV...	0	2	0	0.000658545	Inf
VFL...	0	2	0	0.000658545	Inf
AQR...	0	2	0	0.000658545	Inf
NYD...	0	2	0	0.000658545	Inf
GMW...	0	2	0	0.000658545	Inf
LTV...	0	2	0	0.000658545	Inf
DFS...	0	2	0	0.000658545	Inf
GTL...	0	2	0	0.000658545	Inf
NSR...	0	2	0	0.000658545	Inf
DPR...	0	2	0	0.000658545	Inf
ATN...	0	2	0	0.000658545	Inf
IVG...	0	2	0	0.000658545	Inf
RNP...	0	2	0	0.000658545	Inf
SGV...	0	2	0	0.000658545	Inf
SGT...	0	2	0	0.000658545	Inf
MDA...	0	2	0	0.000658545	Inf
NQA...	0	2	0	0.000658545	Inf
LTH...	0	2	0	0.000658545	Inf
DQY...	0	2	0	0.000658545	Inf
SMN...	0	2	0	0.000658545	Inf
TEG...	0	2	0	0.000658545	Inf
DAH...	0	2	0	0.000658545	Inf
FTR...	0	2	0	0.000658545	Inf
MWE...	0	2	0	0.000658545	Inf
NRR...	0	2	0	0.000658545	Inf
SPL...	0	2	0	0.000658545	Inf
ITR...	0	2	0	0.000658545	Inf
FAM...	0	2	0	0.000658545	Inf
MVT...	0	2	0	0.000658545	Inf
QYG...	0	2	0	0.000658545	Inf
YTA...	0	2	0	0.000658545	Inf
VLV...	0	2	0	0.000658545	Inf
KGS...	0	2	0	0.000658545	Inf
YAQ...	0	2	0	0.000658545	Inf
GVF...	0	2	0	0.000658545	Inf
YSK...	0	2	0	0.000658545	Inf
RLA...	0	2	0	0.000658545	Inf
AKL...	0	2	0	0.000658545	Inf
GEF...	0	2	0	0.000658545	Inf
IAN...	0	2	0	0.000658545	Inf
LGQ...	0	2	0	0.000658545	Inf
MPN...	0	2	0	0.000658545	Inf
GCD...	0	2	0	0.000658545	Inf
NRN...	0	2	0	0.000658545	Inf
RQK...	0	2	0	0.000658545	Inf
RWL...	0	2	0	0.000658545	Inf
WDV...	0	2	0	0.000658545	Inf
GGP...	0	2	0	0.000658545	Inf
IAA...	0	2	0	0.000658545	Inf
QSP...	0	2	0	0.000658545	Inf
FGA...	0	2	0	0.000658545	Inf
TGR...	0	2	0	0.000658545	Inf
AYV...	0	2	0	0.000658545	Inf
DTA...	0	2	0	0.000658545	Inf
LNC...	0	2	0	0.000658545	Inf
[truncated: 196,078 more rows]

## Sheet: pathogenic_kmer_10
pattern	count_neg	count_pos	normCount_neg	normCount_pos	ratio
.GIG...	0	36	0	0.0373832	Inf
..IGI..	0	34	0	0.0353063	Inf
.GIGI..	0	31	0	0.0321911	Inf
AGI....	0	27	0	0.0280374	Inf
..L..NA	0	26	0	0.026999	Inf
..LG..A	0	26	0	0.026999	Inf
..LG.NA	0	26	0	0.026999	Inf
AGIG...	0	25	0	0.0259605	Inf
A..GI..	0	23	0	0.0238837	Inf
A.IGI..	0	22	0	0.0228453	Inf
AG.GI..	0	21	0	0.0218069	Inf
AGI.I..	0	21	0	0.0218069	Inf
.DRG...	0	20	0	0.0207684	Inf
AGIGI..	0	20	0	0.0207684	Inf
...GI.T	0	20	0	0.0207684	Inf
.GI..L.	0	20	0	0.0207684	Inf
.GIG.L.	0	18	0	0.0186916	Inf
..IGI.T	0	18	0	0.0186916	Inf
.GIG..T	0	18	0	0.0186916	Inf
..IGIL.	0	17	0	0.0176532	Inf
.GI.IL.	0	17	0	0.0176532	Inf
..I..LT	0	16	0	0.0166147	Inf
A...IL.	0	16	0	0.0166147	Inf
AG...L.	0	16	0	0.0166147	Inf
AGI..L.	0	16	0	0.0166147	Inf
.GIGIL.	0	16	0	0.0166147	Inf
.GIGI.T	0	16	0	0.0166147	Inf
...GI.P	0	15	0	0.0155763	Inf
SG..I..	0	15	0	0.0155763	Inf
V....NA	0	15	0	0.0155763	Inf
AG....T	0	15	0	0.0155763	Inf
AGI...T	0	15	0	0.0155763	Inf
AGIG.L.	0	15	0	0.0155763	Inf
.G...LT	0	14	0	0.0145379	Inf
..LGIN.	0	14	0	0.0145379	Inf
A..GIL.	0	14	0	0.0145379	Inf
AG..IL.	0	14	0	0.0145379	Inf
A.IGIL.	0	14	0	0.0145379	Inf
AGI.IL.	0	14	0	0.0145379	Inf
AGIG..T	0	14	0	0.0145379	Inf
WD.....	0	13	0	0.0134995	Inf
V.LG...	0	13	0	0.0134995	Inf
P.DF...	0	13	0	0.0134995	Inf
.A.GI..	0	13	0	0.0134995	Inf
...G.LT	0	13	0	0.0134995	Inf
.AL..N.	0	13	0	0.0134995	Inf
A....LT	0	13	0	0.0134995	Inf
.ALG.N.	0	13	0	0.0134995	Inf
..I.ILT	0	13	0	0.0134995	Inf
..L.INA	0	13	0	0.0134995	Inf
..IG.LT	0	13	0	0.0134995	Inf
..LGI.A	0	13	0	0.0134995	Inf
.GI..LT	0	13	0	0.0134995	Inf
..LGINA	0	13	0	0.0134995	Inf
AG.GIL.	0	13	0	0.0134995	Inf
AGIGIL.	0	13	0	0.0134995	Inf
VA.G...	0	12	0	0.0124611	Inf
.AL...A	0	12	0	0.0124611	Inf
...GILT	0	12	0	0.0124611	Inf
.G..ILT	0	12	0	0.0124611	Inf
.AL..NA	0	12	0	0.0124611	Inf
.ALG..A	0	12	0	0.0124611	Inf
A...ILT	0	12	0	0.0124611	Inf
AG...LT	0	12	0	0.0124611	Inf
..IGILT	0	12	0	0.0124611	Inf
.GI.ILT	0	12	0	0.0124611	Inf
.GIG.LT	0	12	0	0.0124611	Inf
.ALG.NA	0	12	0	0.0124611	Inf
AGI..LT	0	12	0	0.0124611	Inf
AGIGI.T	0	12	0	0.0124611	Inf
...FF..	0	11	0	0.0114226	Inf
WD.G...	0	11	0	0.0114226	Inf
..DF.P.	0	11	0	0.0114226	Inf
VA....A	0	11	0	0.0114226	Inf
VA...NA	0	11	0	0.0114226	Inf
.G.GILT	0	11	0	0.0114226	Inf
A..GILT	0	11	0	0.0114226	Inf
AG..ILT	0	11	0	0.0114226	Inf
.GIGILT	0	11	0	0.0114226	Inf
A.IGILT	0	11	0	0.0114226	Inf
AGI.ILT	0	11	0	0.0114226	Inf
AGIG.LT	0	11	0	0.0114226	Inf
..DFF..	0	10	0	0.0103842	Inf
W....L.	0	10	0	0.0103842	Inf
...FFP.	0	10	0	0.0103842	Inf
....FPS	0	10	0	0.0103842	Inf
..D.FP.	0	10	0	0.0103842	Inf
V..GI..	0	10	0	0.0103842	Inf
P..FF..	0	10	0	0.0103842	Inf
..D..PS	0	10	0	0.0103842	Inf
..DF..S	0	10	0	0.0103842	Inf
P...FP.	0	10	0	0.0103842	Inf
P....PS	0	10	0	0.0103842	Inf
..DFFP.	0	10	0	0.0103842	Inf
P.DFF..	0	10	0	0.0103842	Inf
.A.GIN.	0	10	0	0.0103842	Inf
..DF.PS	0	10	0	0.0103842	Inf
P..FFP.	0	10	0	0.0103842	Inf
P.DFFP.	0	10	0	0.0103842	Inf
AG.GILT	0	10	0	0.0103842	Inf
AGIGILT	0	10	0	0.0103842	Inf
W.R....	0	9	0	0.00934579	Inf
R.C....	0	9	0	0.00934579	Inf
WDR....	0	9	0	0.00934579	Inf
VAL....	0	9	0	0.00934579	Inf
..C...E	0	9	0	0.00934579	Inf
..SPI..	0	9	0	0.00934579	Inf
VALG...	0	9	0	0.00934579	Inf
.GLGI..	0	9	0	0.00934579	Inf
.ALGI..	0	9	0	0.00934579	Inf
.G.PI..	0	9	0	0.00934579	Inf
.AL.I..	0	9	0	0.00934579	Inf
...FF.S	0	9	0	0.00934579	Inf
.GL..N.	0	9	0	0.00934579	Inf
..C..EE	0	9	0	0.00934579	Inf
S....NA	0	9	0	0.00934579	Inf
R....EE	0	9	0	0.00934579	Inf
..LGLN.	0	9	0	0.00934579	Inf
...FFPS	0	9	0	0.00934579	Inf
SG.PI..	0	9	0	0.00934579	Inf
..D.FPS	0	9	0	0.00934579	Inf
..DFF.S	0	9	0	0.00934579	Inf
V..GIN.	0	9	0	0.00934579	Inf
VAL..N.	0	9	0	0.00934579	Inf
.A..INA	0	9	0	0.00934579	Inf
P...FPS	0	9	0	0.00934579	Inf
..DFFPS	0	9	0	0.00934579	Inf
VALG.N.	0	9	0	0.00934579	Inf
.A.GINA	0	9	0	0.00934579	Inf
P..FFPS	0	9	0	0.00934579	Inf
P.DFFPS	0	9	0	0.00934579	Inf
..T.A..	0	8	0	0.00830737	Inf
....G.A	0	8	0	0.00830737	Inf
SGS....	0	8	0	0.00830737	Inf
.GSP...	0	8	0	0.00830737	Inf
SGSP...	0	8	0	0.00830737	Inf
WDRG...	0	8	0	0.00830737	Inf
.GSPI..	0	8	0	0.00830737	Inf
SGSPI..	0	8	0	0.00830737	Inf
...TIA.	0	8	0	0.00830737	Inf
S.SP...	0	8	0	0.00830737	Inf
W.RG...	0	8	0	0.00830737	Inf
R.CT...	0	8	0	0.00830737	Inf
SG.G...	0	8	0	0.00830737	Inf
.EE.S..	0	8	0	0.00830737	Inf
..RG.G.	0	8	0	0.00830737	Inf
..CT.E.	0	8	0	0.00830737	Inf
.DR..G.	0	8	0	0.00830737	Inf
..CT..E	0	8	0	0.00830737	Inf
.GI...P	0	8	0	0.00830737	Inf
S.SPI..	0	8	0	0.00830737	Inf
LG.GI..	0	8	0	0.00830737	Inf
SGS.I..	0	8	0	0.00830737	Inf
LGI.I..	0	8	0	0.00830737	Inf
.AL.IN.	0	8	0	0.00830737	Inf
..L.LNA	0	8	0	0.00830737	Inf
..CT.EE	0	8	0	0.00830737	Inf
..LGL.A	0	8	0	0.00830737	Inf
V...INA	0	8	0	0.00830737	Inf
VAL...A	0	8	0	0.00830737	Inf
.ALGIN.	0	8	0	0.00830737	Inf
..LGLNA	0	8	0	0.00830737	Inf
V..GINA	0	8	0	0.00830737	Inf
VAL..NA	0	8	0	0.00830737	Inf
VALG..A	0	8	0	0.00830737	Inf
VALG.NA	0	8	0	0.00830737	Inf
...EQ..	0	7	0	0.00726895	Inf
G.V....	0	7	0	0.00726895	Inf
V..F...	0	7	0	0.00726895	Inf
.GPD...	0	7	0	0.00726895	Inf
SGLG...	0	7	0	0.00726895	Inf
LGIG...	0	7	0	0.00726895	Inf
LGIGI..	0	7	0	0.00726895	Inf
....REE	0	7	0	0.00726895	Inf
ED.G...	0	7	0	0.00726895	Inf
.L.EQ..	0	7	0	0.00726895	Inf
.E.TS..	0	7	0	0.00726895	Inf
..I.IV.	0	7	0	0.00726895	Inf
..C.RE.	0	7	0	0.00726895	Inf
..IG.V.	0	7	0	0.00726895	Inf
...G.LP	0	7	0	0.00726895	Inf
T..EQ..	0	7	0	0.00726895	Inf
TL..Q..	0	7	0	0.00726895	Inf
.GI..V.	0	7	0	0.00726895	Inf
.EE..V.	0	7	0	0.00726895	Inf
..IG..P	0	7	0	0.00726895	Inf
..IF..A	0	7	0	0.00726895	Inf
R...RE.	0	7	0	0.00726895	Inf
.G...AA	0	7	0	0.00726895	Inf
.GL...A	0	7	0	0.00726895	Inf
L.IGI..	0	7	0	0.00726895	Inf
V.LGI..	0	7	0	0.00726895	Inf
VA.GI..	0	7	0	0.00726895	Inf
TL.EQ..	0	7	0	0.00726895	Inf
.GI.IV.	0	7	0	0.00726895	Inf
.EE.SV.	0	7	0	0.00726895	Inf
.DRG.G.	0	7	0	0.00726895	Inf
.GLG.N.	0	7	0	0.00726895	Inf
..C.REE	0	7	0	0.00726895	Inf
..LGI.P	0	7	0	0.00726895	Inf
..IGI.P	0	7	0	0.00726895	Inf
.GL..NA	0	7	0	0.00726895	Inf
.GIG..P	0	7	0	0.00726895	Inf
.GLG..A	0	7	0	0.00726895	Inf
R...REE	0	7	0	0.00726895	Inf
V.LGIN.	0	7	0	0.00726895	Inf
VA.GIN.	0	7	0	0.00726895	Inf
.AL.INA	0	7	0	0.00726895	Inf
.GLG.NA	0	7	0	0.00726895	Inf
.ALGI.A	0	7	0	0.00726895	Inf
.GIGI.P	0	7	0	0.00726895	Inf
.ALGINA	0	7	0	0.00726895	Inf
AQ.....	0	6	0	0.00623053	Inf
...AG..	0	6	0	0.00623053	Inf
..N.A..	0	6	0	0.00623053	Inf
PSD....	0	6	0	0.00623053	Inf
.EET...	0	6	0	0.00623053	Inf
..RGM..	0	6	0	0.00623053	Inf
..CTR..	0	6	0	0.00623053	Inf
..NTI..	0	6	0	0.00623053	Inf
LEET...	0	6	0	0.00623053	Inf
.DRGM..	0	6	0	0.00623053	Inf
.EETS..	0	6	0	0.00623053	Inf
LEETS..	0	6	0	0.00623053	Inf
...TRE.	0	6	0	0.00623053	Inf
...TSV.	0	6	0	0.00623053	Inf
....IVD	0	6	0	0.00623053	Inf
....VNA	0	6	0	0.00623053	Inf
F.RK...	0	6	0	0.00623053	Inf
LF.T...	0	6	0	0.00623053	Inf
.D.GM..	0	6	0	0.00623053	Inf
.DR.M..	0	6	0	0.00623053	Inf
..T.AT.	0	6	0	0.00623053	Inf
..N.IA.	0	6	0	0.00623053	Inf
..KT.V.	0	6	0	0.00623053	Inf
...EQ.A	0	6	0	0.00623053	Inf
...TR.E	0	6	0	0.00623053	Inf
R..TR..	0	6	0	0.00623053	Inf
.GI..A.	0	6	0	0.00623053	Inf
..RG..L	0	6	0	0.00623053	Inf
S...LN.	0	6	0	0.00623053	Inf
PS...P.	0	6	0	0.00623053	Inf
RL...E.	0	6	0	0.00623053	Inf
.G...VD	0	6	0	0.00623053	Inf
.G...LP	0	6	0	0.00623053	Inf
.DR...L	0	6	0	0.00623053	Inf
GP....P	0	6	0	0.00623053	Inf
TL....A	0	6	0	0.00623053	Inf
..IGIV.	0	6	0	0.00623053	Inf
..CTRE.	0	6	0	0.00623053	Inf
..NTIA.	0	6	0	0.00623053	Inf
..ETSV.	0	6	0	0.00623053	Inf
...GILP	0	6	0	0.00623053	Inf
...GVNA	0	6	0	0.00623053	Inf
...TREE	0	6	0	0.00623053	Inf
S.LGL..	0	6	0	0.00623053	Inf
R.CTR..	0	6	0	0.00623053	Inf
L.NTI..	0	6	0	0.00623053	Inf
L.ETS..	0	6	0	0.00623053	Inf
SG.GI..	0	6	0	0.00623053	Inf
LE.TS..	0	6	0	0.00623053	Inf
LEE.S..	0	6	0	0.00623053	Inf
.E.TSV.	0	6	0	0.00623053	Inf
.GIG.V.	0	6	0	0.00623053	Inf
.EET.V.	0	6	0	0.00623053	Inf
..CTR.E	0	6	0	0.00623053	Inf
S..GLN.	0	6	0	0.00623053	Inf
R..TRE.	0	6	0	0.00623053	Inf
L..TIA.	0	6	0	0.00623053	Inf
L..TSV.	0	6	0	0.00623053	Inf
LEE..V.	0	6	0	0.00623053	Inf
.DRG..L	0	6	0	0.00623053	Inf
.GIGIV.	0	6	0	0.00623053	Inf
.EETSV.	0	6	0	0.00623053	Inf
..CTREE	0	6	0	0.00623053	Inf
S.LGLN.	0	6	0	0.00623053	Inf
R.CTRE.	0	6	0	0.00623053	Inf
L.NTIA.	0	6	0	0.00623053	Inf
L.ETSV.	0	6	0	0.00623053	Inf
LE.TSV.	0	6	0	0.00623053	Inf
LEE.SV.	0	6	0	0.00623053	Inf
LEET.V.	0	6	0	0.00623053	Inf
R..TREE	0	6	0	0.00623053	Inf
VA..INA	0	6	0	0.00623053	Inf
LEETSV.	0	6	0	0.00623053	Inf
V.LGINA	0	6	0	0.00623053	Inf
R.CTREE	0	6	0	0.00623053	Inf
VA.GINA	0	6	0	0.00623053	Inf
.AM....	0	5	0	0.00519211	Inf
..QG...	0	5	0	0.00519211	Inf
....GW.	0	5	0	0.00519211	Inf
.....WC	0	5	0	0.00519211	Inf
W..D...	0	5	0	0.00519211	Inf
.Q..G..	0	5	0	0.00519211	Inf
...M..V	0	5	0	0.00519211	Inf
EDR....	0	5	0	0.00519211	Inf
GPG....	0	5	0	0.00519211	Inf
VGI....	0	5	0	0.00519211	Inf
RLC....	0	5	0	0.00519211	Inf
LFN....	0	5	0	0.00519211	Inf
LYN....	0	5	0	0.00519211	Inf
.A...M.	0	5	0	0.00519211	Inf
.SDF...	0	5	0	0.00519211	Inf
.RKT...	0	5	0	0.00519211	Inf
.GIF...	0	5	0	0.00519211	Inf
.LCT...	0	5	0	0.00519211	Inf
.FNT...	0	5	0	0.00519211	Inf
.YNT...	0	5	0	0.00519211	Inf
..R...P	0	5	0	0.00519211	Inf
..RKS..	0	5	0	0.00519211	Inf
..RGS..	0	5	0	0.00519211	Inf
..GVP..	0	5	0	0.00519211	Inf
F....G.	0	5	0	0.00519211	Inf
EDRG...	0	5	0	0.00519211	Inf
PSDF...	0	5	0	0.00519211	Inf
RLCT...	0	5	0	0.00519211	Inf
LFNT...	0	5	0	0.00519211	Inf
LYNT...	0	5	0	0.00519211	Inf
.RKTF..	0	5	0	0.00519211	Inf
P.....C	0	5	0	0.00519211	Inf
SGLGI..	0	5	0	0.00519211	Inf
VALGI..	0	5	0	0.00519211	Inf
...GII.	0	5	0	0.00519211	Inf
...PIV.	0	5	0	0.00519211	Inf
....ATL	0	5	0	0.00519211	Inf
PS.F...	0	5	0	0.00519211	Inf
.S.GL..	0	5	0	0.00519211	Inf
.R.TF..	0	5	0	0.00519211	Inf
.NT.A..	0	5	0	0.00519211	Inf
.PG.R..	0	5	0	0.00519211	Inf
.RK.F..	0	5	0	0.00519211	Inf
..T.GW.	0	5	0	0.00519211	Inf
..SP.V.	0	5	0	0.00519211	Inf
...G.VP	0	5	0	0.00519211	Inf
...GM.L	0	5	0	0.00519211	Inf
...TI.T	0	5	0	0.00519211	Inf
W..GL..	0	5	0	0.00519211	Inf
WD..L..	0	5	0	0.00519211	Inf
GP..R..	0	5	0	0.00519211	Inf
.N..AT.	0	5	0	0.00519211	Inf
.R..FV.	0	5	0	0.00519211	Inf
.NT..T.	0	5	0	0.00519211	Inf
.RK..V.	0	5	0	0.00519211	Inf
.SL..N.	0	5	0	0.00519211	Inf
.LC..E.	0	5	0	0.00519211	Inf
.FN..A.	0	5	0	0.00519211	Inf
.YN..A.	0	5	0	0.00519211	Inf
..RK..A	0	5	0	0.00519211	Inf
SG...V.	0	5	0	0.00519211	Inf
WD...G.	0	5	0	0.00519211	Inf
SG...N.	0	5	0	0.00519211	Inf
LF...A.	0	5	0	0.00519211	Inf
.L...EE	0	5	0	0.00519211	Inf
.GL...P	0	5	0	0.00519211	Inf
.PG...P	0	5	0	0.00519211	Inf
.SD...S	0	5	0	0.00519211	Inf
.LC...E	0	5	0	0.00519211	Inf
LG....P	0	5	0	0.00519211	Inf
AS....G	0	5	0	0.00519211	Inf
VG....A	0	5	0	0.00519211	Inf
RL....E	0	5	0	0.00519211	Inf
..KTFV.	0	5	0	0.00519211	Inf
...GIVP	0	5	0	0.00519211	Inf
...TIAT	0	5	0	0.00519211	Inf
F.RKS..	0	5	0	0.00519211	Inf
SGL.I..	0	5	0	0.00519211	Inf
VAL.I..	0	5	0	0.00519211	Inf
GPG.R..	0	5	0	0.00519211	Inf
.G.PIV.	0	5	0	0.00519211	Inf
.R.TFV.	0	5	0	0.00519211	Inf
.NT.AT.	0	5	0	0.00519211	Inf
.RK.FV.	0	5	0	0.00519211	Inf
.SDF.P.	0	5	0	0.00519211	Inf
.RKT.V.	0	5	0	0.00519211	Inf
.SLG.N.	0	5	0	0.00519211	Inf
.LCT.E.	0	5	0	0.00519211	Inf
.FNT.A.	0	5	0	0.00519211	Inf
.YNT.A.	0	5	0	0.00519211	Inf
..T.ATL	0	5	0	0.00519211	Inf
..RKS.A	0	5	0	0.00519211	Inf
..RGM.L	0	5	0	0.00519211	Inf
S..PIV.	0	5	0	0.00519211	Inf
SG..IV.	0	5	0	0.00519211	Inf
WDR..G.	0	5	0	0.00519211	Inf
PSD..P.	0	5	0	0.00519211	Inf
SGL..N.	0	5	0	0.00519211	Inf
RLC..E.	0	5	0	0.00519211	Inf
LFN..A.	0	5	0	0.00519211	Inf
LYN..A.	0	5	0	0.00519211	Inf
.G..IVD	0	5	0	0.00519211	Inf
.G..ILP	0	5	0	0.00519211	Inf
.N..ATL	0	5	0	0.00519211	Inf
.NT..TL	0	5	0	0.00519211	Inf
.LC..EE	0	5	0	0.00519211	Inf
.GLG..P	0	5	0	0.00519211	Inf
.GIF..A	0	5	0	0.00519211	Inf
.LCT..E	0	5	0	0.00519211	Inf
S...LNA	0	5	0	0.00519211	Inf
SG...NA	0	5	0	0.00519211	Inf
RL...EE	0	5	0	0.00519211	Inf
LGI...P	0	5	0	0.00519211	Inf
GPG...P	0	5	0	0.00519211	Inf
SGL...A	0	5	0	0.00519211	Inf
RLC...E	0	5	0	0.00519211	Inf
.RKTFV.	0	5	0	0.00519211	Inf
SG.PIV.	0	5	0	0.00519211	Inf
VAL.IN.	0	5	0	0.00519211	Inf
PSDF.P.	0	5	0	0.00519211	Inf
SGLG.N.	0	5	0	0.00519211	Inf
RLCT.E.	0	5	0	0.00519211	Inf
LFNT.A.	0	5	0	0.00519211	Inf
LYNT.A.	0	5	0	0.00519211	Inf
.G.GILP	0	5	0	0.00519211	Inf
.NT.ATL	0	5	0	0.00519211	Inf
.LCT.EE	0	5	0	0.00519211	Inf
.DRGM.L	0	5	0	0.00519211	Inf
S..GLNA	0	5	0	0.00519211	Inf
SGL..NA	0	5	0	0.00519211	Inf
RLC..EE	0	5	0	0.00519211	Inf
SGLG..A	0	5	0	0.00519211	Inf
RLCT..E	0	5	0	0.00519211	Inf
VALGIN.	0	5	0	0.00519211	Inf
S.LGLNA	0	5	0	0.00519211	Inf
SGLG.NA	0	5	0	0.00519211	Inf
RLCT.EE	0	5	0	0.00519211	Inf
GK.....	0	4	0	0.00415369	Inf
AE.....	0	4	0	0.00415369	Inf
VH.....	0	4	0	0.00415369	Inf
.MW....	0	4	0	0.00415369	Inf
...GW..	0	4	0	0.00415369	Inf
A.Q....	0	4	0	0.00415369	Inf
...F.W.	0	4	0	0.00415369	Inf
....G.W	0	4	0	0.00415369	Inf
.M..A..	0	4	0	0.00415369	Inf
..C..K.	0	4	0	0.00415369	Inf
W...G..	0	4	0	0.00415369	Inf
V...Q..	0	4	0	0.00415369	Inf
SNL....	0	4	0	0.00415369	Inf
LPS....	0	4	0	0.00415369	Inf
TED....	0	4	0	0.00415369	Inf
YYG....	0	4	0	0.00415369	Inf
.PGV...	0	4	0	0.00415369	Inf
.RSG...	0	4	0	0.00415369	Inf
.NLG...	0	4	0	0.00415369	Inf
.EDM...	0	4	0	0.00415369	Inf
.YGV...	0	4	0	0.00415369	Inf
..I...Q	0	4	0	0.00415369	Inf
..PDP..	0	4	0	0.00415369	Inf
L....Q.	0	4	0	0.00415369	Inf
FDRK...	0	4	0	0.00415369	Inf
FDRG...	0	4	0	0.00415369	Inf
SNLG...	0	4	0	0.00415369	Inf
VGIF...	0	4	0	0.00415369	Inf
TEDM...	0	4	0	0.00415369	Inf
YYGV...	0	4	0	0.00415369	Inf
.R....G	0	4	0	0.00415369	Inf
.Q....A	0	4	0	0.00415369	Inf
.T....G	0	4	0	0.00415369	Inf
.DRKS..	0	4	0	0.00415369	Inf
.DRGS..	0	4	0	0.00415369	Inf
.SDFF..	0	4	0	0.00415369	Inf
.SLGL..	0	4	0	0.00415369	Inf
.LCTR..	0	4	0	0.00415369	Inf
.EDML..	0	4	0	0.00415369	Inf
.YGVP..	0	4	0	0.00415369	Inf
FDRKS..	0	4	0	0.00415369	Inf
PSDFF..	0	4	0	0.00415369	Inf
RLCTR..	0	4	0	0.00415369	Inf
TEDML..	0	4	0	0.00415369	Inf
YYGVP..	0	4	0	0.00415369	Inf
...KSD.	0	4	0	0.00415369	Inf
...GMG.	0	4	0	0.00415369	Inf
...GIY.	0	4	0	0.00415369	Inf
...TVA.	0	4	0	0.00415369	Inf
....IYR	0	4	0	0.00415369	Inf
G.LG...	0	4	0	0.00415369	Inf
V.IF...	0	4	0	0.00415369	Inf
T.DM...	0	4	0	0.00415369	Inf
FD.K...	0	4	0	0.00415369	Inf
FD.G...	0	4	0	0.00415369	Inf
VG.F...	0	4	0	0.00415369	Inf
AP.G...	0	4	0	0.00415369	Inf
TE.M...	0	4	0	0.00415369	Inf
TP.P...	0	4	0	0.00415369	Inf
YY.V...	0	4	0	0.00415369	Inf
.G.DP..	0	4	0	0.00415369	Inf
.G.GV..	0	4	0	0.00415369	Inf
.P.VR..	0	4	0	0.00415369	Inf
.S.FF..	0	4	0	0.00415369	Inf
.L.TR..	0	4	0	0.00415369	Inf
.E.ML..	0	4	0	0.00415369	Inf
.Y.VP..	0	4	0	0.00415369	Inf
.D.NP..	0	4	0	0.00415369	Inf
.EF.A..	0	4	0	0.00415369	Inf
.SD.F..	0	4	0	0.00415369	Inf
.GI.R..	0	4	0	0.00415369	Inf
.LC.R..	0	4	0	0.00415369	Inf
.ED.L..	0	4	0	0.00415369	Inf
.YG.P..	0	4	0	0.00415369	Inf
..R.SD.	0	4	0	0.00415369	Inf
..S.LF.	0	4	0	0.00415369	Inf
..P.GS.	0	4	0	0.00415369	Inf
..RK.D.	0	4	0	0.00415369	Inf
..IG.I.	0	4	0	0.00415369	Inf
..TI.T.	0	4	0	0.00415369	Inf
..IF.A.	0	4	0	0.00415369	Inf
..SG.P.	0	4	0	0.00415369	Inf
...K.DA	0	4	0	0.00415369	Inf
...T.VE	0	4	0	0.00415369	Inf
...G.LE	0	4	0	0.00415369	Inf
...F.AA	0	4	0	0.00415369	Inf
...T.VM	0	4	0	0.00415369	Inf
...PI.N	0	4	0	0.00415369	Inf
...TF.E	0	4	0	0.00415369	Inf
...ML.V	0	4	0	0.00415369	Inf
...PG.R	0	4	0	0.00415369	Inf
E..GS..	0	4	0	0.00415369	Inf
V..GV..	0	4	0	0.00415369	Inf
L..TV..	0	4	0	0.00415369	Inf
T..ML..	0	4	0	0.00415369	Inf
L..EA..	0	4	0	0.00415369	Inf
Y..VP..	0	4	0	0.00415369	Inf
SN..I..	0	4	0	0.00415369	Inf
PS..F..	0	4	0	0.00415369	Inf
TA..G..	0	4	0	0.00415369	Inf
RL..R..	0	4	0	0.00415369	Inf
TE..L..	0	4	0	0.00415369	Inf
YY..P..	0	4	0	0.00415369	Inf
.D..MG.	0	4	0	0.00415369	Inf
.A..VN.	0	4	0	0.00415369	Inf
.S..FP.	0	4	0	0.00415369	Inf
.F..IA.	0	4	0	0.00415369	Inf
.A..GK.	0	4	0	0.00415369	Inf
.G..IN.	0	4	0	0.00415369	Inf
.L..RE.	0	4	0	0.00415369	Inf
.GS..V.	0	4	0	0.00415369	Inf
.AP..S.	0	4	0	0.00415369	Inf
.YG..V.	0	4	0	0.00415369	Inf
.SF..G.	0	4	0	0.00415369	Inf
..R..DA	0	4	0	0.00415369	Inf
..I..VD	0	4	0	0.00415369	Inf
..K..VE	0	4	0	0.00415369	Inf
..I..AA	0	4	0	0.00415369	Inf
..F..LG	0	4	0	0.00415369	Inf
..SP..D	0	4	0	0.00415369	Inf
..GV..P	0	4	0	0.00415369	Inf
..DM..V	0	4	0	0.00415369	Inf
S...IN.	0	4	0	0.00415369	Inf
V...VN.	0	4	0	0.00415369	Inf
L...VA.	0	4	0	0.00415369	Inf
YY...V.	0	4	0	0.00415369	Inf
.D...GL	0	4	0	0.00415369	Inf
.G...VP	0	4	0	0.00415369	Inf
.L...VA	0	4	0	0.00415369	Inf
.S...PS	0	4	0	0.00415369	Inf
.R...VE	0	4	0	0.00415369	Inf
.F...AT	0	4	0	0.00415369	Inf
.Y...AT	0	4	0	0.00415369	Inf
.DR...A	0	4	0	0.00415369	Inf
.GS...D	0	4	0	0.00415369	Inf
.DR...I	0	4	0	0.00415369	Inf
.RK...E	0	4	0	0.00415369	Inf
.SL...A	0	4	0	0.00415369	Inf
.ED...V	0	4	0	0.00415369	Inf
.FA...L	0	4	0	0.00415369	Inf
L....VL	0	4	0	0.00415369	Inf
V....AA	0	4	0	0.00415369	Inf
AG....P	0	4	0	0.00415369	Inf
SG....N	0	4	0	0.00415369	Inf
PS....S	0	4	0	0.00415369	Inf
LF....T	0	4	0	0.00415369	Inf
TE....V	0	4	0	0.00415369	Inf
..RKSD.	0	4	0	0.00415369	Inf
..IGII.	0	4	0	0.00415369	Inf
..SPIV.	0	4	0	0.00415369	Inf
..NTVA.	0	4	0	0.00415369	Inf
...KSDA	0	4	0	0.00415369	Inf
...TFVE	0	4	0	0.00415369	Inf
...TVAT	0	4	0	0.00415369	Inf
E.RGS..	0	4	0	0.00415369	Inf
L.NTV..	0	4	0	0.00415369	Inf
T.DML..	0	4	0	0.00415369	Inf
Y.GVP..	0	4	0	0.00415369	Inf
FD.KS..	0	4	0	0.00415369	Inf
WD.GL..	0	4	0	0.00415369	Inf
PS.FF..	0	4	0	0.00415369	Inf
RL.TR..	0	4	0	0.00415369	Inf
TE.ML..	0	4	0	0.00415369	Inf
YY.VP..	0	4	0	0.00415369	Inf
FDR.S..	0	4	0	0.00415369	Inf
PSD.F..	0	4	0	0.00415369	Inf
RLC.R..	0	4	0	0.00415369	Inf
TED.L..	0	4	0	0.00415369	Inf
YYG.P..	0	4	0	0.00415369	Inf
.G.GII.	0	4	0	0.00415369	Inf
.A.GVN.	0	4	0	0.00415369	Inf
.S.FFP.	0	4	0	0.00415369	Inf
.S.GLN.	0	4	0	0.00415369	Inf
.G.GIN.	0	4	0	0.00415369	Inf
.L.TRE.	0	4	0	0.00415369	Inf
.GS.IV.	0	4	0	0.00415369	Inf
.SD.FP.	0	4	0	0.00415369	Inf
.SL.LN.	0	4	0	0.00415369	Inf
.GL.IN.	0	4	0	0.00415369	Inf
.LC.RE.	0	4	0	0.00415369	Inf
.GIG.I.	0	4	0	0.00415369	Inf
.GSP.V.	0	4	0	0.00415369	Inf
.GIF.A.	0	4	0	0.00415369	Inf
..R.SDA	0	4	0	0.00415369	Inf
..L.VNA	0	4	0	0.00415369	Inf
..K.FVE	0	4	0	0.00415369	Inf
..N.IAT	0	4	0	0.00415369	Inf
..N.VAT	0	4	0	0.00415369	Inf
..RK.DA	0	4	0	0.00415369	Inf
..KT.VE	0	4	0	0.00415369	Inf
..IF.AA	0	4	0	0.00415369	Inf
..SPI.D	0	4	0	0.00415369	Inf
..LGV.A	0	4	0	0.00415369	Inf
..KTF.E	0	4	0	0.00415369	Inf
..NTI.T	0	4	0	0.00415369	Inf
..NTV.T	0	4	0	0.00415369	Inf
..DML.V	0	4	0	0.00415369	Inf
F..KSD.	0	4	0	0.00415369	Inf
S..GIN.	0	4	0	0.00415369	Inf
V..GVN.	0	4	0	0.00415369	Inf
L..TVA.	0	4	0	0.00415369	Inf
LG..IV.	0	4	0	0.00415369	Inf
PS..FP.	0	4	0	0.00415369	Inf
RL..RE.	0	4	0	0.00415369	Inf
SGS..V.	0	4	0	0.00415369	Inf
LGI..V.	0	4	0	0.00415369	Inf
.G..IVP	0	4	0	0.00415369	Inf
.A..VNA	0	4	0	0.00415369	Inf
.R..FVE	0	4	0	0.00415369	Inf
.G..INA	0	4	0	0.00415369	Inf
.L..REE	0	4	0	0.00415369	Inf
.SD..PS	0	4	0	0.00415369	Inf
.RK..VE	0	4	0	0.00415369	Inf
.GI..AA	0	4	0	0.00415369	Inf
.SL..NA	0	4	0	0.00415369	Inf
.FN..AT	0	4	0	0.00415369	Inf
.YN..AT	0	4	0	0.00415369	Inf
.DRK..A	0	4	0	0.00415369	Inf
.GSP..D	0	4	0	0.00415369	Inf
.DRG..I	0	4	0	0.00415369	Inf
.SDF..S	0	4	0	0.00415369	Inf
.RKT..E	0	4	0	0.00415369	Inf
.SLG..A	0	4	0	0.00415369	Inf
.FNT..T	0	4	0	0.00415369	Inf
.YNT..T	0	4	0	0.00415369	Inf
.EDM..V	0	4	0	0.00415369	Inf
F...SDA	0	4	0	0.00415369	Inf
S...INA	0	4	0	0.00415369	Inf
V...VNA	0	4	0	0.00415369	Inf
L...IAT	0	4	0	0.00415369	Inf
L...VAT	0	4	0	0.00415369	Inf
PS...PS	0	4	0	0.00415369	Inf
LF...AT	0	4	0	0.00415369	Inf
LY...AT	0	4	0	0.00415369	Inf
FDR...A	0	4	0	0.00415369	Inf
SGS...D	0	4	0	0.00415369	Inf
PSD...S	0	4	0	0.00415369	Inf
VGI...A	0	4	0	0.00415369	Inf
LFN...T	0	4	0	0.00415369	Inf
LYN...T	0	4	0	0.00415369	Inf
TED...V	0	4	0	0.00415369	Inf
.GIGII.	0	4	0	0.00415369	Inf
.GSPIV.	0	4	0	0.00415369	Inf
.SDFFP.	0	4	0	0.00415369	Inf
.SLGLN.	0	4	0	0.00415369	Inf
.GLGIN.	0	4	0	0.00415369	Inf
.LCTRE.	0	4	0	0.00415369	Inf
..RKSDA	0	4	0	0.00415369	Inf
..LGVNA	0	4	0	0.00415369	Inf
..KTFVE	0	4	0	0.00415369	Inf
..NTIAT	0	4	0	0.00415369	Inf
..NTVAT	0	4	0	0.00415369	Inf
F.RKSD.	0	4	0	0.00415369	Inf
S.SPIV.	0	4	0	0.00415369	Inf
S.LGIN.	0	4	0	0.00415369	Inf
L.NTVA.	0	4	0	0.00415369	Inf
PS.FFP.	0	4	0	0.00415369	Inf
RL.TRE.	0	4	0	0.00415369	Inf
SGS.IV.	0	4	0	0.00415369	Inf
LGI.IV.	0	4	0	0.00415369	Inf
PSD.FP.	0	4	0	0.00415369	Inf
RLC.RE.	0	4	0	0.00415369	Inf
SGSP.V.	0	4	0	0.00415369	Inf
WDRG.G.	0	4	0	0.00415369	Inf
.A.GVNA	0	4	0	0.00415369	Inf
.R.TFVE	0	4	0	0.00415369	Inf
.G.GINA	0	4	0	0.00415369	Inf
.L.TREE	0	4	0	0.00415369	Inf
.RK.FVE	0	4	0	0.00415369	Inf
.GL.INA	0	4	0	0.00415369	Inf
.LC.REE	0	4	0	0.00415369	Inf
.SDF.PS	0	4	0	0.00415369	Inf
.RKT.VE	0	4	0	0.00415369	Inf
.GIF.AA	0	4	0	0.00415369	Inf
.SLG.NA	0	4	0	0.00415369	Inf
.FNT.AT	0	4	0	0.00415369	Inf
.YNT.AT	0	4	0	0.00415369	Inf
.DRKS.A	0	4	0	0.00415369	Inf
.GSPI.D	0	4	0	0.00415369	Inf
.GLGI.P	0	4	0	0.00415369	Inf
.RKTF.E	0	4	0	0.00415369	Inf
.GLGI.A	0	4	0	0.00415369	Inf
.LCTR.E	0	4	0	0.00415369	Inf
.EDML.V	0	4	0	0.00415369	Inf
F..KSDA	0	4	0	0.00415369	Inf
S..GINA	0	4	0	0.00415369	Inf
V..GVNA	0	4	0	0.00415369	Inf
L..TIAT	0	4	0	0.00415369	Inf
L..TVAT	0	4	0	0.00415369	Inf
RL..REE	0	4	0	0.00415369	Inf
PSD..PS	0	4	0	0.00415369	Inf
LFN..AT	0	4	0	0.00415369	Inf
LYN..AT	0	4	0	0.00415369	Inf
FDRK..A	0	4	0	0.00415369	Inf
SGSP..D	0	4	0	0.00415369	Inf
LGIG..P	0	4	0	0.00415369	Inf
PSDF..S	0	4	0	0.00415369	Inf
VGIF..A	0	4	0	0.00415369	Inf
LFNT..T	0	4	0	0.00415369	Inf
LYNT..T	0	4	0	0.00415369	Inf
TEDM..V	0	4	0	0.00415369	Inf
SGSPIV.	0	4	0	0.00415369	Inf
PSDFFP.	0	4	0	0.00415369	Inf
RLCTRE.	0	4	0	0.00415369	Inf
.RKTFVE	0	4	0	0.00415369	Inf
.GLGINA	0	4	0	0.00415369	Inf
.LCTREE	0	4	0	0.00415369	Inf
F.RKSDA	0	4	0	0.00415369	Inf
S.LGINA	0	4	0	0.00415369	Inf
L.NTIAT	0	4	0	0.00415369	Inf
L.NTVAT	0	4	0	0.00415369	Inf
RL.TREE	0	4	0	0.00415369	Inf
VAL.INA	0	4	0	0.00415369	Inf
RLC.REE	0	4	0	0.00415369	Inf
PSDF.PS	0	4	0	0.00415369	Inf
LFNT.AT	0	4	0	0.00415369	Inf
LYNT.AT	0	4	0	0.00415369	Inf
FDRKS.A	0	4	0	0.00415369	Inf
SGSPI.D	0	4	0	0.00415369	Inf
VALGI.A	0	4	0	0.00415369	Inf
LGIGI.P	0	4	0	0.00415369	Inf
RLCTR.E	0	4	0	0.00415369	Inf
TEDML.V	0	4	0	0.00415369	Inf
VALGINA	0	4	0	0.00415369	Inf
RLCTREE	0	4	0	0.00415369	Inf
GE.....	0	3	0	0.00311526	Inf
WI.....	0	3	0	0.00311526	Inf
.EM....	0	3	0	0.00311526	Inf
..SH...	0	3	0	0.00311526	Inf
..CM...	0	3	0	0.00311526	Inf
...VW..	0	3	0	0.00311526	Inf
...YA..	0	3	0	0.00311526	Inf
...WN..	0	3	0	0.00311526	Inf
.....NQ	0	3	0	0.00311526	Inf
.....PG	0	3	0	0.00311526	Inf
.....WP	0	3	0	0.00311526	Inf
.....TM	0	3	0	0.00311526	Inf
W.I....	0	3	0	0.00311526	Inf
W.S....	0	3	0	0.00311526	Inf
R.G....	0	3	0	0.00311526	Inf
Q.K....	0	3	0	0.00311526	Inf
.W.A...	0	3	0	0.00311526	Inf
.S.M...	0	3	0	0.00311526	Inf
.V.Q...	0	3	0	0.00311526	Inf
..A.W..	0	3	0	0.00311526	Inf
..F.Q..	0	3	0	0.00311526	Inf
...Y.Q.	0	3	0	0.00311526	Inf
...G.E.	0	3	0	0.00311526	Inf
...Y.W.	0	3	0	0.00311526	Inf
....W.T	0	3	0	0.00311526	Inf
....P.W	0	3	0	0.00311526	Inf
A..W...	0	3	0	0.00311526	Inf
Q..G...	0	3	0	0.00311526	Inf
R..V...	0	3	0	0.00311526	Inf
.G..W..	0	3	0	0.00311526	Inf
.Q..P..	0	3	0	0.00311526	Inf
..D..V.	0	3	0	0.00311526	Inf
...L..W	0	3	0	0.00311526	Inf
W...M..	0	3	0	0.00311526	Inf
W...K..	0	3	0	0.00311526	Inf
G...N..	0	3	0	0.00311526	Inf
P...W..	0	3	0	0.00311526	Inf
YDG....	0	3	0	0.00311526	Inf
WII....	0	3	0	0.00311526	Inf
LDR....	0	3	0	0.00311526	Inf
WDV....	0	3	0	0.00311526	Inf
GGL....	0	3	0	0.00311526	Inf
PLT....	0	3	0	0.00311526	Inf
FGP....	0	3	0	0.00311526	Inf
TLA....	0	3	0	0.00311526	Inf
GGV....	0	3	0	0.00311526	Inf
LPR....	0	3	0	0.00311526	Inf
RDI....	0	3	0	0.00311526	Inf
VHA....	0	3	0	0.00311526	Inf
TAL....	0	3	0	0.00311526	Inf
VPF....	0	3	0	0.00311526	Inf
GFT....	0	3	0	0.00311526	Inf
TDP....	0	3	0	0.00311526	Inf
YAD....	0	3	0	0.00311526	Inf
TAC....	0	3	0	0.00311526	Inf
TTI....	0	3	0	0.00311526	Inf
TPG....	0	3	0	0.00311526	Inf
EGI....	0	3	0	0.00311526	Inf
.G...M.	0	3	0	0.00311526	Inf
.DVG...	0	3	0	0.00311526	Inf
.DDF...	0	3	0	0.00311526	Inf
.PTF...	0	3	0	0.00311526	Inf
.PSP...	0	3	0	0.00311526	Inf
.GAI...	0	3	0	0.00311526	Inf
.APT...	0	3	0	0.00311526	Inf
.ACL...	0	3	0	0.00311526	Inf
.AMG...	0	3	0	0.00311526	Inf
.SFI...	0	3	0	0.00311526	Inf
.GII...	0	3	0	0.00311526	Inf
..G...H	0	3	0	0.00311526	Inf
..VGW..	0	3	0	0.00311526	Inf
..TIA..	0	3	0	0.00311526	Inf
..GVR..	0	3	0	0.00311526	Inf
..AEQ..	0	3	0	0.00311526	Inf
..GTT..	0	3	0	0.00311526	Inf
..VPA..	0	3	0	0.00311526	Inf
..IAA..	0	3	0	0.00311526	Inf
..DLS..	0	3	0	0.00311526	Inf
..LFT..	0	3	0	0.00311526	Inf
..IFR..	0	3	0	0.00311526	Inf
..CLG..	0	3	0	0.00311526	Inf
..GPG..	0	3	0	0.00311526	Inf
..EKE..	0	3	0	0.00311526	Inf
..IIP..	0	3	0	0.00311526	Inf
R....A.	0	3	0	0.00311526	Inf
W....F.	0	3	0	0.00311526	Inf
G....P.	0	3	0	0.00311526	Inf
G....W.	0	3	0	0.00311526	Inf
T....H.	0	3	0	0.00311526	Inf
Y....W.	0	3	0	0.00311526	Inf
WGPD...	0	3	0	0.00311526	Inf
LDRG...	0	3	0	0.00311526	Inf
GGLG...	0	3	0	0.00311526	Inf
FGPD...	0	3	0	0.00311526	Inf
GPGV...	0	3	0	0.00311526	Inf
TLAE...	0	3	0	0.00311526	Inf
ASLF...	0	3	0	0.00311526	Inf
LPSL...	0	3	0	0.00311526	Inf
TACL...	0	3	0	0.00311526	Inf
TPGP...	0	3	0	0.00311526	Inf
EGII...	0	3	0	0.00311526	Inf
.Q....S	0	3	0	0.00311526	Inf
.GPDP..	0	3	0	0.00311526	Inf
.DRGL..	0	3	0	0.00311526	Inf
.NLGI..	0	3	0	0.00311526	Inf
.GPDF..	0	3	0	0.00311526	Inf
.NTIA..	0	3	0	0.00311526	Inf
.PGVR..	0	3	0	0.00311526	Inf
.LAEQ..	0	3	0	0.00311526	Inf
.ALGV..	0	3	0	0.00311526	Inf
.SLFT..	0	3	0	0.00311526	Inf
.GIFR..	0	3	0	0.00311526	Inf
.APTG..	0	3	0	0.00311526	Inf
.ACLG..	0	3	0	0.00311526	Inf
.FNTI..	0	3	0	0.00311526	Inf
.YNTI..	0	3	0	0.00311526	Inf
.PGPG..	0	3	0	0.00311526	Inf
.GIIP..	0	3	0	0.00311526	Inf
A.....D	0	3	0	0.00311526	Inf
W.....M	0	3	0	0.00311526	Inf
W.....E	0	3	0	0.00311526	Inf
R.....H	0	3	0	0.00311526	Inf
E.....M	0	3	0	0.00311526	Inf
Y.....W	0	3	0	0.00311526	Inf
WGPDP..	0	3	0	0.00311526	Inf
FDRGM..	0	3	0	0.00311526	Inf
EDRGS..	0	3	0	0.00311526	Inf
SNLGI..	0	3	0	0.00311526	Inf
GGLGI..	0	3	0	0.00311526	Inf
GPGVR..	0	3	0	0.00311526	Inf
TLAEQ..	0	3	0	0.00311526	Inf
ASLFT..	0	3	0	0.00311526	Inf
TACLG..	0	3	0	0.00311526	Inf
SSLGL..	0	3	0	0.00311526	Inf
LFNTI..	0	3	0	0.00311526	Inf
LYNTI..	0	3	0	0.00311526	Inf
TPGPG..	0	3	0	0.00311526	Inf
EGIIP..	0	3	0	0.00311526	Inf
...AGL.	0	3	0	0.00311526	Inf
...GSP.	0	3	0	0.00311526	Inf
...DFP.	0	3	0	0.00311526	Inf
...EQI.	0	3	0	0.00311526	Inf
...EQV.	0	3	0	0.00311526	Inf
...VPF.	0	3	0	0.00311526	Inf
...LVA.	0	3	0	0.00311526	Inf
...TGS.	0	3	0	0.00311526	Inf
...LGK.	0	3	0	0.00311526	Inf
...KEE.	0	3	0	0.00311526	Inf
...VPV.	0	3	0	0.00311526	Inf
...NPP.	0	3	0	0.00311526	Inf
....MGL	0	3	0	0.00311526	Inf
....VEI	0	3	0	0.00311526	Inf
....GWC	0	3	0	0.00311526	Inf
....LAS	0	3	0	0.00311526	Inf
....GGA	0	3	0	0.00311526	Inf
....QVA	0	3	0	0.00311526	Inf
....PPE	0	3	0	0.00311526	Inf
....LAY	0	3	0	0.00311526	Inf
....GKS	0	3	0	0.00311526	Inf
....TTY	0	3	0	0.00311526	Inf
....GTA	0	3	0	0.00311526	Inf
....PLR	0	3	0	0.00311526	Inf
....EEN	0	3	0	0.00311526	Inf
....PVW	0	3	0	0.00311526	Inf
....SVM	0	3	0	0.00311526	Inf
W.PD...	0	3	0	0.00311526	Inf
A.IA...	0	3	0	0.00311526	Inf
L.RG...	0	3	0	0.00311526	Inf
W.SG...	0	3	0	0.00311526	Inf
F.PD...	0	3	0	0.00311526	Inf
G.GV...	0	3	0	0.00311526	Inf
T.AE...	0	3	0	0.00311526	Inf
A.AT...	0	3	0	0.00311526	Inf
A.DL...	0	3	0	0.00311526	Inf
A.LF...	0	3	0	0.00311526	Inf
T.CL...	0	3	0	0.00311526	Inf
D.QG...	0	3	0	0.00311526	Inf
T.GP...	0	3	0	0.00311526	Inf
WG.D...	0	3	0	0.00311526	Inf
TG.G...	0	3	0	0.00311526	Inf
FG.D...	0	3	0	0.00311526	Inf
GP.V...	0	3	0	0.00311526	Inf
AQ.A...	0	3	0	0.00311526	Inf
VS.G...	0	3	0	0.00311526	Inf
AR.T...	0	3	0	0.00311526	Inf
HQ.F...	0	3	0	0.00311526	Inf
QG.P...	0	3	0	0.00311526	Inf
EG.I...	0	3	0	0.00311526	Inf
.D.TP..	0	3	0	0.00311526	Inf
.N.GI..	0	3	0	0.00311526	Inf
.G.DF..	0	3	0	0.00311526	Inf
.N.IA..	0	3	0	0.00311526	Inf
.N.VA..	0	3	0	0.00311526	Inf
.R.VA..	0	3	0	0.00311526	Inf
.E.AA..	0	3	0	0.00311526	Inf
.N.GL..	0	3	0	0.00311526	Inf
.A.AL..	0	3	0	0.00311526	Inf
.S.FT..	0	3	0	0.00311526	Inf
.G.FR..	0	3	0	0.00311526	Inf
.A.TG..	0	3	0	0.00311526	Inf
.A.LG..	0	3	0	0.00311526	Inf
.Y.TI..	0	3	0	0.00311526	Inf
.Q.FG..	0	3	0	0.00311526	Inf
.GP.P..	0	3	0	0.00311526	Inf
.II.G..	0	3	0	0.00311526	Inf
.DR.L..	0	3	0	0.00311526	Inf
.LT.G..	0	3	0	0.00311526	Inf
.GP.F..	0	3	0	0.00311526	Inf
.SS.L..	0	3	0	0.00311526	Inf
.LA.Q..	0	3	0	0.00311526	Inf
.LT.Q..	0	3	0	0.00311526	Inf
.AL.V..	0	3	0	0.00311526	Inf
.AN.A..	0	3	0	0.00311526	Inf
.SL.T..	0	3	0	0.00311526	Inf
.PS.L..	0	3	0	0.00311526	Inf
.AP.G..	0	3	0	0.00311526	Inf
.AC.G..	0	3	0	0.00311526	Inf
.AM.I..	0	3	0	0.00311526	Inf
.DG.P..	0	3	0	0.00311526	Inf
.PG.G..	0	3	0	0.00311526	Inf
.SF.R..	0	3	0	0.00311526	Inf
.GI.P..	0	3	0	0.00311526	Inf
..R.MG.	0	3	0	0.00311526	Inf
..I.GL.	0	3	0	0.00311526	Inf
..P.FP.	0	3	0	0.00311526	Inf
..I.IS.	0	3	0	0.00311526	Inf
..G.VV.	0	3	0	0.00311526	Inf
..A.TL.	0	3	0	0.00311526	Inf
..C.GK.	0	3	0	0.00311526	Inf
..E.EE.	0	3	0	0.00311526	Inf
..F.RG.	0	3	0	0.00311526	Inf
..G.PV.	0	3	0	0.00311526	Inf
..SP.I.	0	3	0	0.00311526	Inf
..RG.N.	0	3	0	0.00311526	Inf
..RG.S.	0	3	0	0.00311526	Inf
..FS.V.	0	3	0	0.00311526	Inf
..LG.V.	0	3	0	0.00311526	Inf
..PD.P.	0	3	0	0.00311526	Inf
..PT.S.	0	3	0	0.00311526	Inf
..CL.K.	0	3	0	0.00311526	Inf
..FP.L.	0	3	0	0.00311526	Inf
...G.YP	0	3	0	0.00311526	Inf
...G.GL	0	3	0	0.00311526	Inf
...G.VD	0	3	0	0.00311526	Inf
...G.GA	0	3	0	0.00311526	Inf
...P.TY	0	3	0	0.00311526	Inf
...V.TL	0	3	0	0.00311526	Inf
...E.VA	0	3	0	0.00311526	Inf
...A.LL	0	3	0	0.00311526	Inf
...L.LQ	0	3	0	0.00311526	Inf
...F.QG	0	3	0	0.00311526	Inf
...V.LS	0	3	0	0.00311526	Inf
...G.YR	0	3	0	0.00311526	Inf
...F.TA	0	3	0	0.00311526	Inf
...Y.WN	0	3	0	0.00311526	Inf
...K.EN	0	3	0	0.00311526	Inf
...V.VW	0	3	0	0.00311526	Inf
...GF.Q	0	3	0	0.00311526	Inf
...GS.I	0	3	0	0.00311526	Inf
...GW.N	0	3	0	0.00311526	Inf
...GI.D	0	3	0	0.00311526	Inf
...GL.M	0	3	0	0.00311526	Inf
...VA.L	0	3	0	0.00311526	Inf
...AF.G	0	3	0	0.00311526	Inf
...FT.G	0	3	0	0.00311526	Inf
...FR.A	0	3	0	0.00311526	Inf
...FG.A	0	3	0	0.00311526	Inf
...VP.W	0	3	0	0.00311526	Inf
...NP.E	0	3	0	0.00311526	Inf
...TS.M	0	3	0	0.00311526	Inf
Q..PE..	0	3	0	0.00311526	Inf
W..DP..	0	3	0	0.00311526	Inf
T..GI..	0	3	0	0.00311526	Inf
F..GM..	0	3	0	0.00311526	Inf
G..VR..	0	3	0	0.00311526	Inf
A..VP..	0	3	0	0.00311526	Inf
S..NP..	0	3	0	0.00311526	Inf
A..AA..	0	3	0	0.00311526	Inf
A..FT..	0	3	0	0.00311526	Inf
A..WT..	0	3	0	0.00311526	Inf
H..FG..	0	3	0	0.00311526	Inf
T..PG..	0	3	0	0.00311526	Inf
E..IP..	0	3	0	0.00311526	Inf
T..NP..	0	3	0	0.00311526	Inf
WG..P..	0	3	0	0.00311526	Inf
LD..P..	0	3	0	0.00311526	Inf
FD..M..	0	3	0	0.00311526	Inf
ED..S..	0	3	0	0.00311526	Inf
WI..G..	0	3	0	0.00311526	Inf
PL..G..	0	3	0	0.00311526	Inf
AG..V..	0	3	0	0.00311526	Inf
VA..V..	0	3	0	0.00311526	Inf
AQ..T..	0	3	0	0.00311526	Inf
HQ..G..	0	3	0	0.00311526	Inf
TP..G..	0	3	0	0.00311526	Inf
EG..P..	0	3	0	0.00311526	Inf
LP..G..	0	3	0	0.00311526	Inf
.D..SD.	0	3	0	0.00311526	Inf
.D..FN.	0	3	0	0.00311526	Inf
.D..SL.	0	3	0	0.00311526	Inf
.I..GL.	0	3	0	0.00311526	Inf
.L..GW.	0	3	0	0.00311526	Inf
.D..LA.	0	3	0	0.00311526	Inf
.G..FP.	0	3	0	0.00311526	Inf
.L..QI.	0	3	0	0.00311526	Inf
.L..QV.	0	3	0	0.00311526	Inf
.M..AV.	0	3	0	0.00311526	Inf
.Q..TT.	0	3	0	0.00311526	Inf
.Y..VA.	0	3	0	0.00311526	Inf
.A..GS.	0	3	0	0.00311526	Inf
.T..SP.	0	3	0	0.00311526	Inf
.P..RF.	0	3	0	0.00311526	Inf
.F..VA.	0	3	0	0.00311526	Inf
.Y..IA.	0	3	0	0.00311526	Inf
.Y..PV.	0	3	0	0.00311526	Inf
.P..GP.	0	3	0	0.00311526	Inf
.DR..D.	0	3	0	0.00311526	Inf
.DR..N.	0	3	0	0.00311526	Inf
.DV..L.	0	3	0	0.00311526	Inf
.DI..E.	0	3	0	0.00311526	Inf
.DR..S.	0	3	0	0.00311526	Inf
.GL..L.	0	3	0	0.00311526	Inf
.LT..W.	0	3	0	0.00311526	Inf
.GP..P.	0	3	0	0.00311526	Inf
.GI..S.	0	3	0	0.00311526	Inf
.PT..V.	0	3	0	0.00311526	Inf
.AA..M.	0	3	0	0.00311526	Inf
.NV..K.	0	3	0	0.00311526	Inf
.PS..L.	0	3	0	0.00311526	Inf
.GI..T.	0	3	0	0.00311526	Inf
.AC..K.	0	3	0	0.00311526	Inf
..R..GL	0	3	0	0.00311526	Inf
..L..LP	0	3	0	0.00311526	Inf
..T..WC	0	3	0	0.00311526	Inf
..P..PT	0	3	0	0.00311526	Inf
..F..FL	0	3	0	0.00311526	Inf
..G..YN	0	3	0	0.00311526	Inf
..D..SV	0	3	0	0.00311526	Inf
..N..VT	0	3	0	0.00311526	Inf
..P..SG	0	3	0	0.00311526	Inf
..C..KS	0	3	0	0.00311526	Inf
..E..EN	0	3	0	0.00311526	Inf
..G..VW	0	3	0	0.00311526	Inf
..E..VL	0	3	0	0.00311526	Inf
..E..VM	0	3	0	0.00311526	Inf
..IA..T	0	3	0	0.00311526	Inf
..SP..N	0	3	0	0.00311526	Inf
..QL..T	0	3	0	0.00311526	Inf
..IG..L	0	3	0	0.00311526	Inf
..FD..L	0	3	0	0.00311526	Inf
..IG..D	0	3	0	0.00311526	Inf
..IG..V	0	3	0	0.00311526	Inf
..PV..T	0	3	0	0.00311526	Inf
..GS..S	0	3	0	0.00311526	Inf
..LV..S	0	3	0	0.00311526	Inf
..LG..E	0	3	0	0.00311526	Inf
..LF..G	0	3	0	0.00311526	Inf
..TV..S	0	3	0	0.00311526	Inf
..SR..S	0	3	0	0.00311526	Inf
..GP..R	0	3	0	0.00311526	Inf
..TF..Q	0	3	0	0.00311526	Inf
..EK..N	0	3	0	0.00311526	Inf
..AV..L	0	3	0	0.00311526	Inf
..GV..W	0	3	0	0.00311526	Inf
..ET..L	0	3	0	0.00311526	Inf
..ET..M	0	3	0	0.00311526	Inf
A...II.	0	3	0	0.00311526	Inf
W...GL.	0	3	0	0.00311526	Inf
P...GW.	0	3	0	0.00311526	Inf
L...AV.	0	3	0	0.00311526	Inf
T...QI.	0	3	0	0.00311526	Inf
T...QV.	0	3	0	0.00311526	Inf
A...AR.	0	3	0	0.00311526	Inf
H...GS.	0	3	0	0.00311526	Inf
T...GK.	0	3	0	0.00311526	Inf
FD...D.	0	3	0	0.00311526	Inf
AG...A.	0	3	0	0.00311526	Inf
GG...L.	0	3	0	0.00311526	Inf
SG...I.	0	3	0	0.00311526	Inf
ED...L.	0	3	0	0.00311526	Inf
WI...L.	0	3	0	0.00311526	Inf
PL...T.	0	3	0	0.00311526	Inf
PL...W.	0	3	0	0.00311526	Inf
TL...I.	0	3	0	0.00311526	Inf
TL...V.	0	3	0	0.00311526	Inf
EG...T.	0	3	0	0.00311526	Inf
VL...V.	0	3	0	0.00311526	Inf
VG...A.	0	3	0	0.00311526	Inf
TA...K.	0	3	0	0.00311526	Inf
SS...N.	0	3	0	0.00311526	Inf
TP...I.	0	3	0	0.00311526	Inf
LP...P.	0	3	0	0.00311526	Inf
.D...DA	0	3	0	0.00311526	Inf
.G...YP	0	3	0	0.00311526	Inf
.G...IT	0	3	0	0.00311526	Inf
.D...LN	0	3	0	0.00311526	Inf
.L...WC	0	3	0	0.00311526	Inf
.L...IA	0	3	0	0.00311526	Inf
.G...SV	0	3	0	0.00311526	Inf
.N...KE	0	3	0	0.00311526	Inf
.N...PS	0	3	0	0.00311526	Inf
.G...KT	0	3	0	0.00311526	Inf
.P...RS	0	3	0	0.00311526	Inf
.Y...VW	0	3	0	0.00311526	Inf
.E...VL	0	3	0	0.00311526	Inf
.E...VM	0	3	0	0.00311526	Inf
.GL...T	0	3	0	0.00311526	Inf
.DG...E	0	3	0	0.00311526	Inf
.GS...N	0	3	0	0.00311526	Inf
.GI...D	0	3	0	0.00311526	Inf
.NL...P	0	3	0	0.00311526	Inf
.LT...C	0	3	0	0.00311526	Inf
.GI...L	0	3	0	0.00311526	Inf
.DN...Y	0	3	0	0.00311526	Inf
.SL...G	0	3	0	0.00311526	Inf
.GV...P	0	3	0	0.00311526	Inf
.AM...A	0	3	0	0.00311526	Inf
.YG...W	0	3	0	0.00311526	Inf
.EE...L	0	3	0	0.00311526	Inf
.EE...M	0	3	0	0.00311526	Inf
A....AT	0	3	0	0.00311526	Inf
G....LT	0	3	0	0.00311526	Inf
S....VN	0	3	0	0.00311526	Inf
W....LN	0	3	0	0.00311526	Inf
A....VD	0	3	0	0.00311526	Inf
P....WC	0	3	0	0.00311526	Inf
T....IA	0	3	0	0.00311526	Inf
T....VA	0	3	0	0.00311526	Inf
L....PL	0	3	0	0.00311526	Inf
W....LE	0	3	0	0.00311526	Inf
G....YR	0	3	0	0.00311526	Inf
T....KS	0	3	0	0.00311526	Inf
Y....TY	0	3	0	0.00311526	Inf
F....LT	0	3	0	0.00311526	Inf
Y....VW	0	3	0	0.00311526	Inf
L....VM	0	3	0	0.00311526	Inf
WD....L	0	3	0	0.00311526	Inf
WD....I	0	3	0	0.00311526	Inf
SN....P	0	3	0	0.00311526	Inf
PL....C	0	3	0	0.00311526	Inf
ML....G	0	3	0	0.00311526	Inf
QR....E	0	3	0	0.00311526	Inf
IA....Y	0	3	0	0.00311526	Inf
TA....A	0	3	0	0.00311526	Inf
QG....P	0	3	0	0.00311526	Inf
HQ....A	0	3	0	0.00311526	Inf
GT....G	0	3	0	0.00311526	Inf
LE....G	0	3	0	0.00311526	Inf
TP....R	0	3	0	0.00311526	Inf
AE....Q	0	3	0	0.00311526	Inf
YY....W	0	3	0	0.00311526	Inf
TD....E	0	3	0	0.00311526	Inf
LE....M	0	3	0	0.00311526	Inf
..SPII.	0	3	0	0.00311526	Inf
..RGMG.	0	3	0	0.00311526	Inf
..LGIL.	0	3	0	0.00311526	Inf
..PDFP.	0	3	0	0.00311526	Inf
..TIAT.	0	3	0	0.00311526	Inf
..PTGS.	0	3	0	0.00311526	Inf
..CLGK.	0	3	0	0.00311526	Inf
..EKEE.	0	3	0	0.00311526	Inf
..GVPV.	0	3	0	0.00311526	Inf
...GIIT	0	3	0	0.00311526	Inf
...GMGL	0	3	0	0.00311526	Inf
...GIVD	0	3	0	0.00311526	Inf
...IATL	0	3	0	0.00311526	Inf
...EQVA	0	3	0	0.00311526	Inf
...KEEN	0	3	0	0.00311526	Inf
...VPVW	0	3	0	0.00311526	Inf
...TSVL	0	3	0	0.00311526	Inf
...TSVM	0	3	0	0.00311526	Inf
W.PDP..	0	3	0	0.00311526	Inf
F.RGM..	0	3	0	0.00311526	Inf
G.LGI..	0	3	0	0.00311526	Inf
G.GVR..	0	3	0	0.00311526	Inf
T.AEQ..	0	3	0	0.00311526	Inf
V.LGV..	0	3	0	0.00311526	Inf
A.LFT..	0	3	0	0.00311526	Inf
T.CLG..	0	3	0	0.00311526	Inf
T.GPG..	0	3	0	0.00311526	Inf
E.IIP..	0	3	0	0.00311526	Inf
WG.DP..	0	3	0	0.00311526	Inf
FD.GM..	0	3	0	0.00311526	Inf
ED.GS..	0	3	0	0.00311526	Inf
SN.GI..	0	3	0	0.00311526	Inf
GP.VR..	0	3	0	0.00311526	Inf
VA.GV..	0	3	0	0.00311526	Inf
AS.FT..	0	3	0	0.00311526	Inf
TA.LG..	0	3	0	0.00311526	Inf
SS.GL..	0	3	0	0.00311526	Inf
LF.TI..	0	3	0	0.00311526	Inf
LY.TI..	0	3	0	0.00311526	Inf
HQ.FG..	0	3	0	0.00311526	Inf
TP.PG..	0	3	0	0.00311526	Inf
EG.IP..	0	3	0	0.00311526	Inf
TD.NP..	0	3	0	0.00311526	Inf
WGP.P..	0	3	0	0.00311526	Inf
FDR.M..	0	3	0	0.00311526	Inf
EDR.S..	0	3	0	0.00311526	Inf
WII.G..	0	3	0	0.00311526	Inf
SNL.I..	0	3	0	0.00311526	Inf
GGL.I..	0	3	0	0.00311526	Inf
PLT.G..	0	3	0	0.00311526	Inf
TLA.Q..	0	3	0	0.00311526	Inf
ASL.T..	0	3	0	0.00311526	Inf
TAC.G..	0	3	0	0.00311526	Inf
LFN.I..	0	3	0	0.00311526	Inf
LYN.I..	0	3	0	0.00311526	Inf
TPG.G..	0	3	0	0.00311526	Inf
EGI.P..	0	3	0	0.00311526	Inf
.D.KSD.	0	3	0	0.00311526	Inf
.G.PII.	0	3	0	0.00311526	Inf
.D.GMG.	0	3	0	0.00311526	Inf
.G.DFP.	0	3	0	0.00311526	Inf
.N.IAT.	0	3	0	0.00311526	Inf
.L.EQI.	0	3	0	0.00311526	Inf
.L.EQV.	0	3	0	0.00311526	Inf
.A.TGS.	0	3	0	0.00311526	Inf
.A.LGK.	0	3	0	0.00311526	Inf
.F.TIA.	0	3	0	0.00311526	Inf
.Y.TIA.	0	3	0	0.00311526	Inf
.Y.VPV.	0	3	0	0.00311526	Inf
.D.NPP.	0	3	0	0.00311526	Inf
.DR.SD.	0	3	0	0.00311526	Inf
.GS.II.	0	3	0	0.00311526	Inf
.DR.MG.	0	3	0	0.00311526	Inf
.II.GL.	0	3	0	0.00311526	Inf
.LT.GW.	0	3	0	0.00311526	Inf
.GP.FP.	0	3	0	0.00311526	Inf
.AL.VN.	0	3	0	0.00311526	Inf
.AP.GS.	0	3	0	0.00311526	Inf
.AC.GK.	0	3	0	0.00311526	Inf
.GL.LN.	0	3	0	0.00311526	Inf
.FN.IA.	0	3	0	0.00311526	Inf
.YN.IA.	0	3	0	0.00311526	Inf
.SF.RG.	0	3	0	0.00311526	Inf
.YG.PV.	0	3	0	0.00311526	Inf
.DRK.D.	0	3	0	0.00311526	Inf
.GSP.I.	0	3	0	0.00311526	Inf
.DRG.N.	0	3	0	0.00311526	Inf
.DRG.L.	0	3	0	0.00311526	Inf
.DRG.S.	0	3	0	0.00311526	Inf
.GPD.P.	0	3	0	0.00311526	Inf
.NTI.T.	0	3	0	0.00311526	Inf
.PSL.L.	0	3	0	0.00311526	Inf
.APT.S.	0	3	0	0.00311526	Inf
.ACL.K.	0	3	0	0.00311526	Inf
.SFI.G.	0	3	0	0.00311526	Inf
.YGV.V.	0	3	0	0.00311526	Inf
..I.IIT	0	3	0	0.00311526	Inf
..R.MGL	0	3	0	0.00311526	Inf
..I.IVD	0	3	0	0.00311526	Inf
..L.ILP	0	3	0	0.00311526	Inf
..T.GWC	0	3	0	0.00311526	Inf
..I.ILP	0	3	0	0.00311526	Inf
..I.IVP	0	3	0	0.00311526	Inf
..P.GSG	0	3	0	0.00311526	Inf
..E.EEN	0	3	0	0.00311526	Inf
..G.PVW	0	3	0	0.00311526	Inf
..E.SVL	0	3	0	0.00311526	Inf
..E.SVM	0	3	0	0.00311526	Inf
..IG.IT	0	3	0	0.00311526	Inf
..RG.GL	0	3	0	0.00311526	Inf
..IG.VD	0	3	0	0.00311526	Inf
..LG.LP	0	3	0	0.00311526	Inf
..TI.TL	0	3	0	0.00311526	Inf
..IG.LP	0	3	0	0.00311526	Inf
..EK.EN	0	3	0	0.00311526	Inf
..GV.VW	0	3	0	0.00311526	Inf
..ET.VL	0	3	0	0.00311526	Inf
..ET.VM	0	3	0	0.00311526	Inf
..SPI.N	0	3	0	0.00311526	Inf
..IGI.D	0	3	0	0.00311526	Inf
..TIA.L	0	3	0	0.00311526	Inf
..GVR.P	0	3	0	0.00311526	Inf
..AEQ.A	0	3	0	0.00311526	Inf
..LFT.G	0	3	0	0.00311526	Inf
..IFR.A	0	3	0	0.00311526	Inf
..GPG.R	0	3	0	0.00311526	Inf
..EKE.N	0	3	0	0.00311526	Inf
..GVP.W	0	3	0	0.00311526	Inf
..ETS.L	0	3	0	0.00311526	Inf
..ETS.M	0	3	0	0.00311526	Inf
A..GIV.	0	3	0	0.00311526	Inf
L..GIV.	0	3	0	0.00311526	Inf
T..EQI.	0	3	0	0.00311526	Inf
T..EQV.	0	3	0	0.00311526	Inf
A..WTL.	0	3	0	0.00311526	Inf
T..LGK.	0	3	0	0.00311526	Inf
Y..VPV.	0	3	0	0.00311526	Inf
FD..SD.	0	3	0	0.00311526	Inf
SG..II.	0	3	0	0.00311526	Inf
WI..GL.	0	3	0	0.00311526	Inf
AG..IV.	0	3	0	0.00311526	Inf
PL..GW.	0	3	0	0.00311526	Inf
TL..QI.	0	3	0	0.00311526	Inf
TL..QV.	0	3	0	0.00311526	Inf
VA..VN.	0	3	0	0.00311526	Inf
TA..GK.	0	3	0	0.00311526	Inf
SG..IN.	0	3	0	0.00311526	Inf
SS..LN.	0	3	0	0.00311526	Inf
LF..IA.	0	3	0	0.00311526	Inf
LY..IA.	0	3	0	0.00311526	Inf
YY..PV.	0	3	0	0.00311526	Inf
LP..GP.	0	3	0	0.00311526	Inf
FDR..D.	0	3	0	0.00311526	Inf
SGS..I.	0	3	0	0.00311526	Inf
WII..L.	0	3	0	0.00311526	Inf
AGI..V.	0	3	0	0.00311526	Inf
PLT..W.	0	3	0	0.00311526	Inf
LPS..L.	0	3	0	0.00311526	Inf
VGI..A.	0	3	0	0.00311526	Inf
TAC..K.	0	3	0	0.00311526	Inf
SSL..N.	0	3	0	0.00311526	Inf
YYG..V.	0	3	0	0.00311526	Inf
.D..SDA	0	3	0	0.00311526	Inf
.G..IIT	0	3	0	0.00311526	Inf
.D..MGL	0	3	0	0.00311526	Inf
.L..GWC	0	3	0	0.00311526	Inf
.L..QVA	0	3	0	0.00311526	Inf
.D..PPE	0	3	0	0.00311526	Inf
.S..FPS	0	3	0	0.00311526	Inf
.Y..PVW	0	3	0	0.00311526	Inf
.E..SVL	0	3	0	0.00311526	Inf
.E..SVM	0	3	0	0.00311526	Inf
.DR..DA	0	3	0	0.00311526	Inf
.GI..IT	0	3	0	0.00311526	Inf
.DR..GL	0	3	0	0.00311526	Inf
.GI..VD	0	3	0	0.00311526	Inf
.LT..WC	0	3	0	0.00311526	Inf
.GI..LP	0	3	0	0.00311526	Inf
.GI..VP	0	3	0	0.00311526	Inf
.PS..LL	0	3	0	0.00311526	Inf
.YG..VW	0	3	0	0.00311526	Inf
.EE..VL	0	3	0	0.00311526	Inf
.EE..VM	0	3	0	0.00311526	Inf
.GSP..N	0	3	0	0.00311526	Inf
.GIG..D	0	3	0	0.00311526	Inf
.NLG..P	0	3	0	0.00311526	Inf
.NTI..L	0	3	0	0.00311526	Inf
.GIG..V	0	3	0	0.00311526	Inf
.PGV..P	0	3	0	0.00311526	Inf
.SLF..G	0	3	0	0.00311526	Inf
.PSL..L	0	3	0	0.00311526	Inf
.AMG..A	0	3	0	0.00311526	Inf
.PGP..R	0	3	0	0.00311526	Inf
.YGV..W	0	3	0	0.00311526	Inf
.EET..L	0	3	0	0.00311526	Inf
.EET..M	0	3	0	0.00311526	Inf
P...GWC	0	3	0	0.00311526	Inf
T...QVA	0	3	0	0.00311526	Inf
Y...TTY	0	3	0	0.00311526	Inf
Y...PVW	0	3	0	0.00311526	Inf
L...SVL	0	3	0	0.00311526	Inf
L...SVM	0	3	0	0.00311526	Inf
FD...DA	0	3	0	0.00311526	Inf
PL...WC	0	3	0	0.00311526	Inf
TL...VA	0	3	0	0.00311526	Inf
LP...LL	0	3	0	0.00311526	Inf
VG...AA	0	3	0	0.00311526	Inf
YY...VW	0	3	0	0.00311526	Inf
LE...VL	0	3	0	0.00311526	Inf
LE...VM	0	3	0	0.00311526	Inf
SGS...N	0	3	0	0.00311526	Inf
SNL...P	0	3	0	0.00311526	Inf
GGL...P	0	3	0	0.00311526	Inf
PLT...C	0	3	0	0.00311526	Inf
AGI...P	0	3	0	0.00311526	Inf
AGI...V	0	3	0	0.00311526	Inf
TLA...A	0	3	0	0.00311526	Inf
ASL...G	0	3	0	0.00311526	Inf
LPS...L	0	3	0	0.00311526	Inf
TPG...R	0	3	0	0.00311526	Inf
YYG...W	0	3	0	0.00311526	Inf
LEE...L	0	3	0	0.00311526	Inf
LEE...M	0	3	0	0.00311526	Inf
.DRKSD.	0	3	0	0.00311526	Inf
.GSPII.	0	3	0	0.00311526	Inf
.DRGMG.	0	3	0	0.00311526	Inf
.GPDFP.	0	3	0	0.00311526	Inf
.NTIAT.	0	3	0	0.00311526	Inf
.ALGVN.	0	3	0	0.00311526	Inf
.APTGS.	0	3	0	0.00311526	Inf
.ACLGK.	0	3	0	0.00311526	Inf
.GLGLN.	0	3	0	0.00311526	Inf
.FNTIA.	0	3	0	0.00311526	Inf
.YNTIA.	0	3	0	0.00311526	Inf
.YGVPV.	0	3	0	0.00311526	Inf
..IGIIT	0	3	0	0.00311526	Inf
..RGMGL	0	3	0	0.00311526	Inf
..IGIVD	0	3	0	0.00311526	Inf
..LGILP	0	3	0	0.00311526	Inf
..TIATL	0	3	0	0.00311526	Inf
..IGILP	0	3	0	0.00311526	Inf
..EKEEN	0	3	0	0.00311526	Inf
..GVPVW	0	3	0	0.00311526	Inf
..ETSVL	0	3	0	0.00311526	Inf
..ETSVM	0	3	0	0.00311526	Inf
S.SPII.	0	3	0	0.00311526	Inf
A.IGIV.	0	3	0	0.00311526	Inf
L.IGIV.	0	3	0	0.00311526	Inf
V.LGVN.	0	3	0	0.00311526	Inf
T.CLGK.	0	3	0	0.00311526	Inf
Y.GVPV.	0	3	0	0.00311526	Inf
FD.KSD.	0	3	0	0.00311526	Inf
SG.PII.	0	3	0	0.00311526	Inf
AG.GIV.	0	3	0	0.00311526	Inf
LG.GIV.	0	3	0	0.00311526	Inf
TL.EQI.	0	3	0	0.00311526	Inf
TL.EQV.	0	3	0	0.00311526	Inf
VA.GVN.	0	3	0	0.00311526	Inf
TA.LGK.	0	3	0	0.00311526	Inf
SG.GIN.	0	3	0	0.00311526	Inf
SS.GLN.	0	3	0	0.00311526	Inf
LF.TIA.	0	3	0	0.00311526	Inf
LY.TIA.	0	3	0	0.00311526	Inf
YY.VPV.	0	3	0	0.00311526	Inf
FDR.SD.	0	3	0	0.00311526	Inf
SGS.II.	0	3	0	0.00311526	Inf
WII.GL.	0	3	0	0.00311526	Inf
AGI.IV.	0	3	0	0.00311526	Inf
PLT.GW.	0	3	0	0.00311526	Inf
TAC.GK.	0	3	0	0.00311526	Inf
SGL.IN.	0	3	0	0.00311526	Inf
SSL.LN.	0	3	0	0.00311526	Inf
LFN.IA.	0	3	0	0.00311526	Inf
LYN.IA.	0	3	0	0.00311526	Inf
YYG.PV.	0	3	0	0.00311526	Inf
FDRK.D.	0	3	0	0.00311526	Inf
SGSP.I.	0	3	0	0.00311526	Inf
AGIG.V.	0	3	0	0.00311526	Inf
LGIG.V.	0	3	0	0.00311526	Inf
LPSL.L.	0	3	0	0.00311526	Inf
VGIF.A.	0	3	0	0.00311526	Inf
TACL.K.	0	3	0	0.00311526	Inf
SSLG.N.	0	3	0	0.00311526	Inf
YYGV.V.	0	3	0	0.00311526	Inf
.D.KSDA	0	3	0	0.00311526	Inf
.G.GIIT	0	3	0	0.00311526	Inf
.D.GMGL	0	3	0	0.00311526	Inf
.G.GIVD	0	3	0	0.00311526	Inf
.G.GIVP	0	3	0	0.00311526	Inf
.N.IATL	0	3	0	0.00311526	Inf
.L.EQVA	0	3	0	0.00311526	Inf
.S.FFPS	0	3	0	0.00311526	Inf
.S.GLNA	0	3	0	0.00311526	Inf
.Y.VPVW	0	3	0	0.00311526	Inf
.E.TSVL	0	3	0	0.00311526	Inf
.E.TSVM	0	3	0	0.00311526	Inf
.DR.SDA	0	3	0	0.00311526	Inf
.GI.IIT	0	3	0	0.00311526	Inf
.DR.MGL	0	3	0	0.00311526	Inf
.GI.IVD	0	3	0	0.00311526	Inf
.LT.GWC	0	3	0	0.00311526	Inf
.GI.ILP	0	3	0	0.00311526	Inf
.GI.IVP	0	3	0	0.00311526	Inf
.AL.VNA	0	3	0	0.00311526	Inf
.SD.FPS	0	3	0	0.00311526	Inf
.SL.LNA	0	3	0	0.00311526	Inf
.GL.LNA	0	3	0	0.00311526	Inf
.YG.PVW	0	3	0	0.00311526	Inf
.EE.SVL	0	3	0	0.00311526	Inf
.EE.SVM	0	3	0	0.00311526	Inf
.DRK.DA	0	3	0	0.00311526	Inf
.GIG.IT	0	3	0	0.00311526	Inf
.DRG.GL	0	3	0	0.00311526	Inf
.GIG.VD	0	3	0	0.00311526	Inf
.NTI.TL	0	3	0	0.00311526	Inf
.GIG.LP	0	3	0	0.00311526	Inf
.PSL.LL	0	3	0	0.00311526	Inf
.YGV.VW	0	3	0	0.00311526	Inf
.EET.VL	0	3	0	0.00311526	Inf
.EET.VM	0	3	0	0.00311526	Inf
.GSPI.N	0	3	0	0.00311526	Inf
.GIGI.D	0	3	0	0.00311526	Inf
.NLGI.P	0	3	0	0.00311526	Inf
.NTIA.L	0	3	0	0.00311526	Inf
.PGVR.P	0	3	0	0.00311526	Inf
.LAEQ.A	0	3	0	0.00311526	Inf
.ALGV.A	0	3	0	0.00311526	Inf
.SDFF.S	0	3	0	0.00311526	Inf
.SLFT.G	0	3	0	0.00311526	Inf
.GIFR.A	0	3	0	0.00311526	Inf
.SLGL.A	0	3	0	0.00311526	Inf
.GLGL.A	0	3	0	0.00311526	Inf
.PGPG.R	0	3	0	0.00311526	Inf
.YGVP.W	0	3	0	0.00311526	Inf
.EETS.L	0	3	0	0.00311526	Inf
.EETS.M	0	3	0	0.00311526	Inf
T..EQVA	0	3	0	0.00311526	Inf
Y..VPVW	0	3	0	0.00311526	Inf
L..TSVL	0	3	0	0.00311526	Inf
L..TSVM	0	3	0	0.00311526	Inf
FD..SDA	0	3	0	0.00311526	Inf
PL..GWC	0	3	0	0.00311526	Inf
TL..QVA	0	3	0	0.00311526	Inf
VA..VNA	0	3	0	0.00311526	Inf
PS..FPS	0	3	0	0.00311526	Inf
SG..INA	0	3	0	0.00311526	Inf
YY..PVW	0	3	0	0.00311526	Inf
LE..SVL	0	3	0	0.00311526	Inf
LE..SVM	0	3	0	0.00311526	Inf
FDR..DA	0	3	0	0.00311526	Inf
PLT..WC	0	3	0	0.00311526	Inf
LPS..LL	0	3	0	0.00311526	Inf
VGI..AA	0	3	0	0.00311526	Inf
YYG..VW	0	3	0	0.00311526	Inf
LEE..VL	0	3	0	0.00311526	Inf
LEE..VM	0	3	0	0.00311526	Inf
SGSP..N	0	3	0	0.00311526	Inf
SNLG..P	0	3	0	0.00311526	Inf
GGLG..P	0	3	0	0.00311526	Inf
AGIG..P	0	3	0	0.00311526	Inf
AGIG..V	0	3	0	0.00311526	Inf
GPGV..P	0	3	0	0.00311526	Inf
TLAE..A	0	3	0	0.00311526	Inf
ASLF..G	0	3	0	0.00311526	Inf
LPSL..L	0	3	0	0.00311526	Inf
TPGP..R	0	3	0	0.00311526	Inf
YYGV..W	0	3	0	0.00311526	Inf
LEET..L	0	3	0	0.00311526	Inf
LEET..M	0	3	0	0.00311526	Inf
FDRKSD.	0	3	0	0.00311526	Inf
SGSPII.	0	3	0	0.00311526	Inf
AGIGIV.	0	3	0	0.00311526	Inf
LGIGIV.	0	3	0	0.00311526	Inf
TACLGK.	0	3	0	0.00311526	Inf
SGLGIN.	0	3	0	0.00311526	Inf
SSLGLN.	0	3	0	0.00311526	Inf
LFNTIA.	0	3	0	0.00311526	Inf
LYNTIA.	0	3	0	0.00311526	Inf
YYGVPV.	0	3	0	0.00311526	Inf
.DRKSDA	0	3	0	0.00311526	Inf
.GIGIIT	0	3	0	0.00311526	Inf
.DRGMGL	0	3	0	0.00311526	Inf
.GIGIVD	0	3	0	0.00311526	Inf
.NTIATL	0	3	0	0.00311526	Inf
.GIGILP	0	3	0	0.00311526	Inf
.ALGVNA	0	3	0	0.00311526	Inf
.SDFFPS	0	3	0	0.00311526	Inf
.SLGLNA	0	3	0	0.00311526	Inf
.GLGLNA	0	3	0	0.00311526	Inf
.YGVPVW	0	3	0	0.00311526	Inf
.EETSVL	0	3	0	0.00311526	Inf
.EETSVM	0	3	0	0.00311526	Inf
V.LGVNA	0	3	0	0.00311526	Inf
Y.GVPVW	0	3	0	0.00311526	Inf
L.ETSVL	0	3	0	0.00311526	Inf
L.ETSVM	0	3	0	0.00311526	Inf
FD.KSDA	0	3	0	0.00311526	Inf
TL.EQVA	0	3	0	0.00311526	Inf
VA.GVNA	0	3	0	0.00311526	Inf
PS.FFPS	0	3	0	0.00311526	Inf
SG.GINA	0	3	0	0.00311526	Inf
YY.VPVW	0	3	0	0.00311526	Inf
LE.TSVL	0	3	0	0.00311526	Inf
LE.TSVM	0	3	0	0.00311526	Inf
FDR.SDA	0	3	0	0.00311526	Inf
PLT.GWC	0	3	0	0.00311526	Inf
PSD.FPS	0	3	0	0.00311526	Inf
SGL.INA	0	3	0	0.00311526	Inf
YYG.PVW	0	3	0	0.00311526	Inf
LEE.SVL	0	3	0	0.00311526	Inf
LEE.SVM	0	3	0	0.00311526	Inf
FDRK.DA	0	3	0	0.00311526	Inf
LPSL.LL	0	3	0	0.00311526	Inf
VGIF.AA	0	3	0	0.00311526	Inf
YYGV.VW	0	3	0	0.00311526	Inf
LEET.VL	0	3	0	0.00311526	Inf
LEET.VM	0	3	0	0.00311526	Inf
SGSPI.N	0	3	0	0.00311526	Inf
SNLGI.P	0	3	0	0.00311526	Inf
GGLGI.P	0	3	0	0.00311526	Inf
AGIGI.P	0	3	0	0.00311526	Inf
GPGVR.P	0	3	0	0.00311526	Inf
TLAEQ.A	0	3	0	0.00311526	Inf
PSDFF.S	0	3	0	0.00311526	Inf
ASLFT.G	0	3	0	0.00311526	Inf
SGLGI.A	0	3	0	0.00311526	Inf
TPGPG.R	0	3	0	0.00311526	Inf
YYGVP.W	0	3	0	0.00311526	Inf
LEETS.L	0	3	0	0.00311526	Inf
LEETS.M	0	3	0	0.00311526	Inf
FDRKSDA	0	3	0	0.00311526	Inf
PSDFFPS	0	3	0	0.00311526	Inf
SGLGINA	0	3	0	0.00311526	Inf
YYGVPVW	0	3	0	0.00311526	Inf
LEETSVL	0	3	0	0.00311526	Inf
LEETSVM	0	3	0	0.00311526	Inf
MG.....	0	2	0	0.00207684	Inf
WH.....	0	2	0	0.00207684	Inf
PW.....	0	2	0	0.00207684	Inf
QM.....	0	2	0	0.00207684	Inf
.WD....	0	2	0	0.00207684	Inf
.LW....	0	2	0	0.00207684	Inf
.GK....	0	2	0	0.00207684	Inf
.QM....	0	2	0	0.00207684	Inf
..RM...	0	2	0	0.00207684	Inf
..MT...	0	2	0	0.00207684	Inf
..WE...	0	2	0	0.00207684	Inf
..CS...	0	2	0	0.00207684	Inf
...FM..	0	2	0	0.00207684	Inf
...PW..	0	2	0	0.00207684	Inf
...AW..	0	2	0	0.00207684	Inf
....QM.	0	2	0	0.00207684	Inf
....WQ.	0	2	0	0.00207684	Inf
....FQ.	0	2	0	0.00207684	Inf
.....QP	0	2	0	0.00207684	Inf
.....WH	0	2	0	0.00207684	Inf
.....AH	0	2	0	0.00207684	Inf
G.E....	0	2	0	0.00207684	Inf
T.Q....	0	2	0	0.00207684	Inf
P.Q....	0	2	0	0.00207684	Inf
.K.W...	0	2	0	0.00207684	Inf
.Q.W...	0	2	0	0.00207684	Inf
.A.M...	0	2	0	0.00207684	Inf
.A.Q...	0	2	0	0.00207684	Inf
..G.W..	0	2	0	0.00207684	Inf
..H.H..	0	2	0	0.00207684	Inf
..I.Q..	0	2	0	0.00207684	Inf
..M.H..	0	2	0	0.00207684	Inf
...M.V.	0	2	0	0.00207684	Inf
...D.Q.	0	2	0	0.00207684	Inf
...H.M.	0	2	0	0.00207684	Inf
...R.C.	0	2	0	0.00207684	Inf
....W.V	0	2	0	0.00207684	Inf
....W.S	0	2	0	0.00207684	Inf
....C.M	0	2	0	0.00207684	Inf
....T.W	0	2	0	0.00207684	Inf
E..P...	0	2	0	0.00207684	Inf
W..A...	0	2	0	0.00207684	Inf
W..H...	0	2	0	0.00207684	Inf
T..W...	0	2	0	0.00207684	Inf
H..G...	0	2	0	0.00207684	Inf
.C..N..	0	2	0	0.00207684	Inf
.P..W..	0	2	0	0.00207684	Inf
.N..E..	0	2	0	0.00207684	Inf
.H..M..	0	2	0	0.00207684	Inf
.W..W..	0	2	0	0.00207684	Inf
.H..C..	0	2	0	0.00207684	Inf
..T..Q.	0	2	0	0.00207684	Inf
..W..M.	0	2	0	0.00207684	Inf
..E..G.	0	2	0	0.00207684	Inf
..T..H.	0	2	0	0.00207684	Inf
..E..H.	0	2	0	0.00207684	Inf
..M..A.	0	2	0	0.00207684	Inf
..P..Q.	0	2	0	0.00207684	Inf
..W..V.	0	2	0	0.00207684	Inf
...H..H	0	2	0	0.00207684	Inf
W...Y..	0	2	0	0.00207684	Inf
W...I..	0	2	0	0.00207684	Inf
W...T..	0	2	0	0.00207684	Inf
P...M..	0	2	0	0.00207684	Inf
V...W..	0	2	0	0.00207684	Inf
H...S..	0	2	0	0.00207684	Inf
V...C..	0	2	0	0.00207684	Inf
T...W..	0	2	0	0.00207684	Inf
R...M..	0	2	0	0.00207684	Inf
LGT....	0	2	0	0.00207684	Inf
TGI....	0	2	0	0.00207684	Inf
EDV....	0	2	0	0.00207684	Inf
PDD....	0	2	0	0.00207684	Inf
PVL....	0	2	0	0.00207684	Inf
FNT....	0	2	0	0.00207684	Inf
YNT....	0	2	0	0.00207684	Inf
YGA....	0	2	0	0.00207684	Inf
IGI....	0	2	0	0.00207684	Inf
LAL....	0	2	0	0.00207684	Inf
DAL....	0	2	0	0.00207684	Inf
VSL....	0	2	0	0.00207684	Inf
AQD....	0	2	0	0.00207684	Inf
CNV....	0	2	0	0.00207684	Inf
PAD....	0	2	0	0.00207684	Inf
PND....	0	2	0	0.00207684	Inf
ARK....	0	2	0	0.00207684	Inf
QRK....	0	2	0	0.00207684	Inf
DPN....	0	2	0	0.00207684	Inf
FGA....	0	2	0	0.00207684	Inf
SPT....	0	2	0	0.00207684	Inf
VGL....	0	2	0	0.00207684	Inf
WHL....	0	2	0	0.00207684	Inf
IPL....	0	2	0	0.00207684	Inf
HTG....	0	2	0	0.00207684	Inf
LNG....	0	2	0	0.00207684	Inf
RGT....	0	2	0	0.00207684	Inf
FYG....	0	2	0	0.00207684	Inf
VAM....	0	2	0	0.00207684	Inf
YQN....	0	2	0	0.00207684	Inf
GTS....	0	2	0	0.00207684	Inf
AGF....	0	2	0	0.00207684	Inf
IQL....	0	2	0	0.00207684	Inf
ENM....	0	2	0	0.00207684	Inf
LLD....	0	2	0	0.00207684	Inf
YAN....	0	2	0	0.00207684	Inf
RLT....	0	2	0	0.00207684	Inf
HQI....	0	2	0	0.00207684	Inf
FHI....	0	2	0	0.00207684	Inf
TYG....	0	2	0	0.00207684	Inf
TER....	0	2	0	0.00207684	Inf
GTR....	0	2	0	0.00207684	Inf
LMW....	0	2	0	0.00207684	Inf
FDI....	0	2	0	0.00207684	Inf
PEG....	0	2	0	0.00207684	Inf
RPP....	0	2	0	0.00207684	Inf
YRV....	0	2	0	0.00207684	Inf
AEP....	0	2	0	0.00207684	Inf
MFA....	0	2	0	0.00207684	Inf
RMC....	0	2	0	0.00207684	Inf
MES....	0	2	0	0.00207684	Inf
IDP....	0	2	0	0.00207684	Inf
GFG....	0	2	0	0.00207684	Inf
HGA....	0	2	0	0.00207684	Inf
NKV....	0	2	0	0.00207684	Inf
.M...P.	0	2	0	0.00207684	Inf
.W...R.	0	2	0	0.00207684	Inf
.H...G.	0	2	0	0.00207684	Inf
.DIT...	0	2	0	0.00207684	Inf
.ERP...	0	2	0	0.00207684	Inf
.FSI...	0	2	0	0.00207684	Inf
.LPV...	0	2	0	0.00207684	Inf
.LTE...	0	2	0	0.00207684	Inf
.NSP...	0	2	0	0.00207684	Inf
.SDY...	0	2	0	0.00207684	Inf
.AAT...	0	2	0	0.00207684	Inf
.FFD...	0	2	0	0.00207684	Inf
.YGT...	0	2	0	0.00207684	Inf
.ASA...	0	2	0	0.00207684	Inf
.QKI...	0	2	0	0.00207684	Inf
.QDA...	0	2	0	0.00207684	Inf
.SGG...	0	2	0	0.00207684	Inf
.QVN...	0	2	0	0.00207684	Inf
.PFI...	0	2	0	0.00207684	Inf
.VDL...	0	2	0	0.00207684	Inf
.VSQ...	0	2	0	0.00207684	Inf
.ADF...	0	2	0	0.00207684	Inf
.STG...	0	2	0	0.00207684	Inf
.TPS...	0	2	0	0.00207684	Inf
.NNA...	0	2	0	0.00207684	Inf
.PTV...	0	2	0	0.00207684	Inf
.HLG...	0	2	0	0.00207684	Inf
.SSG...	0	2	0	0.00207684	Inf
.YPD...	0	2	0	0.00207684	Inf
.AGV...	0	2	0	0.00207684	Inf
.SAW...	0	2	0	0.00207684	Inf
.NSR...	0	2	0	0.00207684	Inf
.NGS...	0	2	0	0.00207684	Inf
.YGK...	0	2	0	0.00207684	Inf
.HAD...	0	2	0	0.00207684	Inf
.GIN...	0	2	0	0.00207684	Inf
.QNP...	0	2	0	0.00207684	Inf
.TSG...	0	2	0	0.00207684	Inf
.PAV...	0	2	0	0.00207684	Inf
.TIG...	0	2	0	0.00207684	Inf
.EQG...	0	2	0	0.00207684	Inf
.QIF...	0	2	0	0.00207684	Inf
.YGW...	0	2	0	0.00207684	Inf
.MWE...	0	2	0	0.00207684	Inf
.GVP...	0	2	0	0.00207684	Inf
.GVF...	0	2	0	0.00207684	Inf
.EFE...	0	2	0	0.00207684	Inf
.FAV...	0	2	0	0.00207684	Inf
.SLR...	0	2	0	0.00207684	Inf
.ESE...	0	2	0	0.00207684	Inf
.AAI...	0	2	0	0.00207684	Inf
.DPR...	0	2	0	0.00207684	Inf
.AAQ...	0	2	0	0.00207684	Inf
.DPN...	0	2	0	0.00207684	Inf
.GAG...	0	2	0	0.00207684	Inf
.KVV...	0	2	0	0.00207684	Inf
..GSY..	0	2	0	0.00207684	Inf
..RGF..	0	2	0	0.00207684	Inf
..MGF..	0	2	0	0.00207684	Inf
..RGT..	0	2	0	0.00207684	Inf
..TFG..	0	2	0	0.00207684	Inf
..TVA..	0	2	0	0.00207684	Inf
..IGT..	0	2	0	0.00207684	Inf
..IGV..	0	2	0	0.00207684	Inf
..NII..	0	2	0	0.00207684	Inf
..SHL..	0	2	0	0.00207684	Inf
..TEQ..	0	2	0	0.00207684	Inf
..SPF..	0	2	0	0.00207684	Inf
..KET..	0	2	0	0.00207684	Inf
..LAY..	0	2	0	0.00207684	Inf
..ATP..	0	2	0	0.00207684	Inf
..MGV..	0	2	0	0.00207684	Inf
..AAV..	0	2	0	0.00207684	Inf
..ANN..	0	2	0	0.00207684	Inf
..YGN..	0	2	0	0.00207684	Inf
..VVA..	0	2	0	0.00207684	Inf
..LVA..	0	2	0	0.00207684	Inf
..DSF..	0	2	0	0.00207684	Inf
..VTI..	0	2	0	0.00207684	Inf
..AFL..	0	2	0	0.00207684	Inf
..DAT..	0	2	0	0.00207684	Inf
..NAL..	0	2	0	0.00207684	Inf
..VNP..	0	2	0	0.00207684	Inf
..IIL..	0	2	0	0.00207684	Inf
..FAA..	0	2	0	0.00207684	Inf
..GSL..	0	2	0	0.00207684	Inf
..AIV..	0	2	0	0.00207684	Inf
..DRR..	0	2	0	0.00207684	Inf
..NIR..	0	2	0	0.00207684	Inf
..TVW..	0	2	0	0.00207684	Inf
..LGK..	0	2	0	0.00207684	Inf
..DFD..	0	2	0	0.00207684	Inf
..AWT..	0	2	0	0.00207684	Inf
..GKT..	0	2	0	0.00207684	Inf
..IIG..	0	2	0	0.00207684	Inf
..GKA..	0	2	0	0.00207684	Inf
..TYG..	0	2	0	0.00207684	Inf
..ADM..	0	2	0	0.00207684	Inf
..EAS..	0	2	0	0.00207684	Inf
..MGI..	0	2	0	0.00207684	Inf
..NPT..	0	2	0	0.00207684	Inf
..PGA..	0	2	0	0.00207684	Inf
..NYN..	0	2	0	0.00207684	Inf
..QGM..	0	2	0	0.00207684	Inf
..IFG..	0	2	0	0.00207684	Inf
..ISC..	0	2	0	0.00207684	Inf
..GWN..	0	2	0	0.00207684	Inf
..EGI..	0	2	0	0.00207684	Inf
..WEA..	0	2	0	0.00207684	Inf
..FEA..	0	2	0	0.00207684	Inf
..KGI..	0	2	0	0.00207684	Inf
..AVG..	0	2	0	0.00207684	Inf
..LEA..	0	2	0	0.00207684	Inf
..RIL..	0	2	0	0.00207684	Inf
..AVL..	0	2	0	0.00207684	Inf
..GNP..	0	2	0	0.00207684	Inf
..PNP..	0	2	0	0.00207684	Inf
W....A.	0	2	0	0.00207684	Inf
S....Q.	0	2	0	0.00207684	Inf
P....G.	0	2	0	0.00207684	Inf
M....H.	0	2	0	0.00207684	Inf
V....W.	0	2	0	0.00207684	Inf
M....W.	0	2	0	0.00207684	Inf
E....W.	0	2	0	0.00207684	Inf
H....T.	0	2	0	0.00207684	Inf
NLLD...	0	2	0	0.00207684	Inf
TGIG...	0	2	0	0.00207684	Inf
PDDF...	0	2	0	0.00207684	Inf
WDVG...	0	2	0	0.00207684	Inf
PFSI...	0	2	0	0.00207684	Inf
PLTF...	0	2	0	0.00207684	Inf
TLTE...	0	2	0	0.00207684	Inf
AAAT...	0	2	0	0.00207684	Inf
AQDA...	0	2	0	0.00207684	Inf
SQVN...	0	2	0	0.00207684	Inf
PADF...	0	2	0	0.00207684	Inf
PNDF...	0	2	0	0.00207684	Inf
SMLN...	0	2	0	0.00207684	Inf
ARKT...	0	2	0	0.00207684	Inf
QRKT...	0	2	0	0.00207684	Inf
DPNI...	0	2	0	0.00207684	Inf
SPTV...	0	2	0	0.00207684	Inf
WHLG...	0	2	0	0.00207684	Inf
HAPT...	0	2	0	0.00207684	Inf
IAGV...	0	2	0	0.00207684	Inf
ASAW...	0	2	0	0.00207684	Inf
FYGK...	0	2	0	0.00207684	Inf
VHAD...	0	2	0	0.00207684	Inf
TALG...	0	2	0	0.00207684	Inf
VAMG...	0	2	0	0.00207684	Inf
YQNP...	0	2	0	0.00207684	Inf
GTSG...	0	2	0	0.00207684	Inf
IQLS...	0	2	0	0.00207684	Inf
HQIF...	0	2	0	0.00207684	Inf
FHIS...	0	2	0	0.00207684	Inf
TYGW...	0	2	0	0.00207684	Inf
LMWE...	0	2	0	0.00207684	Inf
QGVP...	0	2	0	0.00207684	Inf
PEGI...	0	2	0	0.00207684	Inf
RPPL...	0	2	0	0.00207684	Inf
LEFE...	0	2	0	0.00207684	Inf
AEPV...	0	2	0	0.00207684	Inf
MFAV...	0	2	0	0.00207684	Inf
MESE...	0	2	0	0.00207684	Inf
IDPR...	0	2	0	0.00207684	Inf
SSFI...	0	2	0	0.00207684	Inf
VRVP...	0	2	0	0.00207684	Inf
TDPN...	0	2	0	0.00207684	Inf
HGAG...	0	2	0	0.00207684	Inf
NKVV...	0	2	0	0.00207684	Inf
.K....Q	0	2	0	0.00207684	Inf
.A....W	0	2	0	0.00207684	Inf
.H....E	0	2	0	0.00207684	Inf
.Q....Y	0	2	0	0.00207684	Inf
.Q....R	0	2	0	0.00207684	Inf
.DRGF..	0	2	0	0.00207684	Inf
.DVGW..	0	2	0	0.00207684	Inf
.DRGI..	0	2	0	0.00207684	Inf
.RSGA..	0	2	0	0.00207684	Inf
.FSIV..	0	2	0	0.00207684	Inf
.DRGT..	0	2	0	0.00207684	Inf
.LTFG..	0	2	0	0.00207684	Inf
.NTVA..	0	2	0	0.00207684	Inf
.GIGV..	0	2	0	0.00207684	Inf
.LTEQ..	0	2	0	0.00207684	Inf
.RVVA..	0	2	0	0.00207684	Inf
.QKIF..	0	2	0	0.00207684	Inf
.QDAT..	0	2	0	0.00207684	Inf
.QVNP..	0	2	0	0.00207684	Inf
.VDLS..	0	2	0	0.00207684	Inf
.ADFF..	0	2	0	0.00207684	Inf
.NDFF..	0	2	0	0.00207684	Inf
.GAIA..	0	2	0	0.00207684	Inf
.PNIR..	0	2	0	0.00207684	Inf
.PSLL..	0	2	0	0.00207684	Inf
.PTVW..	0	2	0	0.00207684	Inf
.HLGK..	0	2	0	0.00207684	Inf
.SAWT..	0	2	0	0.00207684	Inf
.NSRS..	0	2	0	0.00207684	Inf
.YGKA..	0	2	0	0.00207684	Inf
.HADM..	0	2	0	0.00207684	Inf
.AMGI..	0	2	0	0.00207684	Inf
.QNPT..	0	2	0	0.00207684	Inf
.TSGS..	0	2	0	0.00207684	Inf
.FNTV..	0	2	0	0.00207684	Inf
.YNTV..	0	2	0	0.00207684	Inf
.QIFG..	0	2	0	0.00207684	Inf
.HISC..	0	2	0	0.00207684	Inf
.YGWN..	0	2	0	0.00207684	Inf
.MWEA..	0	2	0	0.00207684	Inf
.GVPE..	0	2	0	0.00207684	Inf
.EGII..	0	2	0	0.00207684	Inf
.EFEA..	0	2	0	0.00207684	Inf
.FAVG..	0	2	0	0.00207684	Inf
.DPRR..	0	2	0	0.00207684	Inf
.SFIR..	0	2	0	0.00207684	Inf
.DGNP..	0	2	0	0.00207684	Inf
.DPNP..	0	2	0	0.00207684	Inf
.KVVK..	0	2	0	0.00207684	Inf
W.....A	0	2	0	0.00207684	Inf
G.....H	0	2	0	0.00207684	Inf
E.....A	0	2	0	0.00207684	Inf
W.....P	0	2	0	0.00207684	Inf
W.....Y	0	2	0	0.00207684	Inf
W.....G	0	2	0	0.00207684	Inf
R.....W	0	2	0	0.00207684	Inf
T.....H	0	2	0	0.00207684	Inf
P.....H	0	2	0	0.00207684	Inf
TGIGI..	0	2	0	0.00207684	Inf
PFSIV..	0	2	0	0.00207684	Inf
WDRGL..	0	2	0	0.00207684	Inf
WDRGM..	0	2	0	0.00207684	Inf
WDRGT..	0	2	0	0.00207684	Inf
PLTFG..	0	2	0	0.00207684	Inf
FGPDF..	0	2	0	0.00207684	Inf
AGIGV..	0	2	0	0.00207684	Inf
[truncated: 173,159 more rows]
