# Supplementary material for: A robust deep learning workflow to predict CD8 + T-cell epitopes
Source: Genome Med. 2023 Sep 13;15:70. doi: 10.1186/s13073-023-01225-z (PMC10498576; doi:10.1186/s13073-023-01225-z)
Supplement: Supplementary file 5 — Additional file 5. Differential sequence patterns between self-epitopes and non-epitopes [file 13073_2023_1225_MOESM5_ESM.xlsx]

## Sheet: selfantigen_ngram_df
ngrams	pos_freq	pos_prop	neg_freq	neg_prop	ratio
L L	123	0.0145356	874	0.0153078	0.949552
L A	90	0.0106358	459	0.00803923	1.32298
S S	87	0.0102813	452	0.00791663	1.29869
P L	81	0.00957221	507	0.00887994	1.07796
L P	80	0.00945403	477	0.0083545	1.13161
L V	75	0.00886315	408	0.00714598	1.2403
G I	74	0.00874498	199	0.00348542	2.50902
L E	70	0.00827228	572	0.0100184	0.825709
S L	69	0.0081541	467	0.00817935	0.996913
V L	69	0.0081541	444	0.00777651	1.04855
L S	67	0.00791775	556	0.00973816	0.813065
S P	64	0.00756322	274	0.00479902	1.57599
A S	64	0.00756322	320	0.00560469	1.34944
L G	64	0.00756322	367	0.00642788	1.17663
L T	62	0.00732687	398	0.00697084	1.05107
I G	61	0.0072087	221	0.00387074	1.86236
F S	61	0.0072087	280	0.00490411	1.46993
A L	60	0.00709052	525	0.0091952	0.771111
A V	59	0.00697235	370	0.00648043	1.07591
A A	58	0.00685417	378	0.00662054	1.03529
F L	58	0.00685417	439	0.00768894	0.891433
P P	56	0.00661782	351	0.00614765	1.07648
I L	55	0.00649965	420	0.00735616	0.883565
V P	55	0.00649965	248	0.00434364	1.49636
D L	55	0.00649965	361	0.0063228	1.02797
P V	54	0.00638147	343	0.00600753	1.06225
G S	53	0.00626329	273	0.0047815	1.3099
L F	52	0.00614512	286	0.0050092	1.22677
T S	52	0.00614512	359	0.00628777	0.977314
A P	51	0.00602694	284	0.00497417	1.21165
G V	50	0.00590877	248	0.00434364	1.36033
P S	49	0.00579059	397	0.00695332	0.832781
G A	49	0.00579059	204	0.00357299	1.62066
V A	48	0.00567242	352	0.00616516	0.920076
T L	47	0.00555424	342	0.00599002	0.92725
A G	47	0.00555424	243	0.00425606	1.30502
L D	47	0.00555424	301	0.00527192	1.05355
L Q	46	0.00543607	481	0.00842456	0.645265
S G	44	0.00519972	237	0.00415098	1.25265
S V	44	0.00519972	386	0.00676066	0.769113
Y L	43	0.00508154	255	0.00446624	1.13777
V F	43	0.00508154	228	0.00399334	1.2725
I V	41	0.00484519	229	0.00401086	1.20802
V T	41	0.00484519	347	0.00607759	0.797222
P T	41	0.00484519	265	0.00464139	1.04391
D V	41	0.00484519	203	0.00355548	1.36274
L N	41	0.00484519	247	0.00432612	1.11998
S I	41	0.00484519	260	0.00455381	1.06399
V G	40	0.00472701	281	0.00492162	0.960459
P A	40	0.00472701	374	0.00655049	0.721628
P G	39	0.00460884	266	0.0046589	0.989254
S E	38	0.00449066	225	0.0039408	1.13953
G P	38	0.00449066	211	0.0036956	1.21514
N L	38	0.00449066	262	0.00458884	0.978605
I S	38	0.00449066	375	0.006568	0.683719
A E	36	0.00425431	312	0.00546458	0.778526
S T	36	0.00425431	287	0.00502671	0.846342
S A	36	0.00425431	297	0.00520186	0.817845
T V	36	0.00425431	322	0.00563972	0.754348
V S	36	0.00425431	425	0.00744373	0.571529
L H	36	0.00425431	171	0.00299501	1.42047
R L	36	0.00425431	236	0.00413346	1.02924
V Y	35	0.00413614	105	0.00183904	2.24907
S F	35	0.00413614	229	0.00401086	1.03123
I A	35	0.00413614	301	0.00527192	0.784561
G L	34	0.00401796	399	0.00698835	0.574951
A T	34	0.00401796	269	0.00471145	0.852809
T T	34	0.00401796	214	0.00374814	1.07199
F T	34	0.00401796	187	0.00327524	1.22677
E E	33	0.00389979	232	0.0040634	0.959734
T A	33	0.00389979	298	0.00521937	0.747176
F P	33	0.00389979	288	0.00504422	0.773119
K L	33	0.00389979	227	0.00397583	0.980874
H S	33	0.00389979	116	0.0020317	1.91947
P F	32	0.00378161	210	0.00367808	1.02815
D P	32	0.00378161	168	0.00294246	1.28519
V E	31	0.00366344	285	0.00499168	0.733908
F G	31	0.00366344	213	0.00373062	0.98199
H L	30	0.00354526	177	0.0031001	1.1436
P E	30	0.00354526	225	0.0039408	0.89963
T P	30	0.00354526	184	0.0032227	1.10009
L R	30	0.00354526	287	0.00502671	0.705285
L K	30	0.00354526	300	0.0052544	0.674722
D I	30	0.00354526	182	0.00318767	1.11218
Q V	29	0.00342709	217	0.00380068	0.901703
A F	29	0.00342709	213	0.00373062	0.918636
I P	29	0.00342709	258	0.00451878	0.758409
V V	29	0.00342709	323	0.00565724	0.605788
E V	29	0.00342709	262	0.00458884	0.74683
I T	28	0.00330891	291	0.00509677	0.649217
D F	28	0.00330891	187	0.00327524	1.01028
L Y	28	0.00330891	215	0.00376565	0.878708
C L	28	0.00330891	3	5.2544e-05	62.9741
V I	28	0.00330891	214	0.00374814	0.882814
E L	27	0.00319074	363	0.00635782	0.50186
Y S	27	0.00319074	159	0.00278483	1.14575
G F	27	0.00319074	186	0.00325773	0.979436
M P	27	0.00319074	70	0.00122603	2.6025
G G	27	0.00319074	210	0.00367808	0.8675
G T	27	0.00319074	226	0.00395832	0.806084
A K	26	0.00307256	131	0.00229442	1.33914
E G	26	0.00307256	179	0.00313513	0.980044
N I	26	0.00307256	169	0.00295998	1.03803
E N	26	0.00307256	141	0.00246957	1.24417
L M	26	0.00307256	101	0.00176898	1.73691
L W	26	0.00307256	41	0.000718101	4.27873
F V	26	0.00307256	214	0.00374814	0.819756
A I	26	0.00307256	228	0.00399334	0.76942
F F	26	0.00307256	142	0.00248708	1.23541
N P	26	0.00307256	126	0.00220685	1.39228
S R	26	0.00307256	128	0.00224188	1.37053
P R	25	0.00295438	122	0.00213679	1.38263
D G	25	0.00295438	180	0.00315264	0.937114
Q E	25	0.00295438	207	0.00362554	0.814882
G R	25	0.00295438	110	0.00192661	1.53346
K V	25	0.00295438	173	0.00303004	0.975032
E A	25	0.00295438	314	0.00549961	0.537199
Q I	25	0.00295438	175	0.00306507	0.963889
L I	24	0.00283621	326	0.00570978	0.496728
Q L	24	0.00283621	301	0.00527192	0.537985
T I	24	0.00283621	187	0.00327524	0.865954
I E	24	0.00283621	266	0.0046589	0.608772
P D	24	0.00283621	135	0.00236448	1.19951
K A	24	0.00283621	176	0.00308258	0.920076
S Q	24	0.00283621	219	0.00383571	0.739422
E F	24	0.00283621	166	0.00290743	0.975502
A Q	23	0.00271803	241	0.00422104	0.643926
D K	23	0.00271803	140	0.00245205	1.10847
G E	23	0.00271803	142	0.00248708	1.09286
V Q	23	0.00271803	247	0.00432612	0.628284
F A	23	0.00271803	186	0.00325773	0.834334
D S	23	0.00271803	226	0.00395832	0.686664
G Q	23	0.00271803	147	0.00257466	1.05569
R A	23	0.00271803	141	0.00246957	1.10061
I K	23	0.00271803	169	0.00295998	0.918261
I I	22	0.00259986	194	0.00339785	0.765149
S N	22	0.00259986	134	0.00234697	1.10775
Y G	22	0.00259986	120	0.00210176	1.23699
S H	22	0.00259986	106	0.00185655	1.40037
I F	22	0.00259986	199	0.00348542	0.745924
A N	22	0.00259986	127	0.00222436	1.16881
R G	22	0.00259986	77	0.00134863	1.92778
D E	22	0.00259986	157	0.0027498	0.945471
N A	22	0.00259986	149	0.00260969	0.996234
K S	21	0.00248168	135	0.00236448	1.04957
M A	21	0.00248168	95	0.00166389	1.49149
N V	21	0.00248168	167	0.00292495	0.848453
R E	21	0.00248168	137	0.00239951	1.03425
W A	21	0.00248168	44	0.000770645	3.22027
E I	21	0.00248168	166	0.00290743	0.853564
R T	21	0.00248168	119	0.00208425	1.19069
R R	21	0.00248168	22	0.000385323	6.44053
Q R	21	0.00248168	103	0.00180401	1.37565
S K	20	0.00236351	146	0.00255714	0.924277
P H	20	0.00236351	72	0.00126106	1.87423
E D	20	0.00236351	108	0.00189158	1.24949
W G	20	0.00236351	36	0.000630528	3.74846
I Y	20	0.00236351	124	0.00217182	1.08826
F E	20	0.00236351	223	0.00390577	0.605132
N S	20	0.00236351	180	0.00315264	0.749691
S C	20	0.00236351	1	1.75147e-05	134.944
I Q	20	0.00236351	247	0.00432612	0.546334
E T	20	0.00236351	212	0.00371311	0.63653
E R	20	0.00236351	151	0.00264471	0.893672
W S	20	0.00236351	36	0.000630528	3.74846
V K	20	0.00236351	199	0.00348542	0.678113
S Y	20	0.00236351	115	0.00201419	1.17343
F Y	19	0.00224533	109	0.0019091	1.17612
E P	19	0.00224533	105	0.00183904	1.22093
I N	19	0.00224533	176	0.00308258	0.728393
V R	19	0.00224533	159	0.00278483	0.806272
F I	19	0.00224533	172	0.00301252	0.745333
K E	19	0.00224533	186	0.00325773	0.689232
Q A	19	0.00224533	239	0.00418601	0.53639
E Y	19	0.00224533	130	0.00227691	0.986133
S D	18	0.00212716	137	0.00239951	0.886496
V M	18	0.00212716	52	0.000910763	2.33558
M E	18	0.00212716	95	0.00166389	1.27842
Y V	18	0.00212716	95	0.00166389	1.27842
Q T	18	0.00212716	172	0.00301252	0.706105
V H	18	0.00212716	117	0.00204922	1.03803
V D	18	0.00212716	191	0.0033453	0.635864
Q Y	18	0.00212716	68	0.001191	1.78603
F Q	18	0.00212716	181	0.00317016	0.670995
G D	18	0.00212716	107	0.00187407	1.13505
T G	17	0.00200898	166	0.00290743	0.690981
Y E	17	0.00200898	144	0.00252211	0.796547
M L	17	0.00200898	88	0.00154129	1.30344
A R	17	0.00200898	142	0.00248708	0.807766
T E	17	0.00200898	216	0.00378317	0.531031
P Y	17	0.00200898	121	0.00211927	0.947957
Q S	17	0.00200898	206	0.00360802	0.55681
P N	16	0.00189081	108	0.00189158	0.999589
H T	16	0.00189081	67	0.00117348	1.61128
E K	16	0.00189081	198	0.0034679	0.54523
R Q	16	0.00189081	76	0.00133111	1.42047
N F	16	0.00189081	142	0.00248708	0.76025
K N	16	0.00189081	77	0.00134863	1.40202
T F	16	0.00189081	137	0.00239951	0.787997
E Q	16	0.00189081	176	0.00308258	0.613384
N T	16	0.00189081	144	0.00252211	0.749691
Q D	16	0.00189081	92	0.00161135	1.17343
V C	16	0.00189081	NA	NA	NA
N Y	16	0.00189081	62	0.00108591	1.74122
M Q	16	0.00189081	51	0.000893248	2.11678
W L	16	0.00189081	79	0.00138366	1.36653
Y T	16	0.00189081	102	0.0017865	1.05839
Q G	16	0.00189081	121	0.00211927	0.892195
F D	16	0.00189081	162	0.00283738	0.666392
S W	16	0.00189081	49	0.000858219	2.20317
F H	15	0.00177263	95	0.00166389	1.06535
Q Q	15	0.00177263	184	0.0032227	0.550045
I D	15	0.00177263	179	0.00313513	0.56541
Q K	15	0.00177263	142	0.00248708	0.712735
C T	15	0.00177263	NA	NA	NA
E S	15	0.00177263	241	0.00422104	0.419952
Y P	15	0.00177263	130	0.00227691	0.778526
A Y	15	0.00177263	109	0.0019091	0.928517
T R	15	0.00177263	85	0.00148875	1.19069
Y D	15	0.00177263	113	0.00197916	0.895649
H F	15	0.00177263	81	0.00141869	1.24949
Q P	15	0.00177263	136	0.00238199	0.744179
L C	15	0.00177263	2	3.50293e-05	50.6042
R P	15	0.00177263	119	0.00208425	0.85049
P I	14	0.00165446	187	0.00327524	0.50514
T Q	14	0.00165446	140	0.00245205	0.674722
R I	14	0.00165446	154	0.00269726	0.613384
I H	14	0.00165446	101	0.00176898	0.935259
M I	14	0.00165446	39	0.000683072	2.42208
N R	14	0.00165446	70	0.00122603	1.34944
T K	14	0.00165446	104	0.00182153	0.90828
I R	14	0.00165446	157	0.0027498	0.601663
A D	14	0.00165446	173	0.00303004	0.546018
T D	14	0.00165446	129	0.00225939	0.732257
G M	14	0.00165446	53	0.000928277	1.78229
H G	14	0.00165446	57	0.000998336	1.65721
F R	14	0.00165446	106	0.00185655	0.891143
K K	14	0.00165446	71	0.00124354	1.33044
K I	14	0.00165446	153	0.00267974	0.617393
R N	14	0.00165446	70	0.00122603	1.34944
N E	14	0.00165446	132	0.00231194	0.715615
D T	14	0.00165446	157	0.0027498	0.601663
G K	14	0.00165446	119	0.00208425	0.793791
G N	14	0.00165446	116	0.0020317	0.81432
R S	14	0.00165446	149	0.00260969	0.633967
Y F	13	0.00153628	80	0.00140117	1.09642
I C	13	0.00153628	1	1.75147e-05	87.7139
A M	13	0.00153628	62	0.00108591	1.41474
P C	13	0.00153628	NA	NA	NA
H H	13	0.00153628	33	0.000577984	2.658
M S	13	0.00153628	65	0.00113845	1.34944
P K	13	0.00153628	115	0.00201419	0.76273
E H	13	0.00153628	92	0.00161135	0.953412
M F	13	0.00153628	35	0.000613013	2.50611
Y H	13	0.00153628	40	0.000700587	2.19285
G Y	13	0.00153628	115	0.00201419	0.76273
M D	13	0.00153628	47	0.000823189	1.86625
F N	13	0.00153628	139	0.00243454	0.631035
T M	13	0.00153628	41	0.000718101	2.13936
H P	12	0.0014181	85	0.00148875	0.952549
H R	12	0.0014181	30	0.00052544	2.69889
H V	12	0.0014181	137	0.00239951	0.590998
N G	12	0.0014181	109	0.0019091	0.742814
K P	12	0.0014181	95	0.00166389	0.852281
F W	12	0.0014181	25	0.000437867	3.23867
C P	12	0.0014181	2	3.50293e-05	40.4833
G H	12	0.0014181	66	0.00115597	1.22677
H D	11	0.00129993	42	0.000735616	1.76713
T W	11	0.00129993	29	0.000507925	2.55929
Q C	11	0.00129993	1	1.75147e-05	74.2195
K G	11	0.00129993	100	0.00175147	0.742195
K R	11	0.00129993	37	0.000648043	2.00593
K F	11	0.00129993	98	0.00171644	0.757341
Y A	11	0.00129993	103	0.00180401	0.720577
Q M	11	0.00129993	49	0.000858219	1.51468
A W	11	0.00129993	30	0.00052544	2.47398
M G	11	0.00129993	49	0.000858219	1.51468
T N	11	0.00129993	105	0.00183904	0.706852
F K	11	0.00129993	103	0.00180401	0.720577
V N	11	0.00129993	164	0.00287241	0.452558
K H	11	0.00129993	34	0.000595499	2.18293
T H	11	0.00129993	74	0.00129609	1.00297
Y N	11	0.00129993	83	0.00145372	0.89421
R V	11	0.00129993	163	0.00285489	0.455334
D W	10	0.00118175	39	0.000683072	1.73006
H C	10	0.00118175	NA	NA	NA
C A	10	0.00118175	1	1.75147e-05	67.4722
R F	10	0.00118175	105	0.00183904	0.642593
T Y	10	0.00118175	88	0.00154129	0.76673
D Q	10	0.00118175	108	0.00189158	0.624743
D D	10	0.00118175	79	0.00138366	0.854079
C S	10	0.00118175	1	1.75147e-05	67.4722
D A	10	0.00118175	150	0.0026272	0.449815
W R	10	0.00118175	31	0.000542955	2.17652
W I	10	0.00118175	37	0.000648043	1.82357
M N	10	0.00118175	42	0.000735616	1.60648
C V	10	0.00118175	2	3.50293e-05	33.7361
F M	10	0.00118175	48	0.000840704	1.40567
Y Y	9	0.00106358	69	0.00120851	0.880073
F C	9	0.00106358	2	3.50293e-05	30.3625
W Q	9	0.00106358	43	0.000753131	1.41221
K T	9	0.00106358	146	0.00255714	0.415925
H A	9	0.00106358	77	0.00134863	0.788636
P W	9	0.00106358	55	0.000963307	1.10409
D C	9	0.00106358	2	3.50293e-05	30.3625
M V	9	0.00106358	76	0.00133111	0.799013
C Q	9	0.00106358	NA	NA	NA
H N	9	0.00106358	52	0.000910763	1.16779
P M	9	0.00106358	49	0.000858219	1.23929
R Y	9	0.00106358	46	0.000805675	1.32011
P Q	9	0.00106358	184	0.0032227	0.330027
N N	9	0.00106358	97	0.00169892	0.626031
C D	9	0.00106358	1	1.75147e-05	60.725
W E	8	0.000945403	51	0.000893248	1.05839
Q N	8	0.000945403	78	0.00136614	0.692023
R D	8	0.000945403	69	0.00120851	0.782287
N K	8	0.000945403	83	0.00145372	0.650335
Y Q	8	0.000945403	101	0.00176898	0.534433
W P	8	0.000945403	29	0.000507925	1.8613
D N	8	0.000945403	72	0.00126106	0.749691
D H	8	0.000945403	63	0.00110342	0.85679
A C	8	0.000945403	2	3.50293e-05	26.9889
W D	8	0.000945403	37	0.000648043	1.45886
Y I	8	0.000945403	117	0.00204922	0.461349
H W	8	0.000945403	14	0.000245205	3.85556
E W	8	0.000945403	35	0.000613013	1.54222
C F	8	0.000945403	1	1.75147e-05	53.9778
V W	8	0.000945403	42	0.000735616	1.28519
M M	8	0.000945403	23	0.000402837	2.34686
W W	8	0.000945403	5	8.75733e-05	10.7956
N H	8	0.000945403	61	0.00106839	0.884882
K M	7	0.000827228	37	0.000648043	1.2765
W M	7	0.000827228	5	8.75733e-05	9.44611
C G	7	0.000827228	1	1.75147e-05	47.2306
H I	7	0.000827228	96	0.00168141	0.491985
R C	7	0.000827228	2	3.50293e-05	23.6153
K D	7	0.000827228	103	0.00180401	0.458549
C W	7	0.000827228	NA	NA	NA
A H	7	0.000827228	76	0.00133111	0.621455
W T	7	0.000827228	42	0.000735616	1.12454
H Q	7	0.000827228	60	0.00105088	0.787176
M K	7	0.000827228	48	0.000840704	0.98397
W N	7	0.000827228	25	0.000437867	1.88922
D Y	7	0.000827228	107	0.00187407	0.441407
Y K	7	0.000827228	61	0.00106839	0.774271
N Q	7	0.000827228	83	0.00145372	0.569043
K Q	7	0.000827228	99	0.00173395	0.477076
C I	7	0.000827228	1	1.75147e-05	47.2306
Q H	7	0.000827228	71	0.00124354	0.665219
M R	6	0.000709052	26	0.000455381	1.55705
I M	6	0.000709052	63	0.00110342	0.642593
Y M	6	0.000709052	27	0.000472896	1.49938
R W	6	0.000709052	12	0.000210176	3.37361
Q F	6	0.000709052	109	0.0019091	0.371407
N W	6	0.000709052	20	0.000350293	2.02417
M T	6	0.000709052	66	0.00115597	0.613384
W H	6	0.000709052	18	0.000315264	2.24907
S M	6	0.000709052	52	0.000910763	0.778526
W V	6	0.000709052	37	0.000648043	1.09414
Y R	6	0.000709052	76	0.00133111	0.532675
G C	6	0.000709052	NA	NA	NA
D R	6	0.000709052	107	0.00187407	0.378349
H Y	5	0.000590877	35	0.000613013	0.963889
T C	5	0.000590877	4	7.00587e-05	8.43403
N D	5	0.000590877	95	0.00166389	0.355117
M W	5	0.000590877	5	8.75733e-05	6.74722
H K	5	0.000590877	32	0.000560469	1.05425
I W	5	0.000590877	29	0.000507925	1.16331
R H	5	0.000590877	30	0.00052544	1.12454
Y W	5	0.000590877	15	0.00026272	2.24907
C C	5	0.000590877	NA	NA	NA
N M	5	0.000590877	28	0.000490411	1.20486
W F	5	0.000590877	27	0.000472896	1.24949
K Y	4	0.000472701	59	0.00103337	0.457439
Q W	4	0.000472701	20	0.000350293	1.34944
W C	4	0.000472701	NA	NA	NA
C E	4	0.000472701	4	7.00587e-05	6.74722
M Y	4	0.000472701	18	0.000315264	1.49938
R M	4	0.000472701	28	0.000490411	0.963889
C Y	4	0.000472701	1	1.75147e-05	26.9889
H E	4	0.000472701	90	0.00157632	0.299877
H M	4	0.000472701	24	0.000420352	1.12454
C R	4	0.000472701	2	3.50293e-05	13.4944
M H	4	0.000472701	21	0.000367808	1.28519
R K	4	0.000472701	48	0.000840704	0.562269
E M	4	0.000472701	64	0.00112094	0.421701
W K	3	0.000354526	38	0.000665557	0.532675
C K	3	0.000354526	1	1.75147e-05	20.2417
C M	3	0.000354526	1	1.75147e-05	20.2417
C N	3	0.000354526	NA	NA	NA
G W	3	0.000354526	33	0.000577984	0.613384
Y C	3	0.000354526	NA	NA	NA
D M	2	0.000236351	40	0.000700587	0.337361
N C	2	0.000236351	1	1.75147e-05	13.4944
C H	2	0.000236351	NA	NA	NA
E C	2	0.000236351	3	5.2544e-05	4.49815
K W	2	0.000236351	16	0.000280235	0.843403
M C	2	0.000236351	2	3.50293e-05	6.74722
K C	2	0.000236351	NA	NA	NA
W Y	1	0.000118175	19	0.000332779	0.355117
G I G	29	0.00422987	5	0.000108272	39.0671
I G I	17	0.00247958	11	0.000238198	10.4097
L P L	16	0.00233372	63	0.00136423	1.71066
L L S	14	0.00204201	55	0.00119099	1.71454
L S L	14	0.00204201	34	0.000736249	2.77353
D L L	13	0.00189615	51	0.00110437	1.71694
L L P	13	0.00189615	27	0.000584669	3.24312
L L A	13	0.00189615	37	0.000801213	2.3666
S S S	12	0.00175029	42	0.000909485	1.92449
L L L	12	0.00175029	57	0.0012343	1.41804
L P S	12	0.00175029	48	0.00103941	1.68393
G I L	11	0.00160443	19	0.000411434	3.89962
I L T	10	0.00145858	18	0.000389779	3.74206
L G A	10	0.00145858	18	0.000389779	3.74206
P L L	10	0.00145858	58	0.00125595	1.16133
L E N	10	0.00145858	16	0.00034647	4.20982
I G A	10	0.00145858	15	0.000324816	4.49047
P P P	10	0.00145858	77	0.00166739	0.874767
A S P	9	0.00131272	15	0.000324816	4.04142
S S P	9	0.00131272	17	0.000368125	3.56596
L A L	9	0.00131272	42	0.000909485	1.44337
S E N	9	0.00131272	4	8.66176e-05	15.1553
G S S	9	0.00131272	18	0.000389779	3.36785
A V L	9	0.00131272	33	0.000714595	1.83701
F S H	9	0.00131272	8	0.000173235	7.57767
A S I	9	0.00131272	14	0.000303162	4.3301
G A T	9	0.00131272	10	0.000216544	6.06214
L L V	9	0.00131272	35	0.000757904	1.73204
L Y L	9	0.00131272	8	0.000173235	7.57767
F S I	9	0.00131272	6	0.000129926	10.1036
E N L	9	0.00131272	23	0.000498051	2.63571
S P L	9	0.00131272	34	0.000736249	1.78298
G S L	9	0.00131272	28	0.000606323	2.16505
L L E	9	0.00131272	66	0.00142919	0.918505
L G I	9	0.00131272	18	0.000389779	3.36785
V P L	9	0.00131272	45	0.000974448	1.34714
A G V	8	0.00116686	27	0.000584669	1.99576
S P V	8	0.00116686	28	0.000606323	1.92449
P F S	8	0.00116686	15	0.000324816	3.59238
S T L	8	0.00116686	27	0.000584669	1.99576
F L L	8	0.00116686	36	0.000779558	1.49682
A L L	8	0.00116686	70	0.00151581	0.769795
Y S E	8	0.00116686	7	0.000151581	7.69795
A G I	8	0.00116686	14	0.000303162	3.84897
R L L	8	0.00116686	36	0.000779558	1.49682
T S S	8	0.00116686	23	0.000498051	2.34285
V L Y	8	0.00116686	12	0.000259853	4.49047
S I L	8	0.00116686	36	0.000779558	1.49682
L L T	8	0.00116686	50	0.00108272	1.07771
L P V	8	0.00116686	36	0.000779558	1.49682
A G S	8	0.00116686	15	0.000324816	3.59238
V A L	8	0.00116686	30	0.000649632	1.79619
A S S	8	0.00116686	26	0.000563014	2.07252
T L L	8	0.00116686	55	0.00119099	0.979739
L A E	7	0.001021	23	0.000498051	2.05
G P L	7	0.001021	20	0.000433088	2.3575
A P A	7	0.001021	24	0.000519706	1.96458
L V P	7	0.001021	6	0.000129926	7.85832
S S L	7	0.001021	38	0.000822867	1.24079
D V S	7	0.001021	20	0.000433088	2.3575
L K L	7	0.001021	20	0.000433088	2.3575
E D L	7	0.001021	13	0.000281507	3.62692
L V F	7	0.001021	11	0.000238198	4.28636
P L A	7	0.001021	56	0.00121265	0.841963
G V G	7	0.001021	10	0.000216544	4.71499
L H H	7	0.001021	6	0.000129926	7.85832
S L L	7	0.001021	55	0.00119099	0.857272
P G V	7	0.001021	26	0.000563014	1.81346
S L N	7	0.001021	20	0.000433088	2.3575
S V F	7	0.001021	19	0.000411434	2.48158
I S S	7	0.001021	36	0.000779558	1.30972
A V A	7	0.001021	32	0.000692941	1.47344
L T S	7	0.001021	46	0.000996102	1.025
M P P	7	0.001021	5	0.000108272	9.42999
G A L	7	0.001021	26	0.000563014	1.81346
S V P	7	0.001021	18	0.000389779	2.61944
S P S	7	0.001021	32	0.000692941	1.47344
P L H	7	0.001021	11	0.000238198	4.28636
D E D	7	0.001021	2	4.33088e-05	23.575
L N S	7	0.001021	13	0.000281507	3.62692
I V L	7	0.001021	18	0.000389779	2.61944
G S G	7	0.001021	21	0.000454742	2.24524
I L L	7	0.001021	31	0.000671286	1.52097
E F L	7	0.001021	25	0.00054136	1.886
L D K	7	0.001021	16	0.00034647	2.94687
L N P	6	0.000875146	4	8.66176e-05	10.1036
L V S	6	0.000875146	29	0.000627977	1.39359
P T S	6	0.000875146	28	0.000606323	1.44337
H S L	6	0.000875146	8	0.000173235	5.05178
L D V	6	0.000875146	23	0.000498051	1.75714
L N L	6	0.000875146	18	0.000389779	2.24524
S F L	6	0.000875146	39	0.000844521	1.03626
S R T	6	0.000875146	7	0.000151581	5.77346
Q M M	6	0.000875146	NA	NA	NA
L D W	6	0.000875146	3	6.49632e-05	13.4714
H D L	6	0.000875146	6	0.000129926	6.73571
E A L	6	0.000875146	32	0.000692941	1.26294
S I S	6	0.000875146	27	0.000584669	1.49682
K L F	6	0.000875146	10	0.000216544	4.04142
G I Y	6	0.000875146	8	0.000173235	5.05178
P V T	6	0.000875146	19	0.000411434	2.12707
V H F	6	0.000875146	4	8.66176e-05	10.1036
L V H	6	0.000875146	11	0.000238198	3.67402
E D V	6	0.000875146	5	0.000108272	8.08285
V L S	6	0.000875146	23	0.000498051	1.75714
A V G	6	0.000875146	21	0.000454742	1.92449
D I F	6	0.000875146	16	0.00034647	2.52589
T G L	6	0.000875146	21	0.000454742	1.92449
S E K	6	0.000875146	12	0.000259853	3.36785
P G P	6	0.000875146	17	0.000368125	2.37731
A S L	6	0.000875146	27	0.000584669	1.49682
A L E	6	0.000875146	36	0.000779558	1.12262
S G A	6	0.000875146	9	0.00019489	4.49047
A L G	6	0.000875146	29	0.000627977	1.39359
E E E	6	0.000875146	8	0.000173235	5.05178
S V T	6	0.000875146	26	0.000563014	1.55439
L S P	6	0.000875146	6	0.000129926	6.73571
L A A	6	0.000875146	37	0.000801213	1.09228
D P I	6	0.000875146	10	0.000216544	4.04142
V T L	6	0.000875146	27	0.000584669	1.49682
S I V	6	0.000875146	13	0.000281507	3.10879
M M Q	6	0.000875146	2	4.33088e-05	20.2071
V L V	6	0.000875146	16	0.00034647	2.52589
A P L	6	0.000875146	29	0.000627977	1.39359
G S P	6	0.000875146	9	0.00019489	4.49047
S H L	6	0.000875146	14	0.000303162	2.88673
I V Y	6	0.000875146	3	6.49632e-05	13.4714
L L Q	6	0.000875146	68	0.0014725	0.594327
D K V	6	0.000875146	14	0.000303162	2.88673
V K L	6	0.000875146	18	0.000389779	2.24524
V Q E	6	0.000875146	20	0.000433088	2.02071
G R L	6	0.000875146	21	0.000454742	1.92449
N L N	6	0.000875146	9	0.00019489	4.49047
L E R	6	0.000875146	26	0.000563014	1.55439
G I A	6	0.000875146	14	0.000303162	2.88673
D V E	6	0.000875146	6	0.000129926	6.73571
D V A	6	0.000875146	17	0.000368125	2.37731
G V K	6	0.000875146	10	0.000216544	4.04142
V A A	6	0.000875146	22	0.000476397	1.83701
T S T	6	0.000875146	12	0.000259853	3.36785
P H S	6	0.000875146	7	0.000151581	5.77346
A N I	6	0.000875146	13	0.000281507	3.10879
L A S	6	0.000875146	27	0.000584669	1.49682
S L A	6	0.000875146	38	0.000822867	1.06353
L C L	6	0.000875146	NA	NA	NA
S D E	6	0.000875146	5	0.000108272	8.08285
L T L	6	0.000875146	19	0.000411434	2.12707
L A V	6	0.000875146	23	0.000498051	1.75714
L S V	6	0.000875146	30	0.000649632	1.34714
S F S	5	0.000729288	18	0.000389779	1.87103
E G S	5	0.000729288	13	0.000281507	2.59066
P A K	5	0.000729288	7	0.000151581	4.81122
D L A	5	0.000729288	18	0.000389779	1.87103
I P S	5	0.000729288	15	0.000324816	2.24524
P S Q	5	0.000729288	11	0.000238198	3.06168
I G H	5	0.000729288	6	0.000129926	5.61309
H C W	5	0.000729288	NA	NA	NA
K A V	5	0.000729288	24	0.000519706	1.40327
A T I	5	0.000729288	18	0.000389779	1.87103
L E G	5	0.000729288	24	0.000519706	1.40327
L Q I	5	0.000729288	15	0.000324816	2.24524
L A G	5	0.000729288	13	0.000281507	2.59066
P L V	5	0.000729288	30	0.000649632	1.12262
P A P	5	0.000729288	22	0.000476397	1.53084
S W W	5	0.000729288	1	2.16544e-05	33.6785
Y L Q	5	0.000729288	11	0.000238198	3.06168
G M P	5	0.000729288	1	2.16544e-05	33.6785
Q P T	5	0.000729288	7	0.000151581	4.81122
A V V	5	0.000729288	33	0.000714595	1.02056
L N V	5	0.000729288	10	0.000216544	3.36785
M P F	5	0.000729288	7	0.000151581	4.81122
D F H	5	0.000729288	2	4.33088e-05	16.8393
F L G	5	0.000729288	18	0.000389779	1.87103
F L P	5	0.000729288	19	0.000411434	1.77255
D G V	5	0.000729288	16	0.00034647	2.10491
G L L	5	0.000729288	47	0.00101776	0.716564
N I Q	5	0.000729288	12	0.000259853	2.80654
P T L	5	0.000729288	19	0.000411434	1.77255
Q D V	5	0.000729288	8	0.000173235	4.20982
V Q R	5	0.000729288	4	8.66176e-05	8.41963
D S L	5	0.000729288	30	0.000649632	1.12262
M Q V	5	0.000729288	3	6.49632e-05	11.2262
D L E	5	0.000729288	17	0.000368125	1.98109
A P P	5	0.000729288	32	0.000692941	1.05245
I L S	5	0.000729288	37	0.000801213	0.910231
I L V	5	0.000729288	22	0.000476397	1.53084
E H S	5	0.000729288	5	0.000108272	6.73571
L A T	5	0.000729288	23	0.000498051	1.46428
C V L	5	0.000729288	NA	NA	NA
P V I	5	0.000729288	20	0.000433088	1.68393
P A G	5	0.000729288	24	0.000519706	1.40327
F L A	5	0.000729288	18	0.000389779	1.87103
L F G	5	0.000729288	6	0.000129926	5.61309
A Y L	5	0.000729288	11	0.000238198	3.06168
D I Y	5	0.000729288	5	0.000108272	6.73571
A V I	5	0.000729288	11	0.000238198	3.06168
G A V	5	0.000729288	14	0.000303162	2.40561
L V G	5	0.000729288	18	0.000389779	1.87103
T S F	5	0.000729288	11	0.000238198	3.06168
P T G	5	0.000729288	11	0.000238198	3.06168
L F Q	5	0.000729288	16	0.00034647	2.10491
Y L V	5	0.000729288	18	0.000389779	1.87103
S S G	5	0.000729288	12	0.000259853	2.80654
L P A	5	0.000729288	49	0.00106107	0.687317
W G P	5	0.000729288	1	2.16544e-05	33.6785
L Q Y	5	0.000729288	5	0.000108272	6.73571
T A E	5	0.000729288	10	0.000216544	3.36785
V L T	5	0.000729288	28	0.000606323	1.2028
L T T	5	0.000729288	16	0.00034647	2.10491
H F L	5	0.000729288	11	0.000238198	3.06168
G F S	5	0.000729288	21	0.000454742	1.60374
L S D	5	0.000729288	6	0.000129926	5.61309
S L P	5	0.000729288	33	0.000714595	1.02056
S P F	5	0.000729288	12	0.000259853	2.80654
F V T	5	0.000729288	9	0.00019489	3.74206
I A S	5	0.000729288	25	0.00054136	1.34714
D A V	5	0.000729288	12	0.000259853	2.80654
G V R	5	0.000729288	11	0.000238198	3.06168
D P A	5	0.000729288	14	0.000303162	2.40561
G V L	5	0.000729288	23	0.000498051	1.46428
E K V	5	0.000729288	15	0.000324816	2.24524
Y V L	5	0.000729288	7	0.000151581	4.81122
A F S	5	0.000729288	13	0.000281507	2.59066
Y D G	5	0.000729288	9	0.00019489	3.74206
N Y E	5	0.000729288	4	8.66176e-05	8.41963
V G A	5	0.000729288	21	0.000454742	1.60374
S L F	5	0.000729288	28	0.000606323	1.2028
G L A	5	0.000729288	38	0.000822867	0.886277
G A A	5	0.000729288	15	0.000324816	2.24524
G P E	5	0.000729288	9	0.00019489	3.74206
G V P	5	0.000729288	8	0.000173235	4.20982
N I L	5	0.000729288	22	0.000476397	1.53084
P V P	5	0.000729288	17	0.000368125	1.98109
A L V	5	0.000729288	26	0.000563014	1.29533
D L F	5	0.000729288	13	0.000281507	2.59066
H L F	5	0.000729288	13	0.000281507	2.59066
K V Y	5	0.000729288	4	8.66176e-05	8.41963
S S H	5	0.000729288	5	0.000108272	6.73571
P L S	5	0.000729288	45	0.000974448	0.748412
V P T	5	0.000729288	16	0.00034647	2.10491
G S T	5	0.000729288	16	0.00034647	2.10491
V L L	5	0.000729288	65	0.00140754	0.518131
F T I	5	0.000729288	6	0.000129926	5.61309
T I T	5	0.000729288	11	0.000238198	3.06168
M A S	5	0.000729288	7	0.000151581	4.81122
F P L	5	0.000729288	40	0.000866176	0.841963
I L A	5	0.000729288	31	0.000671286	1.0864
S L W	5	0.000729288	3	6.49632e-05	11.2262
N L T	5	0.000729288	11	0.000238198	3.06168
A A F	5	0.000729288	17	0.000368125	1.98109
A Q K	4	0.000583431	10	0.000216544	2.69428
L I K	4	0.000583431	15	0.000324816	1.79619
L M W	4	0.000583431	NA	NA	NA
E A E	4	0.000583431	5	0.000108272	5.38856
A A V	4	0.000583431	34	0.000736249	0.792436
I G L	4	0.000583431	19	0.000411434	1.41804
V S N	4	0.000583431	6	0.000129926	4.49047
A E V	4	0.000583431	20	0.000433088	1.34714
S T T	4	0.000583431	15	0.000324816	1.79619
T V Q	4	0.000583431	12	0.000259853	2.24524
V T V	4	0.000583431	18	0.000389779	1.49682
L P D	4	0.000583431	14	0.000303162	1.92449
P A S	4	0.000583431	36	0.000779558	0.748412
N F T	4	0.000583431	6	0.000129926	4.49047
L F L	4	0.000583431	27	0.000584669	0.997882
D T A	4	0.000583431	7	0.000151581	3.84897
G E R	4	0.000583431	5	0.000108272	5.38856
T K R	4	0.000583431	2	4.33088e-05	13.4714
S G V	4	0.000583431	23	0.000498051	1.17143
I S C	4	0.000583431	NA	NA	NA
Y S S	4	0.000583431	8	0.000173235	3.36785
T L A	4	0.000583431	14	0.000303162	1.92449
T T L	4	0.000583431	18	0.000389779	1.49682
S S R	4	0.000583431	10	0.000216544	2.69428
Q I C	4	0.000583431	NA	NA	NA
R N L	4	0.000583431	13	0.000281507	2.07252
Q V C	4	0.000583431	NA	NA	NA
D L N	4	0.000583431	11	0.000238198	2.44935
E L A	4	0.000583431	26	0.000563014	1.03626
T H T	4	0.000583431	1	2.16544e-05	26.9428
P V L	4	0.000583431	33	0.000714595	0.816449
T L S	4	0.000583431	21	0.000454742	1.28299
Y L L	4	0.000583431	19	0.000411434	1.41804
Y S G	4	0.000583431	4	8.66176e-05	6.73571
N G T	4	0.000583431	8	0.000173235	3.36785
L E A	4	0.000583431	38	0.000822867	0.709022
S D F	4	0.000583431	8	0.000173235	3.36785
E L V	4	0.000583431	15	0.000324816	1.79619
F S E	4	0.000583431	12	0.000259853	2.24524
V P V	4	0.000583431	21	0.000454742	1.28299
Y G F	4	0.000583431	5	0.000108272	5.38856
W S S	4	0.000583431	1	2.16544e-05	26.9428
P L P	4	0.000583431	42	0.000909485	0.641496
V L M	4	0.000583431	5	0.000108272	5.38856
S P T	4	0.000583431	14	0.000303162	1.92449
G I N	4	0.000583431	7	0.000151581	3.84897
G P V	4	0.000583431	19	0.000411434	1.41804
L H C	4	0.000583431	NA	NA	NA
I G Y	4	0.000583431	8	0.000173235	3.36785
F T P	4	0.000583431	6	0.000129926	4.49047
L D A	4	0.000583431	17	0.000368125	1.58487
A S T	4	0.000583431	12	0.000259853	2.24524
V I S	4	0.000583431	23	0.000498051	1.17143
A P T	4	0.000583431	16	0.00034647	1.68393
G N V	4	0.000583431	11	0.000238198	2.44935
F S S	4	0.000583431	22	0.000476397	1.22467
Q G Q	4	0.000583431	6	0.000129926	4.49047
A N A	4	0.000583431	8	0.000173235	3.36785
K V P	4	0.000583431	5	0.000108272	5.38856
A A L	4	0.000583431	38	0.000822867	0.709022
C L H	4	0.000583431	NA	NA	NA
L F S	4	0.000583431	15	0.000324816	1.79619
G F V	4	0.000583431	10	0.000216544	2.69428
A A I	4	0.000583431	19	0.000411434	1.41804
I F T	4	0.000583431	14	0.000303162	1.92449
Y G S	4	0.000583431	8	0.000173235	3.36785
D L T	4	0.000583431	15	0.000324816	1.79619
S L E	4	0.000583431	19	0.000411434	1.41804
H T M	4	0.000583431	NA	NA	NA
L K A	4	0.000583431	19	0.000411434	1.41804
F T L	4	0.000583431	10	0.000216544	2.69428
F P D	4	0.000583431	9	0.00019489	2.99365
E Y L	4	0.000583431	25	0.00054136	1.07771
E Q I	4	0.000583431	12	0.000259853	2.24524
P P C	4	0.000583431	NA	NA	NA
S P R	4	0.000583431	6	0.000129926	4.49047
P D L	4	0.000583431	18	0.000389779	1.49682
P D P	4	0.000583431	9	0.00019489	2.99365
V P F	4	0.000583431	17	0.000368125	1.58487
A I S	4	0.000583431	23	0.000498051	1.17143
N S F	4	0.000583431	5	0.000108272	5.38856
D G R	4	0.000583431	13	0.000281507	2.07252
P I G	4	0.000583431	9	0.00019489	2.99365
L G N	4	0.000583431	9	0.00019489	2.99365
G K S	4	0.000583431	6	0.000129926	4.49047
G S Q	4	0.000583431	14	0.000303162	1.92449
P V W	4	0.000583431	6	0.000129926	4.49047
V V G	4	0.000583431	19	0.000411434	1.41804
G D L	4	0.000583431	11	0.000238198	2.44935
E V L	4	0.000583431	30	0.000649632	0.898094
A T M	4	0.000583431	2	4.33088e-05	13.4714
P E F	4	0.000583431	7	0.000151581	3.84897
T I Q	4	0.000583431	10	0.000216544	2.69428
N L K	4	0.000583431	7	0.000151581	3.84897
S V A	4	0.000583431	31	0.000671286	0.869123
V E A	4	0.000583431	19	0.000411434	1.41804
F S F	4	0.000583431	11	0.000238198	2.44935
I T S	4	0.000583431	26	0.000563014	1.03626
S Q P	4	0.000583431	11	0.000238198	2.44935
F P G	4	0.000583431	17	0.000368125	1.58487
A P S	4	0.000583431	31	0.000671286	0.869123
D G F	4	0.000583431	13	0.000281507	2.07252
G G V	4	0.000583431	19	0.000411434	1.41804
S L H	4	0.000583431	6	0.000129926	4.49047
T P L	4	0.000583431	25	0.00054136	1.07771
P S S	4	0.000583431	44	0.000952793	0.612337
I V V	4	0.000583431	12	0.000259853	2.24524
Q V P	4	0.000583431	8	0.000173235	3.36785
I S T	4	0.000583431	21	0.000454742	1.28299
H R L	4	0.000583431	2	4.33088e-05	13.4714
I Y L	4	0.000583431	9	0.00019489	2.99365
G F A	4	0.000583431	14	0.000303162	1.92449
L Q M	4	0.000583431	3	6.49632e-05	8.98094
V T A	4	0.000583431	22	0.000476397	1.22467
L G V	4	0.000583431	13	0.000281507	2.07252
E G I	4	0.000583431	11	0.000238198	2.44935
E P G	4	0.000583431	7	0.000151581	3.84897
D P H	4	0.000583431	2	4.33088e-05	13.4714
A L A	4	0.000583431	33	0.000714595	0.816449
S K N	4	0.000583431	1	2.16544e-05	26.9428
L W G	4	0.000583431	2	4.33088e-05	13.4714
D F S	4	0.000583431	12	0.000259853	2.24524
L V E	4	0.000583431	22	0.000476397	1.22467
W A A	4	0.000583431	5	0.000108272	5.38856
N V F	4	0.000583431	12	0.000259853	2.24524
S G S	4	0.000583431	20	0.000433088	1.34714
K L Q	4	0.000583431	16	0.00034647	1.68393
Y A F	4	0.000583431	7	0.000151581	3.84897
K M F	4	0.000583431	2	4.33088e-05	13.4714
N E Y	4	0.000583431	2	4.33088e-05	13.4714
H L L	4	0.000583431	15	0.000324816	1.79619
D F L	4	0.000583431	28	0.000606323	0.962244
G I S	4	0.000583431	23	0.000498051	1.17143
P F I	4	0.000583431	15	0.000324816	1.79619
V A S	4	0.000583431	24	0.000519706	1.12262
V V A	4	0.000583431	17	0.000368125	1.58487
F A V	4	0.000583431	14	0.000303162	1.92449
D Q V	4	0.000583431	9	0.00019489	2.99365
G R E	4	0.000583431	7	0.000151581	3.84897
P T A	4	0.000583431	33	0.000714595	0.816449
D V F	4	0.000583431	8	0.000173235	3.36785
I H D	4	0.000583431	1	2.16544e-05	26.9428
R L F	4	0.000583431	18	0.000389779	1.49682
A A G	4	0.000583431	16	0.00034647	1.68393
V F L	4	0.000583431	27	0.000584669	0.997882
K V L	4	0.000583431	24	0.000519706	1.12262
E W A	4	0.000583431	1	2.16544e-05	26.9428
P V Q	4	0.000583431	11	0.000238198	2.44935
L W A	4	0.000583431	2	4.33088e-05	13.4714
A L Y	4	0.000583431	6	0.000129926	4.49047
T F P	4	0.000583431	12	0.000259853	2.24524
V L E	4	0.000583431	31	0.000671286	0.869123
N L P	4	0.000583431	11	0.000238198	2.44935
D P V	4	0.000583431	17	0.000368125	1.58487
D L C	4	0.000583431	NA	NA	NA
L V L	4	0.000583431	25	0.00054136	1.07771
P S V	4	0.000583431	28	0.000606323	0.962244
F F P	4	0.000583431	9	0.00019489	2.99365
P P L	4	0.000583431	43	0.000931139	0.626577
P P H	4	0.000583431	4	8.66176e-05	6.73571
K P S	4	0.000583431	8	0.000173235	3.36785
S I E	4	0.000583431	6	0.000129926	4.49047
G G S	4	0.000583431	18	0.000389779	1.49682
S K A	4	0.000583431	6	0.000129926	4.49047
S S F	4	0.000583431	17	0.000368125	1.58487
A F T	4	0.000583431	7	0.000151581	3.84897
L V C	4	0.000583431	NA	NA	NA
S G Q	4	0.000583431	6	0.000129926	4.49047
L D I	4	0.000583431	14	0.000303162	1.92449
L F F	4	0.000583431	10	0.000216544	2.69428
E N F	4	0.000583431	10	0.000216544	2.69428
E A P	4	0.000583431	10	0.000216544	2.69428
K R G	4	0.000583431	NA	NA	NA
L E L	4	0.000583431	23	0.000498051	1.17143
L V A	4	0.000583431	30	0.000649632	0.898094
K N L	4	0.000583431	15	0.000324816	1.79619
T S P	4	0.000583431	8	0.000173235	3.36785
V L A	4	0.000583431	12	0.000259853	2.24524
P E T	4	0.000583431	11	0.000238198	2.44935
N P T	3	0.000437573	9	0.00019489	2.24524
D I L	3	0.000437573	19	0.000411434	1.06353
V F V	3	0.000437573	16	0.00034647	1.26294
P Y L	3	0.000437573	15	0.000324816	1.34714
N D L	3	0.000437573	12	0.000259853	1.68393
E E I	3	0.000437573	9	0.00019489	2.24524
P G T	3	0.000437573	24	0.000519706	0.841963
L T Q	3	0.000437573	9	0.00019489	2.24524
S E I	3	0.000437573	8	0.000173235	2.52589
P T P	3	0.000437573	20	0.000433088	1.01036
T V I	3	0.000437573	14	0.000303162	1.44337
N P F	3	0.000437573	7	0.000151581	2.88673
T F S	3	0.000437573	15	0.000324816	1.34714
G T V	3	0.000437573	31	0.000671286	0.651843
L Q T	3	0.000437573	23	0.000498051	0.87857
L Q P	3	0.000437573	9	0.00019489	2.24524
V T K	3	0.000437573	15	0.000324816	1.34714
L H G	3	0.000437573	1	2.16544e-05	20.2071
K V A	3	0.000437573	10	0.000216544	2.02071
F G M	3	0.000437573	4	8.66176e-05	5.05178
S E L	3	0.000437573	23	0.000498051	0.87857
R I L	3	0.000437573	19	0.000411434	1.06353
T V M	3	0.000437573	3	6.49632e-05	6.73571
T Q Q	3	0.000437573	4	8.66176e-05	5.05178
V C L	3	0.000437573	NA	NA	NA
Q I P	3	0.000437573	7	0.000151581	2.88673
Q Y Y	3	0.000437573	1	2.16544e-05	20.2071
T P A	3	0.000437573	18	0.000389779	1.12262
S R R	3	0.000437573	NA	NA	NA
G F M	3	0.000437573	4	8.66176e-05	5.05178
V S V	3	0.000437573	27	0.000584669	0.748412
A F P	3	0.000437573	13	0.000281507	1.55439
I N A	3	0.000437573	8	0.000173235	2.52589
N E L	3	0.000437573	16	0.00034647	1.26294
S V R	3	0.000437573	13	0.000281507	1.55439
A V F	3	0.000437573	14	0.000303162	1.44337
M R L	3	0.000437573	3	6.49632e-05	6.73571
F E D	3	0.000437573	9	0.00019489	2.24524
E P P	3	0.000437573	4	8.66176e-05	5.05178
L L F	3	0.000437573	22	0.000476397	0.918505
A S R	3	0.000437573	6	0.000129926	3.36785
I E P	3	0.000437573	3	6.49632e-05	6.73571
Y L A	3	0.000437573	18	0.000389779	1.12262
E Y E	3	0.000437573	4	8.66176e-05	5.05178
D H L	3	0.000437573	6	0.000129926	3.36785
C G E	3	0.000437573	NA	NA	NA
L T V	3	0.000437573	21	0.000454742	0.962244
F V N	3	0.000437573	9	0.00019489	2.24524
F D T	3	0.000437573	8	0.000173235	2.52589
I F F	3	0.000437573	2	4.33088e-05	10.1036
G P R	3	0.000437573	10	0.000216544	2.02071
T P S	3	0.000437573	14	0.000303162	1.44337
L I G	3	0.000437573	15	0.000324816	1.34714
E G V	3	0.000437573	16	0.00034647	1.26294
N P L	3	0.000437573	14	0.000303162	1.44337
R P R	3	0.000437573	3	6.49632e-05	6.73571
I L G	3	0.000437573	19	0.000411434	1.06353
K K V	3	0.000437573	4	8.66176e-05	5.05178
V V F	3	0.000437573	10	0.000216544	2.02071
L A I	3	0.000437573	14	0.000303162	1.44337
W S V	3	0.000437573	5	0.000108272	4.04142
K N P	3	0.000437573	4	8.66176e-05	5.05178
L E Y	3	0.000437573	14	0.000303162	1.44337
G H L	3	0.000437573	7	0.000151581	2.88673
A C F	3	0.000437573	NA	NA	NA
P I T	3	0.000437573	21	0.000454742	0.962244
K L I	3	0.000437573	9	0.00019489	2.24524
M N I	3	0.000437573	7	0.000151581	2.88673
I N F	3	0.000437573	11	0.000238198	1.83701
I S I	3	0.000437573	18	0.000389779	1.12262
A E E	3	0.000437573	17	0.000368125	1.18865
L G P	3	0.000437573	19	0.000411434	1.06353
V G S	3	0.000437573	25	0.00054136	0.808285
S I R	3	0.000437573	14	0.000303162	1.44337
S S W	3	0.000437573	4	8.66176e-05	5.05178
G I I	3	0.000437573	8	0.000173235	2.52589
G Q R	3	0.000437573	8	0.000173235	2.52589
R A A	3	0.000437573	7	0.000151581	2.88673
A A A	3	0.000437573	27	0.000584669	0.748412
A F V	3	0.000437573	11	0.000238198	1.83701
L P P	3	0.000437573	18	0.000389779	1.12262
R E D	3	0.000437573	2	4.33088e-05	10.1036
D F R	3	0.000437573	6	0.000129926	3.36785
E N N	3	0.000437573	6	0.000129926	3.36785
P S A	3	0.000437573	16	0.00034647	1.26294
I Q C	3	0.000437573	1	2.16544e-05	20.2071
P R P	3	0.000437573	12	0.000259853	1.68393
M A I	3	0.000437573	4	8.66176e-05	5.05178
P F G	3	0.000437573	6	0.000129926	3.36785
L P H	3	0.000437573	9	0.00019489	2.24524
Q T S	3	0.000437573	10	0.000216544	2.02071
H W L	3	0.000437573	3	6.49632e-05	6.73571
N M L	3	0.000437573	3	6.49632e-05	6.73571
R P T	3	0.000437573	11	0.000238198	1.83701
H S I	3	0.000437573	8	0.000173235	2.52589
L A Q	3	0.000437573	29	0.000627977	0.696797
L P F	3	0.000437573	15	0.000324816	1.34714
T T S	3	0.000437573	16	0.00034647	1.26294
L Q C	3	0.000437573	NA	NA	NA
W I V	3	0.000437573	NA	NA	NA
G S Y	3	0.000437573	5	0.000108272	4.04142
Y T F	3	0.000437573	4	8.66176e-05	5.05178
R S L	3	0.000437573	17	0.000368125	1.18865
S T A	3	0.000437573	18	0.000389779	1.12262
Q D S	3	0.000437573	9	0.00019489	2.24524
L Q A	3	0.000437573	33	0.000714595	0.612337
I M P	3	0.000437573	3	6.49632e-05	6.73571
A I L	3	0.000437573	25	0.00054136	0.808285
P P A	3	0.000437573	39	0.000844521	0.518131
M F P	3	0.000437573	5	0.000108272	4.04142
M S S	3	0.000437573	7	0.000151581	2.88673
A R L	3	0.000437573	18	0.000389779	1.12262
S E E	3	0.000437573	11	0.000238198	1.83701
P S T	3	0.000437573	24	0.000519706	0.841963
S V L	3	0.000437573	35	0.000757904	0.577346
T M Q	3	0.000437573	1	2.16544e-05	20.2071
P S P	3	0.000437573	28	0.000606323	0.721683
C T F	3	0.000437573	NA	NA	NA
I P L	3	0.000437573	30	0.000649632	0.673571
K R I	3	0.000437573	NA	NA	NA
T T R	3	0.000437573	2	4.33088e-05	10.1036
L G S	3	0.000437573	30	0.000649632	0.673571
V F T	3	0.000437573	16	0.00034647	1.26294
F I K	3	0.000437573	8	0.000173235	2.52589
H G F	3	0.000437573	1	2.16544e-05	20.2071
P A A	3	0.000437573	26	0.000563014	0.777197
V S L	3	0.000437573	37	0.000801213	0.546138
Q I I	3	0.000437573	9	0.00019489	2.24524
R V L	3	0.000437573	12	0.000259853	1.68393
K N I	3	0.000437573	8	0.000173235	2.52589
W S C	3	0.000437573	NA	NA	NA
D P T	3	0.000437573	19	0.000411434	1.06353
Y L D	3	0.000437573	7	0.000151581	2.88673
R T E	3	0.000437573	6	0.000129926	3.36785
D D L	3	0.000437573	14	0.000303162	1.44337
L R V	3	0.000437573	9	0.00019489	2.24524
L F P	3	0.000437573	13	0.000281507	1.55439
P P E	3	0.000437573	6	0.000129926	3.36785
A A Y	3	0.000437573	5	0.000108272	4.04142
P D F	3	0.000437573	11	0.000238198	1.83701
L A P	3	0.000437573	9	0.00019489	2.24524
V S S	3	0.000437573	32	0.000692941	0.631472
Y E V	3	0.000437573	7	0.000151581	2.88673
I C L	3	0.000437573	NA	NA	NA
P V E	3	0.000437573	16	0.00034647	1.26294
Q C V	3	0.000437573	NA	NA	NA
Q K G	3	0.000437573	1	2.16544e-05	20.2071
G P D	3	0.000437573	4	8.66176e-05	5.05178
I S A	3	0.000437573	23	0.000498051	0.87857
F M I	3	0.000437573	NA	NA	NA
H L Y	3	0.000437573	6	0.000129926	3.36785
D F V	3	0.000437573	15	0.000324816	1.34714
T V Y	3	0.000437573	6	0.000129926	3.36785
R S R	3	0.000437573	1	2.16544e-05	20.2071
A V T	3	0.000437573	28	0.000606323	0.721683
L Q G	3	0.000437573	10	0.000216544	2.02071
P L Q	3	0.000437573	15	0.000324816	1.34714
N N Y	3	0.000437573	2	4.33088e-05	10.1036
I E L	3	0.000437573	19	0.000411434	1.06353
L R N	3	0.000437573	8	0.000173235	2.52589
L H T	3	0.000437573	13	0.000281507	1.55439
L S G	3	0.000437573	12	0.000259853	1.68393
A D V	3	0.000437573	25	0.00054136	0.808285
S G I	3	0.000437573	17	0.000368125	1.18865
F L V	3	0.000437573	21	0.000454742	0.962244
D S S	3	0.000437573	13	0.000281507	1.55439
D R L	3	0.000437573	14	0.000303162	1.44337
G T A	3	0.000437573	23	0.000498051	0.87857
T V T	3	0.000437573	24	0.000519706	0.841963
L K E	3	0.000437573	23	0.000498051	0.87857
S N A	3	0.000437573	6	0.000129926	3.36785
P L T	3	0.000437573	30	0.000649632	0.673571
S T N	3	0.000437573	4	8.66176e-05	5.05178
G E Q	3	0.000437573	2	4.33088e-05	10.1036
S F Y	3	0.000437573	6	0.000129926	3.36785
V Y E	3	0.000437573	7	0.000151581	2.88673
A P G	3	0.000437573	22	0.000476397	0.918505
S L M	3	0.000437573	11	0.000238198	1.83701
S R P	3	0.000437573	7	0.000151581	2.88673
E I R	3	0.000437573	10	0.000216544	2.02071
L I L	3	0.000437573	25	0.00054136	0.808285
I Q V	3	0.000437573	13	0.000281507	1.55439
K S A	3	0.000437573	6	0.000129926	3.36785
V D P	3	0.000437573	9	0.00019489	2.24524
F A S	3	0.000437573	7	0.000151581	2.88673
D S V	3	0.000437573	15	0.000324816	1.34714
R L A	3	0.000437573	9	0.00019489	2.24524
V F I	3	0.000437573	9	0.00019489	2.24524
G L V	3	0.000437573	32	0.000692941	0.631472
I K A	3	0.000437573	12	0.000259853	1.68393
S A H	3	0.000437573	1	2.16544e-05	20.2071
G T L	3	0.000437573	16	0.00034647	1.26294
A L T	3	0.000437573	29	0.000627977	0.696797
Q V T	3	0.000437573	11	0.000238198	1.83701
P E A	3	0.000437573	9	0.00019489	2.24524
V I P	3	0.000437573	9	0.00019489	2.24524
V V L	3	0.000437573	22	0.000476397	0.918505
S S A	3	0.000437573	23	0.000498051	0.87857
C D V	3	0.000437573	NA	NA	NA
T V S	3	0.000437573	31	0.000671286	0.651843
G V M	3	0.000437573	6	0.000129926	3.36785
N I I	3	0.000437573	15	0.000324816	1.34714
H S P	3	0.000437573	4	8.66176e-05	5.05178
L P Y	3	0.000437573	8	0.000173235	2.52589
V E Q	3	0.000437573	18	0.000389779	1.12262
S R G	3	0.000437573	2	4.33088e-05	10.1036
S K E	3	0.000437573	10	0.000216544	2.02071
T L G	3	0.000437573	12	0.000259853	1.68393
G P G	3	0.000437573	13	0.000281507	1.55439
T V P	3	0.000437573	9	0.00019489	2.24524
L M P	3	0.000437573	1	2.16544e-05	20.2071
S L R	3	0.000437573	21	0.000454742	0.962244
I V G	3	0.000437573	10	0.000216544	2.02071
V I T	3	0.000437573	13	0.000281507	1.55439
F H Q	3	0.000437573	6	0.000129926	3.36785
N S V	3	0.000437573	12	0.000259853	1.68393
G L N	3	0.000437573	13	0.000281507	1.55439
Q A R	3	0.000437573	4	8.66176e-05	5.05178
G D I	3	0.000437573	6	0.000129926	3.36785
K A R	3	0.000437573	2	4.33088e-05	10.1036
S Y T	3	0.000437573	7	0.000151581	2.88673
S N T	3	0.000437573	6	0.000129926	3.36785
P P V	3	0.000437573	33	0.000714595	0.612337
E F C	3	0.000437573	NA	NA	NA
P P G	3	0.000437573	19	0.000411434	1.06353
T A V	3	0.000437573	17	0.000368125	1.18865
I R L	3	0.000437573	11	0.000238198	1.83701
A L R	3	0.000437573	26	0.000563014	0.777197
A A N	3	0.000437573	5	0.000108272	4.04142
G A C	3	0.000437573	NA	NA	NA
V D L	3	0.000437573	23	0.000498051	0.87857
L T R	3	0.000437573	8	0.000173235	2.52589
F I Y	3	0.000437573	7	0.000151581	2.88673
H A P	3	0.000437573	6	0.000129926	3.36785
N V I	3	0.000437573	6	0.000129926	3.36785
M P A	3	0.000437573	2	4.33088e-05	10.1036
V L N	3	0.000437573	11	0.000238198	1.83701
S L S	3	0.000437573	28	0.000606323	0.721683
D V P	3	0.000437573	10	0.000216544	2.02071
R I V	3	0.000437573	6	0.000129926	3.36785
I P T	3	0.000437573	11	0.000238198	1.83701
I I S	3	0.000437573	21	0.000454742	0.962244
W A S	3	0.000437573	3	6.49632e-05	6.73571
E T V	3	0.000437573	14	0.000303162	1.44337
P L D	3	0.000437573	15	0.000324816	1.34714
P G G	3	0.000437573	15	0.000324816	1.34714
V D S	3	0.000437573	14	0.000303162	1.44337
S P K	3	0.000437573	6	0.000129926	3.36785
V P N	3	0.000437573	5	0.000108272	4.04142
A K L	3	0.000437573	22	0.000476397	0.918505
P D K	3	0.000437573	6	0.000129926	3.36785
F Q S	3	0.000437573	12	0.000259853	1.68393
H C Q	3	0.000437573	NA	NA	NA
F D K	3	0.000437573	12	0.000259853	1.68393
Q G L	3	0.000437573	13	0.000281507	1.55439
S A V	3	0.000437573	22	0.000476397	0.918505
G I P	3	0.000437573	13	0.000281507	1.55439
D Q I	3	0.000437573	9	0.00019489	2.24524
E I T	3	0.000437573	7	0.000151581	2.88673
W Q L	3	0.000437573	5	0.000108272	4.04142
V G K	3	0.000437573	10	0.000216544	2.02071
V V V	3	0.000437573	17	0.000368125	1.18865
S F V	3	0.000437573	22	0.000476397	0.918505
Y L E	3	0.000437573	17	0.000368125	1.18865
S R L	3	0.000437573	13	0.000281507	1.55439
L G R	3	0.000437573	9	0.00019489	2.24524
L E V	3	0.000437573	24	0.000519706	0.841963
A S K	3	0.000437573	8	0.000173235	2.52589
A F F	3	0.000437573	7	0.000151581	2.88673
G G G	3	0.000437573	9	0.00019489	2.24524
T A L	3	0.000437573	47	0.00101776	0.429939
T S V	3	0.000437573	29	0.000627977	0.696797
N T I	3	0.000437573	7	0.000151581	2.88673
I Y T	3	0.000437573	11	0.000238198	1.83701
Q Y V	3	0.000437573	1	2.16544e-05	20.2071
A A P	3	0.000437573	20	0.000433088	1.01036
Q T D	3	0.000437573	3	6.49632e-05	6.73571
V M L	3	0.000437573	3	6.49632e-05	6.73571
F G D	3	0.000437573	6	0.000129926	3.36785
E V T	3	0.000437573	18	0.000389779	1.12262
V A V	3	0.000437573	20	0.000433088	1.01036
F P E	3	0.000437573	23	0.000498051	0.87857
P V G	3	0.000437573	22	0.000476397	0.918505
D I E	3	0.000437573	4	8.66176e-05	5.05178
S E V	3	0.000437573	23	0.000498051	0.87857
D P L	3	0.000437573	28	0.000606323	0.721683
P V Y	3	0.000437573	12	0.000259853	1.68393
K K L	3	0.000437573	8	0.000173235	2.52589
F S P	3	0.000437573	4	8.66176e-05	5.05178
N I V	3	0.000437573	11	0.000238198	1.83701
L P R	3	0.000437573	15	0.000324816	1.34714
Y L G	3	0.000437573	13	0.000281507	1.55439
L E T	3	0.000437573	26	0.000563014	0.777197
T P M	3	0.000437573	4	8.66176e-05	5.05178
P L G	3	0.000437573	20	0.000433088	1.01036
K A F	3	0.000437573	7	0.000151581	2.88673
M L A	3	0.000437573	4	8.66176e-05	5.05178
L T P	3	0.000437573	12	0.000259853	1.68393
K T T	3	0.000437573	5	0.000108272	4.04142
R E H	3	0.000437573	2	4.33088e-05	10.1036
F G G	3	0.000437573	22	0.000476397	0.918505
I V S	3	0.000437573	33	0.000714595	0.612337
V A P	3	0.000437573	6	0.000129926	3.36785
L F Y	3	0.000437573	4	8.66176e-05	5.05178
S L T	3	0.000437573	21	0.000454742	0.962244
S E G	3	0.000437573	9	0.00019489	2.24524
K F L	3	0.000437573	22	0.000476397	0.918505
D W A	3	0.000437573	5	0.000108272	4.04142
T P V	3	0.000437573	16	0.00034647	1.26294
H L S	3	0.000437573	11	0.000238198	1.83701
F P A	3	0.000437573	11	0.000238198	1.83701
W G Q	3	0.000437573	3	6.49632e-05	6.73571
L P T	3	0.000437573	39	0.000844521	0.518131
M I V	3	0.000437573	NA	NA	NA
L R A	3	0.000437573	18	0.000389779	1.12262
L C A	3	0.000437573	NA	NA	NA
Q P G	3	0.000437573	12	0.000259853	1.68393
V G G	3	0.000437573	18	0.000389779	1.12262
G D P	3	0.000437573	4	8.66176e-05	5.05178
L L R	3	0.000437573	36	0.000779558	0.561309
G Q Y	3	0.000437573	6	0.000129926	3.36785
S H W	3	0.000437573	NA	NA	NA
G V A	3	0.000437573	15	0.000324816	1.34714
Q S S	3	0.000437573	10	0.000216544	2.02071
D K A	3	0.000437573	8	0.000173235	2.52589
E V K	3	0.000437573	10	0.000216544	2.02071
V E F	3	0.000437573	6	0.000129926	3.36785
W L L	3	0.000437573	3	6.49632e-05	6.73571
P T T	3	0.000437573	22	0.000476397	0.918505
V L F	3	0.000437573	17	0.000368125	1.18865
I H L	3	0.000437573	9	0.00019489	2.24524
W E S	3	0.000437573	2	4.33088e-05	10.1036
E E K	3	0.000437573	13	0.000281507	1.55439
E A A	3	0.000437573	16	0.00034647	1.26294
T I L	3	0.000437573	28	0.000606323	0.721683
E L I	3	0.000437573	22	0.000476397	0.918505
L H P	3	0.000437573	3	6.49632e-05	6.73571
T L K	3	0.000437573	15	0.000324816	1.34714
G K L	3	0.000437573	12	0.000259853	1.68393
M Q I	3	0.000437573	NA	NA	NA
R H S	3	0.000437573	3	6.49632e-05	6.73571
T T I	3	0.000437573	6	0.000129926	3.36785
A I E	3	0.000437573	10	0.000216544	2.02071
D L G	3	0.000437573	16	0.00034647	1.26294
C L T	3	0.000437573	NA	NA	NA
M S Q	3	0.000437573	3	6.49632e-05	6.73571
R T S	3	0.000437573	5	0.000108272	4.04142
Q R Q	3	0.000437573	NA	NA	NA
D T N	3	0.000437573	4	8.66176e-05	5.05178
Q V F	3	0.000437573	9	0.00019489	2.24524
V M G	3	0.000437573	2	4.33088e-05	10.1036
L I V	3	0.000437573	17	0.000368125	1.18865
A T V	3	0.000437573	15	0.000324816	1.34714
S F Q	3	0.000437573	8	0.000173235	2.52589
M E A	3	0.000437573	6	0.000129926	3.36785
D K M	3	0.000437573	3	6.49632e-05	6.73571
V T W	3	0.000437573	1	2.16544e-05	20.2071
M W I	3	0.000437573	NA	NA	NA
A V S	3	0.000437573	22	0.000476397	0.918505
I G V	3	0.000437573	12	0.000259853	1.68393
I I A	3	0.000437573	16	0.00034647	1.26294
S P M	3	0.000437573	3	6.49632e-05	6.73571
R R V	3	0.000437573	NA	NA	NA
R Q E	3	0.000437573	3	6.49632e-05	6.73571
L D Q	3	0.000437573	10	0.000216544	2.02071
P W P	3	0.000437573	2	4.33088e-05	10.1036
M L P	3	0.000437573	1	2.16544e-05	20.2071
F T F	3	0.000437573	3	6.49632e-05	6.73571
Q L V	3	0.000437573	14	0.000303162	1.44337
N I P	3	0.000437573	12	0.000259853	1.68393
L V Y	3	0.000437573	7	0.000151581	2.88673
C F P	3	0.000437573	NA	NA	NA
L L D	3	0.000437573	14	0.000303162	1.44337
A T P	3	0.000437573	7	0.000151581	2.88673
S W L	3	0.000437573	3	6.49632e-05	6.73571
N A N	3	0.000437573	7	0.000151581	2.88673
W G R	3	0.000437573	3	6.49632e-05	6.73571
E R E	3	0.000437573	3	6.49632e-05	6.73571
Q Q K	3	0.000437573	8	0.000173235	2.52589
D L H	3	0.000437573	13	0.000281507	1.55439
S C Q	3	0.000437573	NA	NA	NA
L F T	3	0.000437573	15	0.000324816	1.34714
F L F	3	0.000437573	11	0.000238198	1.83701
L S S	3	0.000437573	42	0.000909485	0.481122
I S L	3	0.000437573	32	0.000692941	0.631472
I D L	3	0.000437573	21	0.000454742	0.962244
I K K	3	0.000437573	6	0.000129926	3.36785
I D P	3	0.000437573	7	0.000151581	2.88673
V L H	3	0.000437573	6	0.000129926	3.36785
S C T	3	0.000437573	NA	NA	NA
L I A	3	0.000437573	17	0.000368125	1.18865
I T Q	3	0.000437573	15	0.000324816	1.34714
C T H	3	0.000437573	NA	NA	NA
R G S	3	0.000437573	7	0.000151581	2.88673
P L M	3	0.000437573	10	0.000216544	2.02071
G T S	3	0.000437573	24	0.000519706	0.841963
R A P	3	0.000437573	7	0.000151581	2.88673
W H R	3	0.000437573	1	2.16544e-05	20.2071
I E E	3	0.000437573	21	0.000454742	0.962244
E V Q	3	0.000437573	18	0.000389779	1.12262
T R R	3	0.000437573	NA	NA	NA
A K V	3	0.000437573	17	0.000368125	1.18865
I S N	2	0.000291715	7	0.000151581	1.92449
S P H	2	0.000291715	2	4.33088e-05	6.73571
L T E	2	0.000291715	19	0.000411434	0.709022
P S R	2	0.000291715	14	0.000303162	0.962244
L L N	2	0.000291715	37	0.000801213	0.364092
G R Q	2	0.000291715	1	2.16544e-05	13.4714
L G F	2	0.000291715	10	0.000216544	1.34714
S H F	2	0.000291715	2	4.33088e-05	6.73571
V F P	2	0.000291715	13	0.000281507	1.03626
R D I	2	0.000291715	2	4.33088e-05	6.73571
C L S	2	0.000291715	NA	NA	NA
M E R	2	0.000291715	3	6.49632e-05	4.49047
E L F	2	0.000291715	17	0.000368125	0.792436
T F F	2	0.000291715	2	4.33088e-05	6.73571
G A D	2	0.000291715	2	4.33088e-05	6.73571
I H H	2	0.000291715	1	2.16544e-05	13.4714
H K G	2	0.000291715	1	2.16544e-05	13.4714
T D E	2	0.000291715	5	0.000108272	2.69428
G E W	2	0.000291715	1	2.16544e-05	13.4714
G S H	2	0.000291715	2	4.33088e-05	6.73571
R L W	2	0.000291715	3	6.49632e-05	4.49047
R Y P	2	0.000291715	4	8.66176e-05	3.36785
M C D	2	0.000291715	NA	NA	NA
S N F	2	0.000291715	9	0.00019489	1.49682
Y M T	2	0.000291715	3	6.49632e-05	4.49047
V H P	2	0.000291715	5	0.000108272	2.69428
L M K	2	0.000291715	5	0.000108272	2.69428
H N T	2	0.000291715	3	6.49632e-05	4.49047
W S W	2	0.000291715	NA	NA	NA
L A K	2	0.000291715	9	0.00019489	1.49682
Y D R	2	0.000291715	4	8.66176e-05	3.36785
L T F	2	0.000291715	11	0.000238198	1.22467
S A I	2	0.000291715	11	0.000238198	1.22467
Y V F	2	0.000291715	1	2.16544e-05	13.4714
P M A	2	0.000291715	7	0.000151581	1.92449
F Q D	2	0.000291715	7	0.000151581	1.92449
S K I	2	0.000291715	12	0.000259853	1.12262
D G E	2	0.000291715	5	0.000108272	2.69428
G M N	2	0.000291715	2	4.33088e-05	6.73571
F A T	2	0.000291715	13	0.000281507	1.03626
A E H	2	0.000291715	6	0.000129926	2.24524
R T L	2	0.000291715	21	0.000454742	0.641496
I I E	2	0.000291715	10	0.000216544	1.34714
G K F	2	0.000291715	3	6.49632e-05	4.49047
R E Y	2	0.000291715	3	6.49632e-05	4.49047
M I T	2	0.000291715	2	4.33088e-05	6.73571
L K S	2	0.000291715	10	0.000216544	1.34714
N R Y	2	0.000291715	5	0.000108272	2.69428
A N L	2	0.000291715	19	0.000411434	0.709022
I G N	2	0.000291715	10	0.000216544	1.34714
L S F	2	0.000291715	12	0.000259853	1.12262
F H G	2	0.000291715	4	8.66176e-05	3.36785
I F K	2	0.000291715	9	0.00019489	1.49682
P S L	2	0.000291715	28	0.000606323	0.481122
F G Y	2	0.000291715	6	0.000129926	2.24524
C T Q	2	0.000291715	NA	NA	NA
T P E	2	0.000291715	9	0.00019489	1.49682
N I K	2	0.000291715	6	0.000129926	2.24524
C E P	2	0.000291715	NA	NA	NA
A Q E	2	0.000291715	3	6.49632e-05	4.49047
Q G M	2	0.000291715	3	6.49632e-05	4.49047
I D V	2	0.000291715	8	0.000173235	1.68393
K L N	2	0.000291715	5	0.000108272	2.69428
A S V	2	0.000291715	27	0.000584669	0.498941
V I I	2	0.000291715	7	0.000151581	1.92449
A R T	2	0.000291715	10	0.000216544	1.34714
V P G	2	0.000291715	12	0.000259853	1.12262
E Y A	2	0.000291715	5	0.000108272	2.69428
S P P	2	0.000291715	17	0.000368125	0.792436
S F E	2	0.000291715	15	0.000324816	0.898094
R A L	2	0.000291715	21	0.000454742	0.641496
A G A	2	0.000291715	22	0.000476397	0.612337
Q Y S	2	0.000291715	3	6.49632e-05	4.49047
M D C	2	0.000291715	NA	NA	NA
L N I	2	0.000291715	10	0.000216544	1.34714
I A D	2	0.000291715	7	0.000151581	1.92449
A G T	2	0.000291715	14	0.000303162	0.962244
I P C	2	0.000291715	NA	NA	NA
A T L	2	0.000291715	33	0.000714595	0.408225
V M F	2	0.000291715	NA	NA	NA
V E I	2	0.000291715	6	0.000129926	2.24524
L Y N	2	0.000291715	5	0.000108272	2.69428
W R E	2	0.000291715	7	0.000151581	1.92449
S I T	2	0.000291715	22	0.000476397	0.612337
L Y M	2	0.000291715	1	2.16544e-05	13.4714
T G I	2	0.000291715	10	0.000216544	1.34714
I V Q	2	0.000291715	8	0.000173235	1.68393
M N L	2	0.000291715	2	4.33088e-05	6.73571
Y H I	2	0.000291715	2	4.33088e-05	6.73571
D F Y	2	0.000291715	9	0.00019489	1.49682
I I F	2	0.000291715	7	0.000151581	1.92449
F L S	2	0.000291715	34	0.000736249	0.396218
Q I L	2	0.000291715	23	0.000498051	0.585714
Q C T	2	0.000291715	NA	NA	NA
E N A	2	0.000291715	3	6.49632e-05	4.49047
M D I	2	0.000291715	1	2.16544e-05	13.4714
T T T	2	0.000291715	17	0.000368125	0.792436
E T L	2	0.000291715	19	0.000411434	0.709022
E T S	2	0.000291715	15	0.000324816	0.898094
I Q Q	2	0.000291715	10	0.000216544	1.34714
N A V	2	0.000291715	14	0.000303162	0.962244
D K I	2	0.000291715	17	0.000368125	0.792436
R N I	2	0.000291715	2	4.33088e-05	6.73571
R W H	2	0.000291715	1	2.16544e-05	13.4714
I F S	2	0.000291715	22	0.000476397	0.612337
Y N P	2	0.000291715	2	4.33088e-05	6.73571
L E S	2	0.000291715	34	0.000736249	0.396218
Q S F	2	0.000291715	3	6.49632e-05	4.49047
T T M	2	0.000291715	1	2.16544e-05	13.4714
V A E	2	0.000291715	17	0.000368125	0.792436
E S A	2	0.000291715	6	0.000129926	2.24524
Q I Q	2	0.000291715	12	0.000259853	1.12262
G T H	2	0.000291715	5	0.000108272	2.69428
S M S	2	0.000291715	2	4.33088e-05	6.73571
V D F	2	0.000291715	12	0.000259853	1.12262
R G T	2	0.000291715	5	0.000108272	2.69428
D E V	2	0.000291715	10	0.000216544	1.34714
G N H	2	0.000291715	6	0.000129926	2.24524
D V M	2	0.000291715	3	6.49632e-05	4.49047
T W I	2	0.000291715	2	4.33088e-05	6.73571
L E E	2	0.000291715	25	0.00054136	0.538856
I E W	2	0.000291715	2	4.33088e-05	6.73571
E N G	2	0.000291715	7	0.000151581	1.92449
I D W	2	0.000291715	4	8.66176e-05	3.36785
R W G	2	0.000291715	NA	NA	NA
A I P	2	0.000291715	11	0.000238198	1.22467
K H Y	2	0.000291715	NA	NA	NA
M E G	2	0.000291715	3	6.49632e-05	4.49047
T E M	2	0.000291715	8	0.000173235	1.68393
D V I	2	0.000291715	10	0.000216544	1.34714
R P P	2	0.000291715	13	0.000281507	1.03626
P V H	2	0.000291715	5	0.000108272	2.69428
L A Y	2	0.000291715	4	8.66176e-05	3.36785
Y K F	2	0.000291715	1	2.16544e-05	13.4714
G H V	2	0.000291715	4	8.66176e-05	3.36785
C P V	2	0.000291715	NA	NA	NA
L E F	2	0.000291715	12	0.000259853	1.12262
A W F	2	0.000291715	3	6.49632e-05	4.49047
V S E	2	0.000291715	14	0.000303162	0.962244
R T R	2	0.000291715	NA	NA	NA
I P H	2	0.000291715	5	0.000108272	2.69428
D L V	2	0.000291715	33	0.000714595	0.408225
T I F	2	0.000291715	9	0.00019489	1.49682
G Y H	2	0.000291715	2	4.33088e-05	6.73571
W A P	2	0.000291715	NA	NA	NA
T D S	2	0.000291715	14	0.000303162	0.962244
W M N	2	0.000291715	NA	NA	NA
A G D	2	0.000291715	6	0.000129926	2.24524
S Y H	2	0.000291715	4	8.66176e-05	3.36785
K R S	2	0.000291715	2	4.33088e-05	6.73571
Q Q H	2	0.000291715	1	2.16544e-05	13.4714
N G L	2	0.000291715	19	0.000411434	0.709022
V P Y	2	0.000291715	8	0.000173235	1.68393
F I F	2	0.000291715	6	0.000129926	2.24524
N A P	2	0.000291715	2	4.33088e-05	6.73571
P L W	2	0.000291715	5	0.000108272	2.69428
S N R	2	0.000291715	NA	NA	NA
I R N	2	0.000291715	8	0.000173235	1.68393
H G L	2	0.000291715	9	0.00019489	1.49682
F L Q	2	0.000291715	30	0.000649632	0.449047
R G Y	2	0.000291715	5	0.000108272	2.69428
R T Q	2	0.000291715	2	4.33088e-05	6.73571
H E L	2	0.000291715	8	0.000173235	1.68393
P V A	2	0.000291715	20	0.000433088	0.673571
G V Q	2	0.000291715	15	0.000324816	0.898094
E T P	2	0.000291715	9	0.00019489	1.49682
F R A	2	0.000291715	7	0.000151581	1.92449
A A T	2	0.000291715	14	0.000303162	0.962244
T L R	2	0.000291715	17	0.000368125	0.792436
G F F	2	0.000291715	10	0.000216544	1.34714
S T P	2	0.000291715	16	0.00034647	0.841963
V F G	2	0.000291715	13	0.000281507	1.03626
F G K	2	0.000291715	6	0.000129926	2.24524
L F M	2	0.000291715	1	2.16544e-05	13.4714
T I S	2	0.000291715	22	0.000476397	0.612337
D P S	2	0.000291715	11	0.000238198	1.22467
G L G	2	0.000291715	24	0.000519706	0.561309
P W H	2	0.000291715	NA	NA	NA
L Q L	2	0.000291715	34	0.000736249	0.396218
N A S	2	0.000291715	3	6.49632e-05	4.49047
D I D	2	0.000291715	4	8.66176e-05	3.36785
T M F	2	0.000291715	1	2.16544e-05	13.4714
S A E	2	0.000291715	9	0.00019489	1.49682
S Y G	2	0.000291715	2	4.33088e-05	6.73571
Q E V	2	0.000291715	15	0.000324816	0.898094
V I L	2	0.000291715	22	0.000476397	0.612337
R A F	2	0.000291715	10	0.000216544	1.34714
T P N	2	0.000291715	7	0.000151581	1.92449
T M S	2	0.000291715	3	6.49632e-05	4.49047
F Q I	2	0.000291715	9	0.00019489	1.49682
N P K	2	0.000291715	13	0.000281507	1.03626
Y P G	2	0.000291715	8	0.000173235	1.68393
A Q D	2	0.000291715	3	6.49632e-05	4.49047
F V S	2	0.000291715	14	0.000303162	0.962244
W A G	2	0.000291715	3	6.49632e-05	4.49047
Q V L	2	0.000291715	18	0.000389779	0.748412
A M T	2	0.000291715	1	2.16544e-05	13.4714
Y F E	2	0.000291715	4	8.66176e-05	3.36785
R K E	2	0.000291715	4	8.66176e-05	3.36785
M G G	2	0.000291715	3	6.49632e-05	4.49047
G R R	2	0.000291715	1	2.16544e-05	13.4714
Q V Y	2	0.000291715	NA	NA	NA
M A P	2	0.000291715	NA	NA	NA
T M E	2	0.000291715	4	8.66176e-05	3.36785
I Q T	2	0.000291715	10	0.000216544	1.34714
I G R	2	0.000291715	5	0.000108272	2.69428
L N M	2	0.000291715	5	0.000108272	2.69428
T V V	2	0.000291715	15	0.000324816	0.898094
N H T	2	0.000291715	2	4.33088e-05	6.73571
A P E	2	0.000291715	7	0.000151581	1.92449
P A T	2	0.000291715	21	0.000454742	0.641496
S D N	2	0.000291715	2	4.33088e-05	6.73571
R T V	2	0.000291715	10	0.000216544	1.34714
F K N	2	0.000291715	3	6.49632e-05	4.49047
M L I	2	0.000291715	2	4.33088e-05	6.73571
P P R	2	0.000291715	6	0.000129926	2.24524
Y L K	2	0.000291715	8	0.000173235	1.68393
E T E	2	0.000291715	8	0.000173235	1.68393
E S N	2	0.000291715	4	8.66176e-05	3.36785
G R S	2	0.000291715	9	0.00019489	1.49682
H L V	2	0.000291715	10	0.000216544	1.34714
T A K	2	0.000291715	6	0.000129926	2.24524
L G Q	2	0.000291715	20	0.000433088	0.673571
S C S	2	0.000291715	NA	NA	NA
K E A	2	0.000291715	11	0.000238198	1.22467
T V H	2	0.000291715	6	0.000129926	2.24524
F F F	2	0.000291715	NA	NA	NA
V I V	2	0.000291715	15	0.000324816	0.898094
I S H	2	0.000291715	9	0.00019489	1.49682
I Q L	2	0.000291715	9	0.00019489	1.49682
R G V	2	0.000291715	4	8.66176e-05	3.36785
C Y L	2	0.000291715	NA	NA	NA
G Q V	2	0.000291715	16	0.00034647	0.841963
P F W	2	0.000291715	2	4.33088e-05	6.73571
N A L	2	0.000291715	12	0.000259853	1.12262
A N P	2	0.000291715	11	0.000238198	1.22467
H I C	2	0.000291715	NA	NA	NA
E L M	2	0.000291715	7	0.000151581	1.92449
V V T	2	0.000291715	27	0.000584669	0.498941
Y P V	2	0.000291715	10	0.000216544	1.34714
R Y G	2	0.000291715	2	4.33088e-05	6.73571
V Q S	2	0.000291715	11	0.000238198	1.22467
S C A	2	0.000291715	NA	NA	NA
S N I	2	0.000291715	12	0.000259853	1.12262
M V Q	2	0.000291715	5	0.000108272	2.69428
L L G	2	0.000291715	32	0.000692941	0.420982
L G T	2	0.000291715	13	0.000281507	1.03626
G A P	2	0.000291715	5	0.000108272	2.69428
T F C	2	0.000291715	NA	NA	NA
L W S	2	0.000291715	1	2.16544e-05	13.4714
W L P	2	0.000291715	2	4.33088e-05	6.73571
S V I	2	0.000291715	22	0.000476397	0.612337
V C G	2	0.000291715	NA	NA	NA
L G G	2	0.000291715	22	0.000476397	0.612337
L T I	2	0.000291715	12	0.000259853	1.12262
Q T P	2	0.000291715	7	0.000151581	1.92449
A M I	2	0.000291715	4	8.66176e-05	3.36785
V P P	2	0.000291715	10	0.000216544	1.34714
S A N	2	0.000291715	4	8.66176e-05	3.36785
V L Q	2	0.000291715	36	0.000779558	0.374206
W T T	2	0.000291715	1	2.16544e-05	13.4714
D I N	2	0.000291715	4	8.66176e-05	3.36785
S W A	2	0.000291715	4	8.66176e-05	3.36785
H T S	2	0.000291715	7	0.000151581	1.92449
F G R	2	0.000291715	5	0.000108272	2.69428
N E G	2	0.000291715	NA	NA	NA
P E P	2	0.000291715	12	0.000259853	1.12262
F G I	2	0.000291715	10	0.000216544	1.34714
I S G	2	0.000291715	19	0.000411434	0.709022
G T M	2	0.000291715	4	8.66176e-05	3.36785
F P V	2	0.000291715	25	0.00054136	0.538856
T I I	2	0.000291715	7	0.000151581	1.92449
E R R	2	0.000291715	6	0.000129926	2.24524
D C T	2	0.000291715	NA	NA	NA
S E Q	2	0.000291715	7	0.000151581	1.92449
V F Y	2	0.000291715	12	0.000259853	1.12262
F Q V	2	0.000291715	7	0.000151581	1.92449
P P Y	2	0.000291715	5	0.000108272	2.69428
Q G I	2	0.000291715	14	0.000303162	0.962244
V L D	2	0.000291715	14	0.000303162	0.962244
S T R	2	0.000291715	5	0.000108272	2.69428
F I R	2	0.000291715	8	0.000173235	1.68393
R G N	2	0.000291715	1	2.16544e-05	13.4714
G G A	2	0.000291715	14	0.000303162	0.962244
S A S	2	0.000291715	21	0.000454742	0.641496
R Y L	2	0.000291715	8	0.000173235	1.68393
N P P	2	0.000291715	5	0.000108272	2.69428
Y F S	2	0.000291715	2	4.33088e-05	6.73571
L D S	2	0.000291715	24	0.000519706	0.561309
N L W	2	0.000291715	2	4.33088e-05	6.73571
G S F	2	0.000291715	19	0.000411434	0.709022
Q I A	2	0.000291715	12	0.000259853	1.12262
L Q V	2	0.000291715	22	0.000476397	0.612337
S S V	2	0.000291715	30	0.000649632	0.449047
I N N	2	0.000291715	8	0.000173235	1.68393
F D I	2	0.000291715	6	0.000129926	2.24524
L M L	2	0.000291715	4	8.66176e-05	3.36785
F Y V	2	0.000291715	3	6.49632e-05	4.49047
T D I	2	0.000291715	10	0.000216544	1.34714
D N T	2	0.000291715	4	8.66176e-05	3.36785
V A Q	2	0.000291715	17	0.000368125	0.792436
F A P	2	0.000291715	3	6.49632e-05	4.49047
D S W	2	0.000291715	NA	NA	NA
P L I	2	0.000291715	23	0.000498051	0.585714
T H R	2	0.000291715	NA	NA	NA
P I C	2	0.000291715	NA	NA	NA
A D P	2	0.000291715	10	0.000216544	1.34714
S A P	2	0.000291715	6	0.000129926	2.24524
I A F	2	0.000291715	12	0.000259853	1.12262
I I V	2	0.000291715	13	0.000281507	1.03626
G T T	2	0.000291715	12	0.000259853	1.12262
N A A	2	0.000291715	4	8.66176e-05	3.36785
M D G	2	0.000291715	1	2.16544e-05	13.4714
T I A	2	0.000291715	16	0.00034647	0.841963
L F A	2	0.000291715	11	0.000238198	1.22467
F G L	2	0.000291715	21	0.000454742	0.641496
I P F	2	0.000291715	20	0.000433088	0.673571
G Q T	2	0.000291715	12	0.000259853	1.12262
W R A	2	0.000291715	5	0.000108272	2.69428
T L W	2	0.000291715	1	2.16544e-05	13.4714
V I K	2	0.000291715	6	0.000129926	2.24524
Y E E	2	0.000291715	9	0.00019489	1.49682
A D G	2	0.000291715	3	6.49632e-05	4.49047
S I I	2	0.000291715	15	0.000324816	0.898094
W P P	2	0.000291715	1	2.16544e-05	13.4714
G A E	2	0.000291715	10	0.000216544	1.34714
G Q E	2	0.000291715	6	0.000129926	2.24524
L D G	2	0.000291715	14	0.000303162	0.962244
F N M	2	0.000291715	1	2.16544e-05	13.4714
P G Q	2	0.000291715	11	0.000238198	1.22467
G F I	2	0.000291715	13	0.000281507	1.03626
V M S	2	0.000291715	5	0.000108272	2.69428
F G C	2	0.000291715	NA	NA	NA
I I N	2	0.000291715	10	0.000216544	1.34714
V F H	2	0.000291715	5	0.000108272	2.69428
V G V	2	0.000291715	14	0.000303162	0.962244
A P Q	2	0.000291715	10	0.000216544	1.34714
F D G	2	0.000291715	22	0.000476397	0.612337
I P V	2	0.000291715	18	0.000389779	0.748412
T A S	2	0.000291715	15	0.000324816	0.898094
T S A	2	0.000291715	15	0.000324816	0.898094
T D V	2	0.000291715	13	0.000281507	1.03626
G E P	2	0.000291715	5	0.000108272	2.69428
A V D	2	0.000291715	6	0.000129926	2.24524
P E V	2	0.000291715	15	0.000324816	0.898094
V G R	2	0.000291715	5	0.000108272	2.69428
V A F	2	0.000291715	5	0.000108272	2.69428
C Q Y	2	0.000291715	NA	NA	NA
I T V	2	0.000291715	13	0.000281507	1.03626
L T W	2	0.000291715	3	6.49632e-05	4.49047
H A Y	2	0.000291715	4	8.66176e-05	3.36785
Y D H	2	0.000291715	2	4.33088e-05	6.73571
V L P	2	0.000291715	25	0.00054136	0.538856
Q Q N	2	0.000291715	5	0.000108272	2.69428
R R I	2	0.000291715	NA	NA	NA
Y N L	2	0.000291715	9	0.00019489	1.49682
N Y F	2	0.000291715	2	4.33088e-05	6.73571
K Q S	2	0.000291715	2	4.33088e-05	6.73571
Q L R	2	0.000291715	5	0.000108272	2.69428
K A L	2	0.000291715	33	0.000714595	0.408225
Y R A	2	0.000291715	3	6.49632e-05	4.49047
L S I	2	0.000291715	19	0.000411434	0.709022
L M V	2	0.000291715	2	4.33088e-05	6.73571
V Y S	2	0.000291715	7	0.000151581	1.92449
I L E	2	0.000291715	31	0.000671286	0.434562
D V L	2	0.000291715	20	0.000433088	0.673571
D K F	2	0.000291715	7	0.000151581	1.92449
V G I	2	0.000291715	10	0.000216544	1.34714
S H Q	2	0.000291715	1	2.16544e-05	13.4714
L T A	2	0.000291715	34	0.000736249	0.396218
F D L	2	0.000291715	12	0.000259853	1.12262
L D E	2	0.000291715	15	0.000324816	0.898094
T E I	2	0.000291715	9	0.00019489	1.49682
C P S	2	0.000291715	NA	NA	NA
N E H	2	0.000291715	1	2.16544e-05	13.4714
L R E	2	0.000291715	23	0.000498051	0.585714
Q M L	2	0.000291715	4	8.66176e-05	3.36785
L Y V	2	0.000291715	3	6.49632e-05	4.49047
N S L	2	0.000291715	15	0.000324816	0.898094
P L C	2	0.000291715	1	2.16544e-05	13.4714
F Q E	2	0.000291715	12	0.000259853	1.12262
N F P	2	0.000291715	11	0.000238198	1.22467
V K E	2	0.000291715	16	0.00034647	0.841963
G E G	2	0.000291715	4	8.66176e-05	3.36785
L N Y	2	0.000291715	7	0.000151581	1.92449
F Q T	2	0.000291715	15	0.000324816	0.898094
A E D	2	0.000291715	7	0.000151581	1.92449
Y A S	2	0.000291715	6	0.000129926	2.24524
R P Y	2	0.000291715	1	2.16544e-05	13.4714
W D L	2	0.000291715	2	4.33088e-05	6.73571
V G T	2	0.000291715	25	0.00054136	0.538856
R E E	2	0.000291715	8	0.000173235	1.68393
A I A	2	0.000291715	13	0.000281507	1.03626
M F Y	2	0.000291715	NA	NA	NA
H S R	2	0.000291715	4	8.66176e-05	3.36785
H P L	2	0.000291715	13	0.000281507	1.03626
D C Y	2	0.000291715	NA	NA	NA
A Y S	2	0.000291715	11	0.000238198	1.22467
K K I	2	0.000291715	3	6.49632e-05	4.49047
S L V	2	0.000291715	35	0.000757904	0.384897
K A K	2	0.000291715	2	4.33088e-05	6.73571
F M M	2	0.000291715	2	4.33088e-05	6.73571
K F I	2	0.000291715	6	0.000129926	2.24524
R A S	2	0.000291715	8	0.000173235	1.68393
Q R S	2	0.000291715	4	8.66176e-05	3.36785
V L G	2	0.000291715	7	0.000151581	1.92449
Y G T	2	0.000291715	1	2.16544e-05	13.4714
G G F	2	0.000291715	22	0.000476397	0.612337
K P V	2	0.000291715	12	0.000259853	1.12262
A G L	2	0.000291715	38	0.000822867	0.354511
G S V	2	0.000291715	25	0.00054136	0.538856
N R L	2	0.000291715	3	6.49632e-05	4.49047
Q L A	2	0.000291715	9	0.00019489	1.49682
P M P	2	0.000291715	3	6.49632e-05	4.49047
G H S	2	0.000291715	7	0.000151581	1.92449
D F F	2	0.000291715	11	0.000238198	1.22467
M E V	2	0.000291715	4	8.66176e-05	3.36785
A V Q	2	0.000291715	18	0.000389779	0.748412
I V F	2	0.000291715	4	8.66176e-05	3.36785
T N P	2	0.000291715	4	8.66176e-05	3.36785
Q D L	2	0.000291715	17	0.000368125	0.792436
A K G	2	0.000291715	5	0.000108272	2.69428
K L P	2	0.000291715	12	0.000259853	1.12262
D D Y	2	0.000291715	1	2.16544e-05	13.4714
E P L	2	0.000291715	24	0.000519706	0.561309
D T V	2	0.000291715	17	0.000368125	0.792436
T A M	2	0.000291715	3	6.49632e-05	4.49047
A L W	2	0.000291715	2	4.33088e-05	6.73571
G V Y	2	0.000291715	7	0.000151581	1.92449
N L F	2	0.000291715	13	0.000281507	1.03626
A I F	2	0.000291715	10	0.000216544	1.34714
D D R	2	0.000291715	4	8.66176e-05	3.36785
G M E	2	0.000291715	NA	NA	NA
N P Q	2	0.000291715	8	0.000173235	1.68393
P G S	2	0.000291715	19	0.000411434	0.709022
G A F	2	0.000291715	15	0.000324816	0.898094
V M C	2	0.000291715	NA	NA	NA
Q S N	2	0.000291715	7	0.000151581	1.92449
V M V	2	0.000291715	5	0.000108272	2.69428
A W M	2	0.000291715	2	4.33088e-05	6.73571
P G L	2	0.000291715	26	0.000563014	0.518131
H Y P	2	0.000291715	NA	NA	NA
A M D	2	0.000291715	NA	NA	NA
T D L	2	0.000291715	17	0.000368125	0.792436
M A T	2	0.000291715	6	0.000129926	2.24524
W L G	2	0.000291715	5	0.000108272	2.69428
F C R	2	0.000291715	NA	NA	NA
T V F	2	0.000291715	19	0.000411434	0.709022
I C T	2	0.000291715	NA	NA	NA
L I R	2	0.000291715	17	0.000368125	0.792436
L H L	2	0.000291715	18	0.000389779	0.748412
G E V	2	0.000291715	13	0.000281507	1.03626
L W Q	2	0.000291715	4	8.66176e-05	3.36785
A K S	2	0.000291715	7	0.000151581	1.92449
A S N	2	0.000291715	7	0.000151581	1.92449
I T T	2	0.000291715	16	0.00034647	0.841963
D V K	2	0.000291715	13	0.000281507	1.03626
L H S	2	0.000291715	12	0.000259853	1.12262
I P A	2	0.000291715	18	0.000389779	0.748412
L W M	2	0.000291715	NA	NA	NA
A R Q	2	0.000291715	5	0.000108272	2.69428
F S V	2	0.000291715	26	0.000563014	0.518131
G D F	2	0.000291715	16	0.00034647	0.841963
L E H	2	0.000291715	8	0.000173235	1.68393
S G P	2	0.000291715	10	0.000216544	1.34714
D G D	2	0.000291715	9	0.00019489	1.49682
I Y R	2	0.000291715	2	4.33088e-05	6.73571
S H G	2	0.000291715	5	0.000108272	2.69428
L G M	2	0.000291715	6	0.000129926	2.24524
S G N	2	0.000291715	7	0.000151581	1.92449
R L R	2	0.000291715	6	0.000129926	2.24524
Q Y W	2	0.000291715	1	2.16544e-05	13.4714
Q L Q	2	0.000291715	12	0.000259853	1.12262
H L P	2	0.000291715	7	0.000151581	1.92449
R G F	2	0.000291715	4	8.66176e-05	3.36785
D N R	2	0.000291715	4	8.66176e-05	3.36785
F Y T	2	0.000291715	6	0.000129926	2.24524
V R T	2	0.000291715	10	0.000216544	1.34714
I K L	2	0.000291715	7	0.000151581	1.92449
L L C	2	0.000291715	NA	NA	NA
C S S	2	0.000291715	NA	NA	NA
D E F	2	0.000291715	10	0.000216544	1.34714
E G E	2	0.000291715	8	0.000173235	1.68393
V F S	2	0.000291715	10	0.000216544	1.34714
L Q R	2	0.000291715	9	0.00019489	1.49682
I A V	2	0.000291715	14	0.000303162	0.962244
S S Y	2	0.000291715	11	0.000238198	1.22467
R D D	2	0.000291715	NA	NA	NA
M K Q	2	0.000291715	NA	NA	NA
P I V	2	0.000291715	17	0.000368125	0.792436
E E L	2	0.000291715	22	0.000476397	0.612337
M L F	2	0.000291715	5	0.000108272	2.69428
Q R N	2	0.000291715	1	2.16544e-05	13.4714
V I Q	2	0.000291715	12	0.000259853	1.12262
E I E	2	0.000291715	8	0.000173235	1.68393
M P G	2	0.000291715	7	0.000151581	1.92449
W F T	2	0.000291715	4	8.66176e-05	3.36785
W L V	2	0.000291715	5	0.000108272	2.69428
Q L G	2	0.000291715	7	0.000151581	1.92449
V K N	2	0.000291715	4	8.66176e-05	3.36785
K E V	2	0.000291715	15	0.000324816	0.898094
G L T	2	0.000291715	24	0.000519706	0.561309
N T H	2	0.000291715	1	2.16544e-05	13.4714
P S G	2	0.000291715	18	0.000389779	0.748412
N V D	2	0.000291715	3	6.49632e-05	4.49047
C S G	2	0.000291715	NA	NA	NA
L F R	2	0.000291715	3	6.49632e-05	4.49047
L P E	2	0.000291715	24	0.000519706	0.561309
N L R	2	0.000291715	7	0.000151581	1.92449
I F L	2	0.000291715	7	0.000151581	1.92449
M Y H	2	0.000291715	NA	NA	NA
H F S	2	0.000291715	4	8.66176e-05	3.36785
P R G	2	0.000291715	10	0.000216544	1.34714
R S Q	2	0.000291715	3	6.49632e-05	4.49047
V F Q	2	0.000291715	12	0.000259853	1.12262
Y Q H	2	0.000291715	4	8.66176e-05	3.36785
D F D	2	0.000291715	5	0.000108272	2.69428
V I A	2	0.000291715	13	0.000281507	1.03626
Q K E	2	0.000291715	5	0.000108272	2.69428
I L P	2	0.000291715	10	0.000216544	1.34714
I G M	2	0.000291715	3	6.49632e-05	4.49047
V D G	2	0.000291715	8	0.000173235	1.68393
F N R	2	0.000291715	6	0.000129926	2.24524
T E V	2	0.000291715	12	0.000259853	1.12262
R L G	2	0.000291715	10	0.000216544	1.34714
I G T	2	0.000291715	14	0.000303162	0.962244
Q E E	2	0.000291715	6	0.000129926	2.24524
K Q D	2	0.000291715	3	6.49632e-05	4.49047
F W S	2	0.000291715	1	2.16544e-05	13.4714
P Q V	2	0.000291715	17	0.000368125	0.792436
Q H I	2	0.000291715	4	8.66176e-05	3.36785
N M F	2	0.000291715	4	8.66176e-05	3.36785
M P V	2	0.000291715	7	0.000151581	1.92449
L V V	2	0.000291715	19	0.000411434	0.709022
E A I	2	0.000291715	20	0.000433088	0.673571
Q Q A	2	0.000291715	12	0.000259853	1.12262
K H T	2	0.000291715	NA	NA	NA
Y Y S	2	0.000291715	5	0.000108272	2.69428
W P N	2	0.000291715	2	4.33088e-05	6.73571
C P W	2	0.000291715	NA	NA	NA
A P R	2	0.000291715	6	0.000129926	2.24524
K P L	2	0.000291715	11	0.000238198	1.22467
Q N T	2	0.000291715	5	0.000108272	2.69428
L M G	2	0.000291715	4	8.66176e-05	3.36785
Q A N	2	0.000291715	3	6.49632e-05	4.49047
K L V	2	0.000291715	15	0.000324816	0.898094
W M R	2	0.000291715	NA	NA	NA
H D D	2	0.000291715	NA	NA	NA
G G P	2	0.000291715	6	0.000129926	2.24524
R F S	2	0.000291715	7	0.000151581	1.92449
N L S	2	0.000291715	14	0.000303162	0.962244
D E L	2	0.000291715	20	0.000433088	0.673571
C W A	2	0.000291715	NA	NA	NA
S S C	2	0.000291715	NA	NA	NA
Y G Y	2	0.000291715	7	0.000151581	1.92449
M D L	2	0.000291715	4	8.66176e-05	3.36785
E I A	2	0.000291715	11	0.000238198	1.22467
L W I	2	0.000291715	2	4.33088e-05	6.73571
W S F	2	0.000291715	NA	NA	NA
M S W	2	0.000291715	1	2.16544e-05	13.4714
Y P D	2	0.000291715	4	8.66176e-05	3.36785
H P K	2	0.000291715	1	2.16544e-05	13.4714
C P N	2	0.000291715	NA	NA	NA
F I P	2	0.000291715	9	0.00019489	1.49682
G P P	2	0.000291715	24	0.000519706	0.561309
L P G	2	0.000291715	28	0.000606323	0.481122
A S Y	2	0.000291715	6	0.000129926	2.24524
I T K	2	0.000291715	7	0.000151581	1.92449
V Q L	2	0.000291715	23	0.000498051	0.585714
L V R	2	0.000291715	13	0.000281507	1.03626
V V H	2	0.000291715	8	0.000173235	1.68393
E Q L	2	0.000291715	18	0.000389779	0.748412
E S G	2	0.000291715	7	0.000151581	1.92449
S P G	2	0.000291715	16	0.00034647	0.841963
K E E	2	0.000291715	9	0.00019489	1.49682
F M E	2	0.000291715	1	2.16544e-05	13.4714
Y H L	2	0.000291715	3	6.49632e-05	4.49047
P S I	2	0.000291715	21	0.000454742	0.641496
L K T	2	0.000291715	18	0.000389779	0.748412
Q A Q	2	0.000291715	7	0.000151581	1.92449
C D K	2	0.000291715	NA	NA	NA
V P H	2	0.000291715	1	2.16544e-05	13.4714
Q W L	2	0.000291715	5	0.000108272	2.69428
K H A	2	0.000291715	1	2.16544e-05	13.4714
C S V	2	0.000291715	NA	NA	NA
P F T	2	0.000291715	15	0.000324816	0.898094
T T G	2	0.000291715	7	0.000151581	1.92449
V Y A	2	0.000291715	5	0.000108272	2.69428
T E F	2	0.000291715	7	0.000151581	1.92449
V C P	2	0.000291715	NA	NA	NA
E F M	2	0.000291715	2	4.33088e-05	6.73571
V E E	2	0.000291715	12	0.000259853	1.12262
N N F	2	0.000291715	2	4.33088e-05	6.73571
K M Y	2	0.000291715	NA	NA	NA
R T D	2	0.000291715	3	6.49632e-05	4.49047
N F Q	2	0.000291715	3	6.49632e-05	4.49047
F I A	2	0.000291715	11	0.000238198	1.22467
H H N	2	0.000291715	1	2.16544e-05	13.4714
P L R	2	0.000291715	18	0.000389779	0.748412
R N S	2	0.000291715	4	8.66176e-05	3.36785
E V C	2	0.000291715	NA	NA	NA
A G R	2	0.000291715	4	8.66176e-05	3.36785
G A S	2	0.000291715	13	0.000281507	1.03626
D G T	2	0.000291715	11	0.000238198	1.22467
H S G	2	0.000291715	7	0.000151581	1.92449
F F K	2	0.000291715	7	0.000151581	1.92449
L S Q	2	0.000291715	20	0.000433088	0.673571
S Q A	2	0.000291715	10	0.000216544	1.34714
D Y V	2	0.000291715	4	8.66176e-05	3.36785
D V C	2	0.000291715	NA	NA	NA
P A E	2	0.000291715	17	0.000368125	0.792436
R F E	2	0.000291715	4	8.66176e-05	3.36785
G E F	2	0.000291715	15	0.000324816	0.898094
F I Q	2	0.000291715	14	0.000303162	0.962244
D I V	2	0.000291715	11	0.000238198	1.22467
F L H	2	0.000291715	15	0.000324816	0.898094
S Q V	2	0.000291715	18	0.000389779	0.748412
D E K	2	0.000291715	3	6.49632e-05	4.49047
P F L	2	0.000291715	28	0.000606323	0.481122
M V R	2	0.000291715	1	2.16544e-05	13.4714
G C L	2	0.000291715	NA	NA	NA
Y L P	2	0.000291715	6	0.000129926	2.24524
L S N	2	0.000291715	12	0.000259853	1.12262
L R S	2	0.000291715	16	0.00034647	0.841963
F E L	2	0.000291715	5	0.000108272	2.69428
V Y I	2	0.000291715	2	4.33088e-05	6.73571
S C K	2	0.000291715	NA	NA	NA
I V T	2	0.000291715	10	0.000216544	1.34714
I T R	2	0.000291715	8	0.000173235	1.68393
A S F	2	0.000291715	21	0.000454742	0.641496
P R A	2	0.000291715	11	0.000238198	1.22467
Q R E	2	0.000291715	4	8.66176e-05	3.36785
C I W	2	0.000291715	NA	NA	NA
R R S	2	0.000291715	3	6.49632e-05	4.49047
Q C L	2	0.000291715	NA	NA	NA
T Q A	2	0.000291715	14	0.000303162	0.962244
M I G	2	0.000291715	1	2.16544e-05	13.4714
V P E	2	0.000291715	12	0.000259853	1.12262
Y D S	2	0.000291715	10	0.000216544	1.34714
T E P	2	0.000291715	4	8.66176e-05	3.36785
I A L	2	0.000291715	23	0.000498051	0.585714
R E I	2	0.000291715	6	0.000129926	2.24524
I K V	2	0.000291715	10	0.000216544	1.34714
W I T	2	0.000291715	3	6.49632e-05	4.49047
K D F	2	0.000291715	11	0.000238198	1.22467
A E T	2	0.000291715	9	0.00019489	1.49682
P V V	2	0.000291715	22	0.000476397	0.612337
S T I	2	0.000291715	13	0.000281507	1.03626
N W D	2	0.000291715	NA	NA	NA
F E F	2	0.000291715	7	0.000151581	1.92449
I A K	2	0.000291715	13	0.000281507	1.03626
I F V	2	0.000291715	8	0.000173235	1.68393
T S E	2	0.000291715	12	0.000259853	1.12262
K I G	2	0.000291715	5	0.000108272	2.69428
L G L	2	0.000291715	49	0.00106107	0.274927
L Y P	2	0.000291715	3	6.49632e-05	4.49047
A Q T	2	0.000291715	13	0.000281507	1.03626
P G A	2	0.000291715	19	0.000411434	0.709022
A I H	2	0.000291715	3	6.49632e-05	4.49047
A P N	2	0.000291715	6	0.000129926	2.24524
A I V	2	0.000291715	13	0.000281507	1.03626
R A V	2	0.000291715	16	0.00034647	0.841963
F F R	2	0.000291715	5	0.000108272	2.69428
S Y V	2	0.000291715	7	0.000151581	1.92449
K S N	2	0.000291715	1	2.16544e-05	13.4714
E V Y	2	0.000291715	5	0.000108272	2.69428
C C T	2	0.000291715	NA	NA	NA
I R T	2	0.000291715	12	0.000259853	1.12262
F A L	2	0.000291715	16	0.00034647	0.841963
Q F L	2	0.000291715	20	0.000433088	0.673571
I Y A	2	0.000291715	8	0.000173235	1.68393
L D L	2	0.000291715	37	0.000801213	0.364092
N A M	2	0.000291715	NA	NA	NA
E A V	2	0.000291715	27	0.000584669	0.498941
Q L F	2	0.000291715	11	0.000238198	1.22467
I K H	2	0.000291715	4	8.66176e-05	3.36785
Q L T	2	0.000291715	14	0.000303162	0.962244
I K N	2	0.000291715	8	0.000173235	1.68393
L Y C	2	0.000291715	NA	NA	NA
I K S	2	0.000291715	9	0.00019489	1.49682
Y T V	2	0.000291715	4	8.66176e-05	3.36785
A V P	2	0.000291715	7	0.000151581	1.92449
P Y G	2	0.000291715	13	0.000281507	1.03626
R V S	2	0.000291715	13	0.000281507	1.03626
L E I	2	0.000291715	17	0.000368125	0.792436
F R G	2	0.000291715	6	0.000129926	2.24524
A W N	2	0.000291715	NA	NA	NA
L S W	2	0.000291715	5	0.000108272	2.69428
E V D	2	0.000291715	5	0.000108272	2.69428
F F A	2	0.000291715	3	6.49632e-05	4.49047
E L H	2	0.000291715	8	0.000173235	1.68393
Q T V	2	0.000291715	13	0.000281507	1.03626
I D I	2	0.000291715	10	0.000216544	1.34714
F A A	2	0.000291715	15	0.000324816	0.898094
W V K	2	0.000291715	2	4.33088e-05	6.73571
Y T P	2	0.000291715	3	6.49632e-05	4.49047
Q G S	2	0.000291715	10	0.000216544	1.34714
H H L	2	0.000291715	4	8.66176e-05	3.36785
D W L	2	0.000291715	5	0.000108272	2.69428
S Q L	2	0.000291715	21	0.000454742	0.641496
G G Q	2	0.000291715	9	0.00019489	1.49682
F S L	2	0.000291715	22	0.000476397	0.612337
N P V	2	0.000291715	10	0.000216544	1.34714
Q S G	2	0.000291715	8	0.000173235	1.68393
S A A	2	0.000291715	28	0.000606323	0.481122
P D H	2	0.000291715	3	6.49632e-05	4.49047
G L R	2	0.000291715	11	0.000238198	1.22467
F H C	2	0.000291715	NA	NA	NA
H V Y	2	0.000291715	3	6.49632e-05	4.49047
V F W	2	0.000291715	1	2.16544e-05	13.4714
W G G	2	0.000291715	3	6.49632e-05	4.49047
Y T A	2	0.000291715	7	0.000151581	1.92449
N G Y	2	0.000291715	3	6.49632e-05	4.49047
G F R	2	0.000291715	4	8.66176e-05	3.36785
A K A	2	0.000291715	9	0.00019489	1.49682
K A E	2	0.000291715	11	0.000238198	1.22467
V N Y	2	0.000291715	2	4.33088e-05	6.73571
F F L	2	0.000291715	21	0.000454742	0.641496
L G K	2	0.000291715	9	0.00019489	1.49682
T A Q	2	0.000291715	11	0.000238198	1.22467
P E S	2	0.000291715	16	0.00034647	0.841963
P L N	2	0.000291715	9	0.00019489	1.49682
H G P	2	0.000291715	3	6.49632e-05	4.49047
L E Q	2	0.000291715	25	0.00054136	0.538856
A F A	2	0.000291715	13	0.000281507	1.03626
Q Y T	2	0.000291715	2	4.33088e-05	6.73571
Y H S	2	0.000291715	2	4.33088e-05	6.73571
D S I	2	0.000291715	16	0.00034647	0.841963
L M I	2	0.000291715	NA	NA	NA
F E G	2	0.000291715	20	0.000433088	0.673571
E I L	2	0.000291715	21	0.000454742	0.641496
R M A	2	0.000291715	1	2.16544e-05	13.4714
P M E	2	0.000291715	4	8.66176e-05	3.36785
S V S	2	0.000291715	38	0.000822867	0.354511
A G Q	2	0.000291715	9	0.00019489	1.49682
T G H	2	0.000291715	2	4.33088e-05	6.73571
I V M	2	0.000291715	2	4.33088e-05	6.73571
K I T	2	0.000291715	12	0.000259853	1.12262
K H L	2	0.000291715	1	2.16544e-05	13.4714
A G K	2	0.000291715	6	0.000129926	2.24524
P H M	2	0.000291715	1	2.16544e-05	13.4714
G Y S	2	0.000291715	4	8.66176e-05	3.36785
Q T T	2	0.000291715	6	0.000129926	2.24524
P A I	2	0.000291715	14	0.000303162	0.962244
K L Y	2	0.000291715	12	0.000259853	1.12262
T G E	2	0.000291715	5	0.000108272	2.69428
T A A	2	0.000291715	11	0.000238198	1.22467
S A W	2	0.000291715	NA	NA	NA
L A M	2	0.000291715	5	0.000108272	2.69428
R Q F	2	0.000291715	1	2.16544e-05	13.4714
Q L S	2	0.000291715	16	0.00034647	0.841963
F L R	2	0.000291715	23	0.000498051	0.585714
N V K	2	0.000291715	10	0.000216544	1.34714
G R F	2	0.000291715	15	0.000324816	0.898094
S C P	2	0.000291715	NA	NA	NA
T L E	2	0.000291715	17	0.000368125	0.792436
A K I	2	0.000291715	10	0.000216544	1.34714
V A K	2	0.000291715	7	0.000151581	1.92449
L V T	2	0.000291715	34	0.000736249	0.396218
V Y G	2	0.000291715	NA	NA	NA
K E I	2	0.000291715	13	0.000281507	1.03626
E R G	2	0.000291715	3	6.49632e-05	4.49047
M V L	2	0.000291715	2	4.33088e-05	6.73571
S G L	2	0.000291715	36	0.000779558	0.374206
T C L	2	0.000291715	1	2.16544e-05	13.4714
I G W	2	0.000291715	4	8.66176e-05	3.36785
A L F	2	0.000291715	13	0.000281507	1.03626
I A W	2	0.000291715	3	6.49632e-05	4.49047
[truncated: 59,716 more rows]

## Sheet: selfantigen_kmer_9
pattern	count_neg	count_pos	normCount_neg	normCount_pos	ratio
GIG...	0	17	0	0.0144804	Inf
.IGI..	0	8	0	0.00681431	Inf
GIGI..	0	8	0	0.00681431	Inf
G.GI..	0	8	0	0.00681431	Inf
GI.I..	0	8	0	0.00681431	Inf
.C..P.	0	6	0	0.00511073	Inf
Q..VQE	0	6	0	0.00511073	Inf
....PC	0	5	0	0.00425894	Inf
.C.S..	0	5	0	0.00425894	Inf
.C.L..	0	5	0	0.00425894	Inf
..C.H.	0	5	0	0.00425894	Inf
.C..V.	0	5	0	0.00425894	Inf
.A...W	0	5	0	0.00425894	Inf
.GM.P.	0	5	0	0.00425894	Inf
..R.LR	0	5	0	0.00425894	Inf
.KR..Q	0	5	0	0.00425894	Inf
GIG.L.	0	5	0	0.00425894	Inf
CD....	0	4	0	0.00340716	Inf
SC....	0	4	0	0.00340716	Inf
.AC...	0	4	0	0.00340716	Inf
.PC...	0	4	0	0.00340716	Inf
..CT..	0	4	0	0.00340716	Inf
..VC..	0	4	0	0.00340716	Inf
..CS..	0	4	0	0.00340716	Inf
...LC.	0	4	0	0.00340716	Inf
C.K...	0	4	0	0.00340716	Inf
M.C...	0	4	0	0.00340716	Inf
..L.C.	0	4	0	0.00340716	Inf
..S.C.	0	4	0	0.00340716	Inf
..C.V.	0	4	0	0.00340716	Inf
...L.C	0	4	0	0.00340716	Inf
.P..C.	0	4	0	0.00340716	Inf
..S..W	0	4	0	0.00340716	Inf
..M..C	0	4	0	0.00340716	Inf
TKR...	0	4	0	0.00340716	Inf
.C...A	0	4	0	0.00340716	Inf
.C...L	0	4	0	0.00340716	Inf
.GMP..	0	4	0	0.00340716	Inf
.SEN..	0	4	0	0.00340716	Inf
C....L	0	4	0	0.00340716	Inf
L....C	0	4	0	0.00340716	Inf
YSEN..	0	4	0	0.00340716	Inf
..MPP.	0	4	0	0.00340716	Inf
...SVP	0	4	0	0.00340716	Inf
C.KV..	0	4	0	0.00340716	Inf
Y.EN..	0	4	0	0.00340716	Inf
.RR.L.	0	4	0	0.00340716	Inf
.IG.A.	0	4	0	0.00340716	Inf
.AV.Y.	0	4	0	0.00340716	Inf
..R.RR	0	4	0	0.00340716	Inf
D..GH.	0	4	0	0.00340716	Inf
GI..Y.	0	4	0	0.00340716	Inf
.G..PP	0	4	0	0.00340716	Inf
.IG..P	0	4	0	0.00340716	Inf
GI...P	0	4	0	0.00340716	Inf
GA...G	0	4	0	0.00340716	Inf
.GMPP.	0	4	0	0.00340716	Inf
.SENL.	0	4	0	0.00340716	Inf
Y.ENL.	0	4	0	0.00340716	Inf
DP.GH.	0	4	0	0.00340716	Inf
YS.NL.	0	4	0	0.00340716	Inf
GA.GV.	0	4	0	0.00340716	Inf
GIG.Y.	0	4	0	0.00340716	Inf
GIG.A.	0	4	0	0.00340716	Inf
YSE.L.	0	4	0	0.00340716	Inf
LPL.A.	0	4	0	0.00340716	Inf
.A.GVG	0	4	0	0.00340716	Inf
G..GVG	0	4	0	0.00340716	Inf
GA..VG	0	4	0	0.00340716	Inf
GIG..P	0	4	0	0.00340716	Inf
TKR..Q	0	4	0	0.00340716	Inf
YSENL.	0	4	0	0.00340716	Inf
GA.GVG	0	4	0	0.00340716	Inf
DC....	0	3	0	0.00255537	Inf
CV....	0	3	0	0.00255537	Inf
HC....	0	3	0	0.00255537	Inf
.CV...	0	3	0	0.00255537	Inf
.CL...	0	3	0	0.00255537	Inf
.CS...	0	3	0	0.00255537	Inf
...SC.	0	3	0	0.00255537	Inf
...CP.	0	3	0	0.00255537	Inf
..C.L.	0	3	0	0.00255537	Inf
..I.C.	0	3	0	0.00255537	Inf
...P.C	0	3	0	0.00255537	Inf
...Q.C	0	3	0	0.00255537	Inf
.C..L.	0	3	0	0.00255537	Inf
.W..W.	0	3	0	0.00255537	Inf
..F..C	0	3	0	0.00255537	Inf
..C..P	0	3	0	0.00255537	Inf
..C..G	0	3	0	0.00255537	Inf
..C..V	0	3	0	0.00255537	Inf
C...V.	0	3	0	0.00255537	Inf
W...W.	0	3	0	0.00255537	Inf
C...D.	0	3	0	0.00255537	Inf
WGP...	0	3	0	0.00255537	Inf
HGF...	0	3	0	0.00255537	Inf
MAS...	0	3	0	0.00255537	Inf
.G...C	0	3	0	0.00255537	Inf
.K...W	0	3	0	0.00255537	Inf
.P...C	0	3	0	0.00255537	Inf
.IPS..	0	3	0	0.00255537	Inf
.DED..	0	3	0	0.00255537	Inf
.NML..	0	3	0	0.00255537	Inf
.QRQ..	0	3	0	0.00255537	Inf
GIGA..	0	3	0	0.00255537	Inf
YGFV..	0	3	0	0.00255537	Inf
DPIG..	0	3	0	0.00255537	Inf
LDKV..	0	3	0	0.00255537	Inf
..DFH.	0	3	0	0.00255537	Inf
...LNP	0	3	0	0.00255537	Inf
...LCL	0	3	0	0.00255537	Inf
...VPN	0	3	0	0.00255537	Inf
...TSP	0	3	0	0.00255537	Inf
G.GA..	0	3	0	0.00255537	Inf
A.DL..	0	3	0	0.00255537	Inf
G.GF..	0	3	0	0.00255537	Inf
G.GL..	0	3	0	0.00255537	Inf
E.LD..	0	3	0	0.00255537	Inf
RG.R..	0	3	0	0.00255537	Inf
LV.V..	0	3	0	0.00255537	Inf
HS.T..	0	3	0	0.00255537	Inf
SC.S..	0	3	0	0.00255537	Inf
.C.SP.	0	3	0	0.00255537	Inf
.R.VQ.	0	3	0	0.00255537	Inf
.V.LH.	0	3	0	0.00255537	Inf
.PL.C.	0	3	0	0.00255537	Inf
.VF.T.	0	3	0	0.00255537	Inf
..L.VW	0	3	0	0.00255537	Inf
..G.EI	0	3	0	0.00255537	Inf
..S.WG	0	3	0	0.00255537	Inf
..M.PF	0	3	0	0.00255537	Inf
..L.PR	0	3	0	0.00255537	Inf
..H.PG	0	3	0	0.00255537	Inf
..FL.C	0	3	0	0.00255537	Inf
..RL.P	0	3	0	0.00255537	Inf
..RS.R	0	3	0	0.00255537	Inf
..DI.P	0	3	0	0.00255537	Inf
..VC.N	0	3	0	0.00255537	Inf
G..VY.	0	3	0	0.00255537	Inf
W..RA.	0	3	0	0.00255537	Inf
G..LN.	0	3	0	0.00255537	Inf
MA..S.	0	3	0	0.00255537	Inf
QG..P.	0	3	0	0.00255537	Inf
.D..IY	0	3	0	0.00255537	Inf
.S..FR	0	3	0	0.00255537	Inf
.RR..R	0	3	0	0.00255537	Inf
.VS..G	0	3	0	0.00255537	Inf
.AS..W	0	3	0	0.00255537	Inf
.LT..R	0	3	0	0.00255537	Inf
.IL..Y	0	3	0	0.00255537	Inf
.GM..P	0	3	0	0.00255537	Inf
Y...NY	0	3	0	0.00255537	Inf
A...PN	0	3	0	0.00255537	Inf
MP...P	0	3	0	0.00255537	Inf
NE...F	0	3	0	0.00255537	Inf
DQ...S	0	3	0	0.00255537	Inf
WE...N	0	3	0	0.00255537	Inf
QA...E	0	3	0	0.00255537	Inf
MA...L	0	3	0	0.00255537	Inf
.IGIL.	0	3	0	0.00255537	Inf
.IGIA.	0	3	0	0.00255537	Inf
.PIGH.	0	3	0	0.00255537	Inf
..FLPL	0	3	0	0.00255537	Inf
..TVQE	0	3	0	0.00255537	Inf
G.GIL.	0	3	0	0.00255537	Inf
G.GIA.	0	3	0	0.00255537	Inf
D.IGH.	0	3	0	0.00255537	Inf
E.LDW.	0	3	0	0.00255537	Inf
Q.TVQ.	0	3	0	0.00255537	Inf
GI.IL.	0	3	0	0.00255537	Inf
AS.LP.	0	3	0	0.00255537	Inf
FS.VT.	0	3	0	0.00255537	Inf
GI.IA.	0	3	0	0.00255537	Inf
LD.VL.	0	3	0	0.00255537	Inf
DPI.H.	0	3	0	0.00255537	Inf
MAS.S.	0	3	0	0.00255537	Inf
.I.ILT	0	3	0	0.00255537	Inf
.AA.SS	0	3	0	0.00255537	Inf
.ELV.F	0	3	0	0.00255537	Inf
.AIS.T	0	3	0	0.00255537	Inf
L..VQR	0	3	0	0.00255537	Inf
A..VPN	0	3	0	0.00255537	Inf
MA..SS	0	3	0	0.00255537	Inf
GIG..S	0	3	0	0.00255537	Inf
GIG..V	0	3	0	0.00255537	Inf
MAS..S	0	3	0	0.00255537	Inf
GIGIL.	0	3	0	0.00255537	Inf
GIGIA.	0	3	0	0.00255537	Inf
DPIGH.	0	3	0	0.00255537	Inf
LDKVL.	0	3	0	0.00255537	Inf
Q.TVQE	0	3	0	0.00255537	Inf
L.KVLE	0	3	0	0.00255537	Inf
LD.VLE	0	3	0	0.00255537	Inf
MAS.SS	0	3	0	0.00255537	Inf
LDK.LE	0	3	0	0.00255537	Inf
LDKV.E	0	3	0	0.00255537	Inf
LDKVLE	0	3	0	0.00255537	Inf
CP....	0	2	0	0.00170358	Inf
QC....	0	2	0	0.00170358	Inf
.CA...	0	2	0	0.00170358	Inf
.CY...	0	2	0	0.00170358	Inf
.DC...	0	2	0	0.00170358	Inf
.VC...	0	2	0	0.00170358	Inf
.IC...	0	2	0	0.00170358	Inf
.CF...	0	2	0	0.00170358	Inf
.MM...	0	2	0	0.00170358	Inf
.CW...	0	2	0	0.00170358	Inf
..QC..	0	2	0	0.00170358	Inf
..CV..	0	2	0	0.00170358	Inf
..CI..	0	2	0	0.00170358	Inf
..LC..	0	2	0	0.00170358	Inf
..CF..	0	2	0	0.00170358	Inf
...VC.	0	2	0	0.00170358	Inf
....FC	0	2	0	0.00170358	Inf
....CA	0	2	0	0.00170358	Inf
....CQ	0	2	0	0.00170358	Inf
....HW	0	2	0	0.00170358	Inf
....YC	0	2	0	0.00170358	Inf
....YW	0	2	0	0.00170358	Inf
....IC	0	2	0	0.00170358	Inf
....CW	0	2	0	0.00170358	Inf
....WW	0	2	0	0.00170358	Inf
....CT	0	2	0	0.00170358	Inf
A.C...	0	2	0	0.00170358	Inf
C.Q...	0	2	0	0.00170358	Inf
D.C...	0	2	0	0.00170358	Inf
C.L...	0	2	0	0.00170358	Inf
S.C...	0	2	0	0.00170358	Inf
Q.C...	0	2	0	0.00170358	Inf
N.C...	0	2	0	0.00170358	Inf
.C.D..	0	2	0	0.00170358	Inf
.I.C..	0	2	0	0.00170358	Inf
.C.V..	0	2	0	0.00170358	Inf
.C.P..	0	2	0	0.00170358	Inf
..C.T.	0	2	0	0.00170358	Inf
..D.C.	0	2	0	0.00170358	Inf
..C.D.	0	2	0	0.00170358	Inf
..C.W.	0	2	0	0.00170358	Inf
..C.P.	0	2	0	0.00170358	Inf
...C.R	0	2	0	0.00170358	Inf
...M.P	0	2	0	0.00170358	Inf
C..C..	0	2	0	0.00170358	Inf
C..R..	0	2	0	0.00170358	Inf
S..C..	0	2	0	0.00170358	Inf
C..S..	0	2	0	0.00170358	Inf
.H..C.	0	2	0	0.00170358	Inf
.V..C.	0	2	0	0.00170358	Inf
.C..T.	0	2	0	0.00170358	Inf
.A..C.	0	2	0	0.00170358	Inf
..C..E	0	2	0	0.00170358	Inf
..C..W	0	2	0	0.00170358	Inf
..C..H	0	2	0	0.00170358	Inf
S...C.	0	2	0	0.00170358	Inf
C...S.	0	2	0	0.00170358	Inf
I...C.	0	2	0	0.00170358	Inf
A...C.	0	2	0	0.00170358	Inf
IHH...	0	2	0	0.00170358	Inf
SYT...	0	2	0	0.00170358	Inf
LVA...	0	2	0	0.00170358	Inf
KRI...	0	2	0	0.00170358	Inf
DCY...	0	2	0	0.00170358	Inf
KKI...	0	2	0	0.00170358	Inf
YVF...	0	2	0	0.00170358	Inf
GPG...	0	2	0	0.00170358	Inf
MDC...	0	2	0	0.00170358	Inf
WVK...	0	2	0	0.00170358	Inf
IVM...	0	2	0	0.00170358	Inf
NAM...	0	2	0	0.00170358	Inf
DQV...	0	2	0	0.00170358	Inf
IHD...	0	2	0	0.00170358	Inf
CVL...	0	2	0	0.00170358	Inf
QRN...	0	2	0	0.00170358	Inf
NTI...	0	2	0	0.00170358	Inf
GSS...	0	2	0	0.00170358	Inf
FNM...	0	2	0	0.00170358	Inf
IPC...	0	2	0	0.00170358	Inf
AIL...	0	2	0	0.00170358	Inf
LRS...	0	2	0	0.00170358	Inf
QMM...	0	2	0	0.00170358	Inf
MAP...	0	2	0	0.00170358	Inf
GEQ...	0	2	0	0.00170358	Inf
HCW...	0	2	0	0.00170358	Inf
CDV...	0	2	0	0.00170358	Inf
SCS...	0	2	0	0.00170358	Inf
PIT...	0	2	0	0.00170358	Inf
LMW...	0	2	0	0.00170358	Inf
LWM...	0	2	0	0.00170358	Inf
MSW...	0	2	0	0.00170358	Inf
CDK...	0	2	0	0.00170358	Inf
LFM...	0	2	0	0.00170358	Inf
YDR...	0	2	0	0.00170358	Inf
FTL...	0	2	0	0.00170358	Inf
.R...C	0	2	0	0.00170358	Inf
.C...K	0	2	0	0.00170358	Inf
.C...P	0	2	0	0.00170358	Inf
.A...C	0	2	0	0.00170358	Inf
.C...R	0	2	0	0.00170358	Inf
.H...P	0	2	0	0.00170358	Inf
.EFC..	0	2	0	0.00170358	Inf
.SAH..	0	2	0	0.00170358	Inf
.QKG..	0	2	0	0.00170358	Inf
.HHN..	0	2	0	0.00170358	Inf
.YTP..	0	2	0	0.00170358	Inf
.RRS..	0	2	0	0.00170358	Inf
.KNP..	0	2	0	0.00170358	Inf
.CYL..	0	2	0	0.00170358	Inf
.QYY..	0	2	0	0.00170358	Inf
.PWP..	0	2	0	0.00170358	Inf
.YLD..	0	2	0	0.00170358	Inf
.KRG..	0	2	0	0.00170358	Inf
.LTQ..	0	2	0	0.00170358	Inf
.DFD..	0	2	0	0.00170358	Inf
.SSW..	0	2	0	0.00170358	Inf
.VFI..	0	2	0	0.00170358	Inf
.RHS..	0	2	0	0.00170358	Inf
.DCT..	0	2	0	0.00170358	Inf
.VKN..	0	2	0	0.00170358	Inf
.KLN..	0	2	0	0.00170358	Inf
.SRT..	0	2	0	0.00170358	Inf
.VFL..	0	2	0	0.00170358	Inf
.EVC..	0	2	0	0.00170358	Inf
.MMQ..	0	2	0	0.00170358	Inf
.WAS..	0	2	0	0.00170358	Inf
.KQD..	0	2	0	0.00170358	Inf
.KHY..	0	2	0	0.00170358	Inf
.PLW..	0	2	0	0.00170358	Inf
.YPD..	0	2	0	0.00170358	Inf
.MWI..	0	2	0	0.00170358	Inf
.WMN..	0	2	0	0.00170358	Inf
.GRR..	0	2	0	0.00170358	Inf
.FMI..	0	2	0	0.00170358	Inf
.AMD..	0	2	0	0.00170358	Inf
C....R	0	2	0	0.00170358	Inf
W....C	0	2	0	0.00170358	Inf
F....C	0	2	0	0.00170358	Inf
C....Y	0	2	0	0.00170358	Inf
C....P	0	2	0	0.00170358	Inf
IHHN..	0	2	0	0.00170358	Inf
LGNV..	0	2	0	0.00170358	Inf
SYTP..	0	2	0	0.00170358	Inf
DCYL..	0	2	0	0.00170358	Inf
LDAV..	0	2	0	0.00170358	Inf
DEFM..	0	2	0	0.00170358	Inf
FAVG..	0	2	0	0.00170358	Inf
MASI..	0	2	0	0.00170358	Inf
NDLL..	0	2	0	0.00170358	Inf
PDLN..	0	2	0	0.00170358	Inf
TKRG..	0	2	0	0.00170358	Inf
TKRS..	0	2	0	0.00170358	Inf
TVFS..	0	2	0	0.00170358	Inf
WGPR..	0	2	0	0.00170358	Inf
WSVF..	0	2	0	0.00170358	Inf
LLTQ..	0	2	0	0.00170358	Inf
TSSW..	0	2	0	0.00170358	Inf
PPAP..	0	2	0	0.00170358	Inf
AEDL..	0	2	0	0.00170358	Inf
LDQV..	0	2	0	0.00170358	Inf
GPLL..	0	2	0	0.00170358	Inf
WESN..	0	2	0	0.00170358	Inf
MDCT..	0	2	0	0.00170358	Inf
GIGL..	0	2	0	0.00170358	Inf
MDGD..	0	2	0	0.00170358	Inf
WVKN..	0	2	0	0.00170358	Inf
HSRT..	0	2	0	0.00170358	Inf
LDWA..	0	2	0	0.00170358	Inf
NAMI..	0	2	0	0.00170358	Inf
TGLN..	0	2	0	0.00170358	Inf
DQVP..	0	2	0	0.00170358	Inf
IHDL..	0	2	0	0.00170358	Inf
FSEV..	0	2	0	0.00170358	Inf
QRNL..	0	2	0	0.00170358	Inf
MNIQ..	0	2	0	0.00170358	Inf
NTIT..	0	2	0	0.00170358	Inf
SELH..	0	2	0	0.00170358	Inf
VAVF..	0	2	0	0.00170358	Inf
GSSL..	0	2	0	0.00170358	Inf
SEKV..	0	2	0	0.00170358	Inf
AGTL..	0	2	0	0.00170358	Inf
FAAF..	0	2	0	0.00170358	Inf
HGFS..	0	2	0	0.00170358	Inf
IGAT..	0	2	0	0.00170358	Inf
LLLP..	0	2	0	0.00170358	Inf
LNML..	0	2	0	0.00170358	Inf
LVSL..	0	2	0	0.00170358	Inf
QMMQ..	0	2	0	0.00170358	Inf
SDED..	0	2	0	0.00170358	Inf
IGMP..	0	2	0	0.00170358	Inf
PFSI..	0	2	0	0.00170358	Inf
FNRY..	0	2	0	0.00170358	Inf
HDLV..	0	2	0	0.00170358	Inf
LPLW..	0	2	0	0.00170358	Inf
TSTN..	0	2	0	0.00170358	Inf
APLS..	0	2	0	0.00170358	Inf
ASLL..	0	2	0	0.00170358	Inf
LMWI..	0	2	0	0.00170358	Inf
LPAI..	0	2	0	0.00170358	Inf
LWMN..	0	2	0	0.00170358	Inf
WSSS..	0	2	0	0.00170358	Inf
LGRR..	0	2	0	0.00170358	Inf
PGPL..	0	2	0	0.00170358	Inf
ASIE..	0	2	0	0.00170358	Inf
YLGM..	0	2	0	0.00170358	Inf
CDKV..	0	2	0	0.00170358	Inf
DELI..	0	2	0	0.00170358	Inf
EPGP..	0	2	0	0.00170358	Inf
LFMI..	0	2	0	0.00170358	Inf
NELV..	0	2	0	0.00170358	Inf
YDRL..	0	2	0	0.00170358	Inf
FTLL..	0	2	0	0.00170358	Inf
TAMD..	0	2	0	0.00170358	Inf
..DPH.	0	2	0	0.00170358	Inf
..DIN.	0	2	0	0.00170358	Inf
..TDS.	0	2	0	0.00170358	Inf
..SDF.	0	2	0	0.00170358	Inf
..FME.	0	2	0	0.00170358	Inf
..ILG.	0	2	0	0.00170358	Inf
..HRL.	0	2	0	0.00170358	Inf
..TQA.	0	2	0	0.00170358	Inf
..IFF.	0	2	0	0.00170358	Inf
..RED.	0	2	0	0.00170358	Inf
..TPN.	0	2	0	0.00170358	Inf
..VII.	0	2	0	0.00170358	Inf
..CTH.	0	2	0	0.00170358	Inf
..AFA.	0	2	0	0.00170358	Inf
..RPR.	0	2	0	0.00170358	Inf
..VLY.	0	2	0	0.00170358	Inf
..RTE.	0	2	0	0.00170358	Inf
..DLC.	0	2	0	0.00170358	Inf
..IQL.	0	2	0	0.00170358	Inf
..VCP.	0	2	0	0.00170358	Inf
..KVY.	0	2	0	0.00170358	Inf
..MLI.	0	2	0	0.00170358	Inf
..SLW.	0	2	0	0.00170358	Inf
..EEE.	0	2	0	0.00170358	Inf
..EDV.	0	2	0	0.00170358	Inf
..ISC.	0	2	0	0.00170358	Inf
..HTM.	0	2	0	0.00170358	Inf
..CLH.	0	2	0	0.00170358	Inf
..GKF.	0	2	0	0.00170358	Inf
..CSV.	0	2	0	0.00170358	Inf
..HYP.	0	2	0	0.00170358	Inf
..LWA.	0	2	0	0.00170358	Inf
..LSP.	0	2	0	0.00170358	Inf
..WAP.	0	2	0	0.00170358	Inf
..TMS.	0	2	0	0.00170358	Inf
..WIV.	0	2	0	0.00170358	Inf
...IPH	0	2	0	0.00170358	Inf
...PHS	0	2	0	0.00170358	Inf
...TRR	0	2	0	0.00170358	Inf
...EWA	0	2	0	0.00170358	Inf
...FHG	0	2	0	0.00170358	Inf
...LYN	0	2	0	0.00170358	Inf
...SGQ	0	2	0	0.00170358	Inf
...QAR	0	2	0	0.00170358	Inf
...EEK	0	2	0	0.00170358	Inf
...LPY	0	2	0	0.00170358	Inf
...YFS	0	2	0	0.00170358	Inf
...HAY	0	2	0	0.00170358	Inf
...CPN	0	2	0	0.00170358	Inf
...VHF	0	2	0	0.00170358	Inf
...VNY	0	2	0	0.00170358	Inf
...HFS	0	2	0	0.00170358	Inf
...PPC	0	2	0	0.00170358	Inf
...LWG	0	2	0	0.00170358	Inf
...GQY	0	2	0	0.00170358	Inf
...DVE	0	2	0	0.00170358	Inf
...SRR	0	2	0	0.00170358	Inf
...VMG	0	2	0	0.00170358	Inf
...LFP	0	2	0	0.00170358	Inf
...LHH	0	2	0	0.00170358	Inf
...KFL	0	2	0	0.00170358	Inf
...YPG	0	2	0	0.00170358	Inf
...DIF	0	2	0	0.00170358	Inf
...PVW	0	2	0	0.00170358	Inf
...LVP	0	2	0	0.00170358	Inf
W.RL..	0	2	0	0.00170358	Inf
A.DP..	0	2	0	0.00170358	Inf
G.ES..	0	2	0	0.00170358	Inf
M.AV..	0	2	0	0.00170358	Inf
P.LN..	0	2	0	0.00170358	Inf
S.AN..	0	2	0	0.00170358	Inf
T.RG..	0	2	0	0.00170358	Inf
W.PR..	0	2	0	0.00170358	Inf
W.VF..	0	2	0	0.00170358	Inf
T.SW..	0	2	0	0.00170358	Inf
Y.FT..	0	2	0	0.00170358	Inf
R.DL..	0	2	0	0.00170358	Inf
W.SN..	0	2	0	0.00170358	Inf
M.CT..	0	2	0	0.00170358	Inf
M.GD..	0	2	0	0.00170358	Inf
W.RP..	0	2	0	0.00170358	Inf
W.KN..	0	2	0	0.00170358	Inf
H.RT..	0	2	0	0.00170358	Inf
N.MI..	0	2	0	0.00170358	Inf
Y.QT..	0	2	0	0.00170358	Inf
M.IQ..	0	2	0	0.00170358	Inf
T.IN..	0	2	0	0.00170358	Inf
W.SP..	0	2	0	0.00170358	Inf
S.KV..	0	2	0	0.00170358	Inf
Q.EE..	0	2	0	0.00170358	Inf
Q.MQ..	0	2	0	0.00170358	Inf
S.ED..	0	2	0	0.00170358	Inf
F.AS..	0	2	0	0.00170358	Inf
F.HG..	0	2	0	0.00170358	Inf
Q.CL..	0	2	0	0.00170358	Inf
A.YM..	0	2	0	0.00170358	Inf
N.CS..	0	2	0	0.00170358	Inf
L.LW..	0	2	0	0.00170358	Inf
Q.IS..	0	2	0	0.00170358	Inf
L.MN..	0	2	0	0.00170358	Inf
W.SS..	0	2	0	0.00170358	Inf
L.RR..	0	2	0	0.00170358	Inf
E.GP..	0	2	0	0.00170358	Inf
MP.S..	0	2	0	0.00170358	Inf
IH.N..	0	2	0	0.00170358	Inf
QI.S..	0	2	0	0.00170358	Inf
AR.E..	0	2	0	0.00170358	Inf
DC.L..	0	2	0	0.00170358	Inf
DE.M..	0	2	0	0.00170358	Inf
PD.N..	0	2	0	0.00170358	Inf
TK.G..	0	2	0	0.00170358	Inf
NK.I..	0	2	0	0.00170358	Inf
TS.W..	0	2	0	0.00170358	Inf
NV.D..	0	2	0	0.00170358	Inf
WE.L..	0	2	0	0.00170358	Inf
WE.N..	0	2	0	0.00170358	Inf
MD.D..	0	2	0	0.00170358	Inf
WV.N..	0	2	0	0.00170358	Inf
IV.V..	0	2	0	0.00170358	Inf
TG.N..	0	2	0	0.00170358	Inf
IH.L..	0	2	0	0.00170358	Inf
MN.Q..	0	2	0	0.00170358	Inf
QV.L..	0	2	0	0.00170358	Inf
GR.S..	0	2	0	0.00170358	Inf
QE.N..	0	2	0	0.00170358	Inf
SD.D..	0	2	0	0.00170358	Inf
PF.I..	0	2	0	0.00170358	Inf
FN.Y..	0	2	0	0.00170358	Inf
HD.V..	0	2	0	0.00170358	Inf
TS.N..	0	2	0	0.00170358	Inf
LM.I..	0	2	0	0.00170358	Inf
LW.N..	0	2	0	0.00170358	Inf
QR.V..	0	2	0	0.00170358	Inf
WS.S..	0	2	0	0.00170358	Inf
DG.M..	0	2	0	0.00170358	Inf
EE.D..	0	2	0	0.00170358	Inf
YL.M..	0	2	0	0.00170358	Inf
CD.V..	0	2	0	0.00170358	Inf
FT.L..	0	2	0	0.00170358	Inf
TA.D..	0	2	0	0.00170358	Inf
.E.CL.	0	2	0	0.00170358	Inf
.H.NT.	0	2	0	0.00170358	Inf
.D.EE.	0	2	0	0.00170358	Inf
.G.VP.	0	2	0	0.00170358	Inf
.K.TS.	0	2	0	0.00170358	Inf
.C.LL.	0	2	0	0.00170358	Inf
.P.MD.	0	2	0	0.00170358	Inf
.K.DF.	0	2	0	0.00170358	Inf
.E.QY.	0	2	0	0.00170358	Inf
.S.FW.	0	2	0	0.00170358	Inf
.S.WW.	0	2	0	0.00170358	Inf
.S.SH.	0	2	0	0.00170358	Inf
.E.NA.	0	2	0	0.00170358	Inf
.I.SF.	0	2	0	0.00170358	Inf
.D.TH.	0	2	0	0.00170358	Inf
.G.NY.	0	2	0	0.00170358	Inf
.E.CP.	0	2	0	0.00170358	Inf
.H.LC.	0	2	0	0.00170358	Inf
.S.HT.	0	2	0	0.00170358	Inf
.V.LW.	0	2	0	0.00170358	Inf
.K.YP.	0	2	0	0.00170358	Inf
.W.RW.	0	2	0	0.00170358	Inf
.M.IT.	0	2	0	0.00170358	Inf
.T.HT.	0	2	0	0.00170358	Inf
.HH.T.	0	2	0	0.00170358	Inf
.GF.P.	0	2	0	0.00170358	Inf
.LK.P.	0	2	0	0.00170358	Inf
.CY.L.	0	2	0	0.00170358	Inf
.QY.S.	0	2	0	0.00170358	Inf
.DA.Q.	0	2	0	0.00170358	Inf
.CV.V.	0	2	0	0.00170358	Inf
.YL.V.	0	2	0	0.00170358	Inf
.RN.G.	0	2	0	0.00170358	Inf
.KR.R.	0	2	0	0.00170358	Inf
.GY.S.	0	2	0	0.00170358	Inf
.SS.W.	0	2	0	0.00170358	Inf
.QG.T.	0	2	0	0.00170358	Inf
.DC.H.	0	2	0	0.00170358	Inf
.VM.P.	0	2	0	0.00170358	Inf
.GR.R.	0	2	0	0.00170358	Inf
.QV.F.	0	2	0	0.00170358	Inf
.HD.C.	0	2	0	0.00170358	Inf
.TV.I.	0	2	0	0.00170358	Inf
.NI.Q.	0	2	0	0.00170358	Inf
.HQ.V.	0	2	0	0.00170358	Inf
.VV.H.	0	2	0	0.00170358	Inf
.GI.P.	0	2	0	0.00170358	Inf
.NM.I.	0	2	0	0.00170358	Inf
.VS.W.	0	2	0	0.00170358	Inf
.II.F.	0	2	0	0.00170358	Inf
.KH.V.	0	2	0	0.00170358	Inf
.YY.I.	0	2	0	0.00170358	Inf
.CW.V.	0	2	0	0.00170358	Inf
.PY.E.	0	2	0	0.00170358	Inf
.KH.P.	0	2	0	0.00170358	Inf
.GD.H.	0	2	0	0.00170358	Inf
.EV.W.	0	2	0	0.00170358	Inf
.MW.T.	0	2	0	0.00170358	Inf
.TI.W.	0	2	0	0.00170358	Inf
.SW.P.	0	2	0	0.00170358	Inf
.FM.G.	0	2	0	0.00170358	Inf
..A.KG	0	2	0	0.00170358	Inf
..T.AE	0	2	0	0.00170358	Inf
..D.HS	0	2	0	0.00170358	Inf
..V.MA	0	2	0	0.00170358	Inf
..N.KE	0	2	0	0.00170358	Inf
..S.TW	0	2	0	0.00170358	Inf
..R.GQ	0	2	0	0.00170358	Inf
..R.RQ	0	2	0	0.00170358	Inf
..V.ML	0	2	0	0.00170358	Inf
..Y.SA	0	2	0	0.00170358	Inf
..I.PK	0	2	0	0.00170358	Inf
..K.EK	0	2	0	0.00170358	Inf
..W.AN	0	2	0	0.00170358	Inf
..S.NP	0	2	0	0.00170358	Inf
..D.CL	0	2	0	0.00170358	Inf
..L.DD	0	2	0	0.00170358	Inf
..V.YN	0	2	0	0.00170358	Inf
..F.NY	0	2	0	0.00170358	Inf
..M.YW	0	2	0	0.00170358	Inf
..K.PN	0	2	0	0.00170358	Inf
..M.PC	0	2	0	0.00170358	Inf
..L.SF	0	2	0	0.00170358	Inf
..N.PY	0	2	0	0.00170358	Inf
..M.PP	0	2	0	0.00170358	Inf
..C.WW	0	2	0	0.00170358	Inf
..H.SL	0	2	0	0.00170358	Inf
..K.IP	0	2	0	0.00170358	Inf
..V.FL	0	2	0	0.00170358	Inf
..C.HH	0	2	0	0.00170358	Inf
..C.VP	0	2	0	0.00170358	Inf
..F.PN	0	2	0	0.00170358	Inf
..C.PV	0	2	0	0.00170358	Inf
..W.VL	0	2	0	0.00170358	Inf
..K.PL	0	2	0	0.00170358	Inf
..Y.EF	0	2	0	0.00170358	Inf
..D.HQ	0	2	0	0.00170358	Inf
..L.PH	0	2	0	0.00170358	Inf
..M.IE	0	2	0	0.00170358	Inf
..W.TQ	0	2	0	0.00170358	Inf
..M.QE	0	2	0	0.00170358	Inf
..G.FP	0	2	0	0.00170358	Inf
..L.QY	0	2	0	0.00170358	Inf
..M.GY	0	2	0	0.00170358	Inf
..W.VG	0	2	0	0.00170358	Inf
..YH.F	0	2	0	0.00170358	Inf
..ME.E	0	2	0	0.00170358	Inf
..YY.S	0	2	0	0.00170358	Inf
..SV.W	0	2	0	0.00170358	Inf
..VM.I	0	2	0	0.00170358	Inf
..RG.Q	0	2	0	0.00170358	Inf
..RS.Q	0	2	0	0.00170358	Inf
..FQ.F	0	2	0	0.00170358	Inf
..EP.E	0	2	0	0.00170358	Inf
..AP.G	0	2	0	0.00170358	Inf
..LN.P	0	2	0	0.00170358	Inf
..IS.P	0	2	0	0.00170358	Inf
..GD.G	0	2	0	0.00170358	Inf
..KN.F	0	2	0	0.00170358	Inf
..KV.K	0	2	0	0.00170358	Inf
..RT.F	0	2	0	0.00170358	Inf
..WA.N	0	2	0	0.00170358	Inf
..LN.E	0	2	0	0.00170358	Inf
..NP.Y	0	2	0	0.00170358	Inf
..EN.T	0	2	0	0.00170358	Inf
..SP.H	0	2	0	0.00170358	Inf
..EI.E	0	2	0	0.00170358	Inf
..FA.P	0	2	0	0.00170358	Inf
..ML.A	0	2	0	0.00170358	Inf
..MQ.C	0	2	0	0.00170358	Inf
..MP.P	0	2	0	0.00170358	Inf
..VH.L	0	2	0	0.00170358	Inf
..SI.Y	0	2	0	0.00170358	Inf
..CL.H	0	2	0	0.00170358	Inf
..RY.A	0	2	0	0.00170358	Inf
..CS.P	0	2	0	0.00170358	Inf
..HY.G	0	2	0	0.00170358	Inf
..LW.A	0	2	0	0.00170358	Inf
..EI.F	0	2	0	0.00170358	Inf
..MN.F	0	2	0	0.00170358	Inf
..GM.P	0	2	0	0.00170358	Inf
..FK.I	0	2	0	0.00170358	Inf
..WA.P	0	2	0	0.00170358	Inf
..KV.P	0	2	0	0.00170358	Inf
..RL.R	0	2	0	0.00170358	Inf
..TM.Q	0	2	0	0.00170358	Inf
..WI.G	0	2	0	0.00170358	Inf
..MD.F	0	2	0	0.00170358	Inf
V..CL.	0	2	0	0.00170358	Inf
G..TV.	0	2	0	0.00170358	Inf
G..IY.	0	2	0	0.00170358	Inf
Y..VP.	0	2	0	0.00170358	Inf
A..PH.	0	2	0	0.00170358	Inf
K..HI.	0	2	0	0.00170358	Inf
R..GE.	0	2	0	0.00170358	Inf
A..EF.	0	2	0	0.00170358	Inf
M..SI.	0	2	0	0.00170358	Inf
T..WW.	0	2	0	0.00170358	Inf
F..DF.	0	2	0	0.00170358	Inf
W..NA.	0	2	0	0.00170358	Inf
M..TH.	0	2	0	0.00170358	Inf
M..DL.	0	2	0	0.00170358	Inf
W..PR.	0	2	0	0.00170358	Inf
E..TA.	0	2	0	0.00170358	Inf
T..NY.	0	2	0	0.00170358	Inf
D..PF.	0	2	0	0.00170358	Inf
I..LC.	0	2	0	0.00170358	Inf
M..AT.	0	2	0	0.00170358	Inf
Y..VN.	0	2	0	0.00170358	Inf
L..PP.	0	2	0	0.00170358	Inf
L..LW.	0	2	0	0.00170358	Inf
Q..QV.	0	2	0	0.00170358	Inf
I..LY.	0	2	0	0.00170358	Inf
L..DV.	0	2	0	0.00170358	Inf
L..RP.	0	2	0	0.00170358	Inf
Q..LH.	0	2	0	0.00170358	Inf
I..AP.	0	2	0	0.00170358	Inf
L..WA.	0	2	0	0.00170358	Inf
D..TS.	0	2	0	0.00170358	Inf
G..AI.	0	2	0	0.00170358	Inf
M..FV.	0	2	0	0.00170358	Inf
E..HF.	0	2	0	0.00170358	Inf
DG..P.	0	2	0	0.00170358	Inf
GI..V.	0	2	0	0.00170358	Inf
IH..T.	0	2	0	0.00170358	Inf
LP..C.	0	2	0	0.00170358	Inf
GS..Y.	0	2	0	0.00170358	Inf
WG..W.	0	2	0	0.00170358	Inf
DC..L.	0	2	0	0.00170358	Inf
TK..G.	0	2	0	0.00170358	Inf
YN..T.	0	2	0	0.00170358	Inf
LY..T.	0	2	0	0.00170358	Inf
TS..W.	0	2	0	0.00170358	Inf
WA..A.	0	2	0	0.00170358	Inf
TS..I.	0	2	0	0.00170358	Inf
HS..E.	0	2	0	0.00170358	Inf
TG..Y.	0	2	0	0.00170358	Inf
DQ..F.	0	2	0	0.00170358	Inf
IH..C.	0	2	0	0.00170358	Inf
CV..D.	0	2	0	0.00170358	Inf
QR..R.	0	2	0	0.00170358	Inf
MN..Q.	0	2	0	0.00170358	Inf
QQ..E.	0	2	0	0.00170358	Inf
IV..H.	0	2	0	0.00170358	Inf
GS..N.	0	2	0	0.00170358	Inf
YG..N.	0	2	0	0.00170358	Inf
FN..Y.	0	2	0	0.00170358	Inf
IP..H.	0	2	0	0.00170358	Inf
AM..P.	0	2	0	0.00170358	Inf
AV..C.	0	2	0	0.00170358	Inf
LV..W.	0	2	0	0.00170358	Inf
VL..P.	0	2	0	0.00170358	Inf
MA..T.	0	2	0	0.00170358	Inf
PF..V.	0	2	0	0.00170358	Inf
HC..V.	0	2	0	0.00170358	Inf
SC..P.	0	2	0	0.00170358	Inf
KK..I.	0	2	0	0.00170358	Inf
CD..V.	0	2	0	0.00170358	Inf
LM..T.	0	2	0	0.00170358	Inf
WQ..A.	0	2	0	0.00170358	Inf
WS..P.	0	2	0	0.00170358	Inf
MD..V.	0	2	0	0.00170358	Inf
FT..G.	0	2	0	0.00170358	Inf
EP..V.	0	2	0	0.00170358	Inf
LF..G.	0	2	0	0.00170358	Inf
QD..A.	0	2	0	0.00170358	Inf
.Y..AE	0	2	0	0.00170358	Inf
.G..WQ	0	2	0	0.00170358	Inf
.A..GI	0	2	0	0.00170358	Inf
.S..DK	0	2	0	0.00170358	Inf
.C..LA	0	2	0	0.00170358	Inf
.D..QR	0	2	0	0.00170358	Inf
.D..PT	0	2	0	0.00170358	Inf
.A..TW	0	2	0	0.00170358	Inf
.K..GQ	0	2	0	0.00170358	Inf
.K..RQ	0	2	0	0.00170358	Inf
.L..AR	0	2	0	0.00170358	Inf
.P..RG	0	2	0	0.00170358	Inf
.E..DL	0	2	0	0.00170358	Inf
.D..IH	0	2	0	0.00170358	Inf
.Q..PK	0	2	0	0.00170358	Inf
.H..CL	0	2	0	0.00170358	Inf
.V..DD	0	2	0	0.00170358	Inf
.E..PN	0	2	0	0.00170358	Inf
.A..YC	0	2	0	0.00170358	Inf
.G..NY	0	2	0	0.00170358	Inf
.N..YW	0	2	0	0.00170358	Inf
.M..PN	0	2	0	0.00170358	Inf
.G..PC	0	2	0	0.00170358	Inf
.D..SF	0	2	0	0.00170358	Inf
.V..WG	0	2	0	0.00170358	Inf
.M..IC	0	2	0	0.00170358	Inf
.I..FP	0	2	0	0.00170358	Inf
.W..SS	0	2	0	0.00170358	Inf
.D..IP	0	2	0	0.00170358	Inf
.N..PA	0	2	0	0.00170358	Inf
.C..VL	0	2	0	0.00170358	Inf
.A..SY	0	2	0	0.00170358	Inf
.P..EF	0	2	0	0.00170358	Inf
.C..PR	0	2	0	0.00170358	Inf
.L..SP	0	2	0	0.00170358	Inf
.S..PH	0	2	0	0.00170358	Inf
.M..TQ	0	2	0	0.00170358	Inf
.Q..PH	0	2	0	0.00170358	Inf
.R..QE	0	2	0	0.00170358	Inf
.E..NY	0	2	0	0.00170358	Inf
.G..LP	0	2	0	0.00170358	Inf
.Y..PY	0	2	0	0.00170358	Inf
.S..PP	0	2	0	0.00170358	Inf
.VR..R	0	2	0	0.00170358	Inf
.IP..K	0	2	0	0.00170358	Inf
.EY..F	0	2	0	0.00170358	Inf
.CY..A	0	2	0	0.00170358	Inf
.VF..F	0	2	0	0.00170358	Inf
.SS..R	0	2	0	0.00170358	Inf
.VF..H	0	2	0	0.00170358	Inf
.GY..Y	0	2	0	0.00170358	Inf
.VK..F	0	2	0	0.00170358	Inf
.VM..F	0	2	0	0.00170358	Inf
.DW..N	0	2	0	0.00170358	Inf
.AM..K	0	2	0	0.00170358	Inf
.HD..L	0	2	0	0.00170358	Inf
.AS..H	0	2	0	0.00170358	Inf
.WD..T	0	2	0	0.00170358	Inf
.NM..W	0	2	0	0.00170358	Inf
.GM..C	0	2	0	0.00170358	Inf
.PN..Y	0	2	0	0.00170358	Inf
.MM..C	0	2	0	0.00170358	Inf
.II..P	0	2	0	0.00170358	Inf
.GR..F	0	2	0	0.00170358	Inf
.WA..S	0	2	0	0.00170358	Inf
.AK..P	0	2	0	0.00170358	Inf
.NR..A	0	2	0	0.00170358	Inf
.RE..T	0	2	0	0.00170358	Inf
.CW..L	0	2	0	0.00170358	Inf
.KH..G	0	2	0	0.00170358	Inf
.RI..N	0	2	0	0.00170358	Inf
.IM..E	0	2	0	0.00170358	Inf
.MW..Q	0	2	0	0.00170358	Inf
.WM..F	0	2	0	0.00170358	Inf
.GR..P	0	2	0	0.00170358	Inf
.YF..Y	0	2	0	0.00170358	Inf
.LG..P	0	2	0	0.00170358	Inf
.SW..P	0	2	0	0.00170358	Inf
.FM..Y	0	2	0	0.00170358	Inf
.TD..L	0	2	0	0.00170358	Inf
.TW..G	0	2	0	0.00170358	Inf
.AM..F	0	2	0	0.00170358	Inf
A...FC	0	2	0	0.00170358	Inf
M...PP	0	2	0	0.00170358	Inf
C...VR	0	2	0	0.00170358	Inf
Y...GE	0	2	0	0.00170358	Inf
S...PP	0	2	0	0.00170358	Inf
L...VP	0	2	0	0.00170358	Inf
W...WQ	0	2	0	0.00170358	Inf
D...PK	0	2	0	0.00170358	Inf
L...GA	0	2	0	0.00170358	Inf
T...GQ	0	2	0	0.00170358	Inf
Y...TR	0	2	0	0.00170358	Inf
Q...RR	0	2	0	0.00170358	Inf
W...AV	0	2	0	0.00170358	Inf
Y...TH	0	2	0	0.00170358	Inf
W...AN	0	2	0	0.00170358	Inf
M...LG	0	2	0	0.00170358	Inf
H...EF	0	2	0	0.00170358	Inf
N...FT	0	2	0	0.00170358	Inf
T...YE	0	2	0	0.00170358	Inf
I...CL	0	2	0	0.00170358	Inf
C...DD	0	2	0	0.00170358	Inf
A...PY	0	2	0	0.00170358	Inf
L...EI	0	2	0	0.00170358	Inf
S...TY	0	2	0	0.00170358	Inf
S...VL	0	2	0	0.00170358	Inf
F...YW	0	2	0	0.00170358	Inf
E...WD	0	2	0	0.00170358	Inf
F...PC	0	2	0	0.00170358	Inf
L...AP	0	2	0	0.00170358	Inf
S...FP	0	2	0	0.00170358	Inf
I...PP	0	2	0	0.00170358	Inf
Q...HH	0	2	0	0.00170358	Inf
I...PN	0	2	0	0.00170358	Inf
F...EP	0	2	0	0.00170358	Inf
G...WS	0	2	0	0.00170358	Inf
S...SP	0	2	0	0.00170358	Inf
A...PH	0	2	0	0.00170358	Inf
L...VW	0	2	0	0.00170358	Inf
W...AA	0	2	0	0.00170358	Inf
N...PY	0	2	0	0.00170358	Inf
L...GY	0	2	0	0.00170358	Inf
Q...AT	0	2	0	0.00170358	Inf
LV...L	0	2	0	0.00170358	Inf
YL...E	0	2	0	0.00170358	Inf
WG...Q	0	2	0	0.00170358	Inf
DC...A	0	2	0	0.00170358	Inf
IA...W	0	2	0	0.00170358	Inf
ND...V	0	2	0	0.00170358	Inf
NV...L	0	2	0	0.00170358	Inf
PD...N	0	2	0	0.00170358	Inf
TV...F	0	2	0	0.00170358	Inf
WS...L	0	2	0	0.00170358	Inf
NV...N	0	2	0	0.00170358	Inf
MD...G	0	2	0	0.00170358	Inf
WV...F	0	2	0	0.00170358	Inf
LM...G	0	2	0	0.00170358	Inf
DS...D	0	2	0	0.00170358	Inf
CV...D	0	2	0	0.00170358	Inf
LM...L	0	2	0	0.00170358	Inf
NT...V	0	2	0	0.00170358	Inf
PL...P	0	2	0	0.00170358	Inf
SH...L	0	2	0	0.00170358	Inf
QQ...R	0	2	0	0.00170358	Inf
LP...C	0	2	0	0.00170358	Inf
FN...W	0	2	0	0.00170358	Inf
FG...C	0	2	0	0.00170358	Inf
QM...C	0	2	0	0.00170358	Inf
SI...P	0	2	0	0.00170358	Inf
HC...L	0	2	0	0.00170358	Inf
HD...P	0	2	0	0.00170358	Inf
SC...R	0	2	0	0.00170358	Inf
LM...Q	0	2	0	0.00170358	Inf
LQ...H	0	2	0	0.00170358	Inf
LW...F	0	2	0	0.00170358	Inf
FW...A	0	2	0	0.00170358	Inf
PG...P	0	2	0	0.00170358	Inf
CD...P	0	2	0	0.00170358	Inf
DE...N	0	2	0	0.00170358	Inf
LK...R	0	2	0	0.00170358	Inf
QD...T	0	2	0	0.00170358	Inf
.IGIY.	0	2	0	0.00170358	Inf
.HHNT.	0	2	0	0.00170358	Inf
.EAIH.	0	2	0	0.00170358	Inf
.CYLL.	0	2	0	0.00170358	Inf
.QYYS.	0	2	0	0.00170358	Inf
.DAVQ.	0	2	0	0.00170358	Inf
.GISI.	0	2	0	0.00170358	Inf
.EFME.	0	2	0	0.00170358	Inf
.ASVT.	0	2	0	0.00170358	Inf
.YLDV.	0	2	0	0.00170358	Inf
.ASIS.	0	2	0	0.00170358	Inf
.GPRA.	0	2	0	0.00170358	Inf
.LTQA.	0	2	0	0.00170358	Inf
.SSWW.	0	2	0	0.00170358	Inf
.ERED.	0	2	0	0.00170358	Inf
.ESNA.	0	2	0	0.00170358	Inf
.DCTH.	0	2	0	0.00170358	Inf
.DGDL.	0	2	0	0.00170358	Inf
.AVLY.	0	2	0	0.00170358	Inf
.SRTE.	0	2	0	0.00170358	Inf
.DWAA.	0	2	0	0.00170358	Inf
.GLNY.	0	2	0	0.00170358	Inf
.QVPF.	0	2	0	0.00170358	Inf
.HDLC.	0	2	0	0.00170358	Inf
.SEVT.	0	2	0	0.00170358	Inf
.ASPL.	0	2	0	0.00170358	Inf
.QIQL.	0	2	0	0.00170358	Inf
.NIQQ.	0	2	0	0.00170358	Inf
.AVFY.	0	2	0	0.00170358	Inf
.SSLN.	0	2	0	0.00170358	Inf
.EKVY.	0	2	0	0.00170358	Inf
.GFVN.	0	2	0	0.00170358	Inf
.GTLA.	0	2	0	0.00170358	Inf
.AAFS.	0	2	0	0.00170358	Inf
.GFSF.	0	2	0	0.00170358	Inf
.NMLI.	0	2	0	0.00170358	Inf
.VSLW.	0	2	0	0.00170358	Inf
.DEDV.	0	2	0	0.00170358	Inf
.WASS.	0	2	0	0.00170358	Inf
.FSIV.	0	2	0	0.00170358	Inf
.PYLE.	0	2	0	0.00170358	Inf
.KHYP.	0	2	0	0.00170358	Inf
.PLWA.	0	2	0	0.00170358	Inf
.STNP.	0	2	0	0.00170358	Inf
.AISN.	0	2	0	0.00170358	Inf
.GDFH.	0	2	0	0.00170358	Inf
.PLSP.	0	2	0	0.00170358	Inf
.SLLP.	0	2	0	0.00170358	Inf
.MWIT.	0	2	0	0.00170358	Inf
.PAIV.	0	2	0	0.00170358	Inf
.QGSP.	0	2	0	0.00170358	Inf
.EKVA.	0	2	0	0.00170358	Inf
.SSSP.	0	2	0	0.00170358	Inf
.DDLL.	0	2	0	0.00170358	Inf
.SWAP.	0	2	0	0.00170358	Inf
.PGPV.	0	2	0	0.00170358	Inf
.FMIG.	0	2	0	0.00170358	Inf
.ELVV.	0	2	0	0.00170358	Inf
.GTMS.	0	2	0	0.00170358	Inf
.LASP.	0	2	0	0.00170358	Inf
.TTII.	0	2	0	0.00170358	Inf
.TLLV.	0	2	0	0.00170358	Inf
.TWIV.	0	2	0	0.00170358	Inf
..DPHS	0	2	0	0.00170358	Inf
..IGHV	0	2	0	0.00170358	Inf
..NVIS	0	2	0	0.00170358	Inf
..STLG	0	2	0	0.00170358	Inf
..YLLA	0	2	0	0.00170358	Inf
..YYSS	0	2	0	0.00170358	Inf
..PSVP	0	2	0	0.00170358	Inf
..SVTW	0	2	0	0.00170358	Inf
..TQAR	0	2	0	0.00170358	Inf
..REDL	0	2	0	0.00170358	Inf
..SNAN	0	2	0	0.00170358	Inf
..GDLG	0	2	0	0.00170358	Inf
..RTEF	0	2	0	0.00170358	Inf
..WAAN	0	2	0	0.00170358	Inf
..SLNP	0	2	0	0.00170358	Inf
..LNYE	0	2	0	0.00170358	Inf
..VPFS	0	2	0	0.00170358	Inf
..DLCL	0	2	0	0.00170358	Inf
..ENLK	0	2	0	0.00170358	Inf
..ENLT	0	2	0	0.00170358	Inf
..PLPY	0	2	0	0.00170358	Inf
..SPLH	0	2	0	0.00170358	Inf
..VCPN	0	2	0	0.00170358	Inf
..LVHF	0	2	0	0.00170358	Inf
..FVNY	0	2	0	0.00170358	Inf
..KVPN	0	2	0	0.00170358	Inf
..AFSS	0	2	0	0.00170358	Inf
..SLWG	0	2	0	0.00170358	Inf
..HSPS	0	2	0	0.00170358	Inf
..RSRR	0	2	0	0.00170358	Inf
..MPPP	0	2	0	0.00170358	Inf
..HLSL	0	2	0	0.00170358	Inf
..VHFL	0	2	0	0.00170358	Inf
..SIVY	0	2	0	0.00170358	Inf
..CLHH	0	2	0	0.00170358	Inf
..GKFL	0	2	0	0.00170358	Inf
..CSVP	0	2	0	0.00170358	Inf
..FAPN	0	2	0	0.00170358	Inf
..YLEF	0	2	0	0.00170358	Inf
..HYPG	0	2	0	0.00170358	Inf
..LWAA	0	2	0	0.00170358	Inf
..TNPT	0	2	0	0.00170358	Inf
..ISNT	0	2	0	0.00170358	Inf
..DFHQ	0	2	0	0.00170358	Inf
..LSPR	0	2	0	0.00170358	Inf
..LLPH	0	2	0	0.00170358	Inf
..TTSP	0	2	0	0.00170358	Inf
..WITQ	0	2	0	0.00170358	Inf
..LPVW	0	2	0	0.00170358	Inf
..GSPH	0	2	0	0.00170358	Inf
..MVQE	0	2	0	0.00170358	Inf
..ISTT	0	2	0	0.00170358	Inf
..DLLE	0	2	0	0.00170358	Inf
..WAPP	0	2	0	0.00170358	Inf
..MIGY	0	2	0	0.00170358	Inf
..LVVF	0	2	0	0.00170358	Inf
..RLLR	0	2	0	0.00170358	Inf
..TMSQ	0	2	0	0.00170358	Inf
..ASPS	0	2	0	0.00170358	Inf
..TIIA	0	2	0	0.00170358	Inf
..WIVG	0	2	0	0.00170358	Inf
G.GIY.	0	2	0	0.00170358	Inf
I.HNT.	0	2	0	0.00170358	Inf
L.TLS.	0	2	0	0.00170358	Inf
A.DPH.	0	2	0	0.00170358	Inf
L.RQF.	0	2	0	0.00170358	Inf
S.LVP.	0	2	0	0.00170358	Inf
L.NVI.	0	2	0	0.00170358	Inf
D.YLL.	0	2	0	0.00170358	Inf
L.AVQ.	0	2	0	0.00170358	Inf
D.FME.	0	2	0	0.00170358	Inf
I.SVT.	0	2	0	0.00170358	Inf
N.LLS.	0	2	0	0.00170358	Inf
W.PRA.	0	2	0	0.00170358	Inf
L.TQA.	0	2	0	0.00170358	Inf
T.SWW.	0	2	0	0.00170358	Inf
A.DLA.	0	2	0	0.00170358	Inf
R.DLL.	0	2	0	0.00170358	Inf
G.LLA.	0	2	0	0.00170358	Inf
W.SNA.	0	2	0	0.00170358	Inf
L.VLM.	0	2	0	0.00170358	Inf
M.CTH.	0	2	0	0.00170358	Inf
G.GLL.	0	2	0	0.00170358	Inf
M.GDL.	0	2	0	0.00170358	Inf
S.AFA.	0	2	0	0.00170358	Inf
W.RPR.	0	2	0	0.00170358	Inf
H.RTE.	0	2	0	0.00170358	Inf
L.WAA.	0	2	0	0.00170358	Inf
T.LNY.	0	2	0	0.00170358	Inf
D.VPF.	0	2	0	0.00170358	Inf
I.DLC.	0	2	0	0.00170358	Inf
D.LTE.	0	2	0	0.00170358	Inf
F.EVT.	0	2	0	0.00170358	Inf
L.IQL.	0	2	0	0.00170358	Inf
M.IQQ.	0	2	0	0.00170358	Inf
T.INF.	0	2	0	0.00170358	Inf
A.LVH.	0	2	0	0.00170358	Inf
G.SLN.	0	2	0	0.00170358	Inf
S.KVY.	0	2	0	0.00170358	Inf
Y.FVN.	0	2	0	0.00170358	Inf
A.TLA.	0	2	0	0.00170358	Inf
A.KVP.	0	2	0	0.00170358	Inf
F.AFS.	0	2	0	0.00170358	Inf
H.FSF.	0	2	0	0.00170358	Inf
L.MLI.	0	2	0	0.00170358	Inf
L.SLW.	0	2	0	0.00170358	Inf
S.EDV.	0	2	0	0.00170358	Inf
V.HSP.	0	2	0	0.00170358	Inf
I.MPP.	0	2	0	0.00170358	Inf
I.HLY.	0	2	0	0.00170358	Inf
P.SIV.	0	2	0	0.00170358	Inf
Q.CLH.	0	2	0	0.00170358	Inf
N.CSV.	0	2	0	0.00170358	Inf
I.FAP.	0	2	0	0.00170358	Inf
L.LWA.	0	2	0	0.00170358	Inf
T.TNP.	0	2	0	0.00170358	Inf
A.ISN.	0	2	0	0.00170358	Inf
A.LSP.	0	2	0	0.00170358	Inf
D.TTS.	0	2	0	0.00170358	Inf
L.WIT.	0	2	0	0.00170358	Inf
L.GSP.	0	2	0	0.00170358	Inf
Q.MVQ.	0	2	0	0.00170358	Inf
T.IST.	0	2	0	0.00170358	Inf
W.SSP.	0	2	0	0.00170358	Inf
E.GPV.	0	2	0	0.00170358	Inf
L.MIG.	0	2	0	0.00170358	Inf
Y.RLL.	0	2	0	0.00170358	Inf
F.LLV.	0	2	0	0.00170358	Inf
GI.IY.	0	2	0	0.00170358	Inf
IH.NT.	0	2	0	0.00170358	Inf
LG.VF.	0	2	0	0.00170358	Inf
YG.VP.	0	2	0	0.00170358	Inf
GS.VY.	0	2	0	0.00170358	Inf
IL.LL.	0	2	0	0.00170358	Inf
DC.LL.	0	2	0	0.00170358	Inf
DE.ME.	0	2	0	0.00170358	Inf
IA.VT.	0	2	0	0.00170358	Inf
MA.IS.	0	2	0	0.00170358	Inf
ND.LS.	0	2	0	0.00170358	Inf
NV.FP.	0	2	0	0.00170358	Inf
WG.RA.	0	2	0	0.00170358	Inf
YN.LT.	0	2	0	0.00170358	Inf
LL.QA.	0	2	0	0.00170358	Inf
TS.WW.	0	2	0	0.00170358	Inf
WE.NA.	0	2	0	0.00170358	Inf
MD.TH.	0	2	0	0.00170358	Inf
MD.DL.	0	2	0	0.00170358	Inf
HS.TE.	0	2	0	0.00170358	Inf
LD.AA.	0	2	0	0.00170358	Inf
NA.IA.	0	2	0	0.00170358	Inf
TG.NY.	0	2	0	0.00170358	Inf
DQ.PF.	0	2	0	0.00170358	Inf
IH.LC.	0	2	0	0.00170358	Inf
MN.QQ.	0	2	0	0.00170358	Inf
QA.VQ.	0	2	0	0.00170358	Inf
VA.FY.	0	2	0	0.00170358	Inf
GS.LN.	0	2	0	0.00170358	Inf
SE.VY.	0	2	0	0.00170358	Inf
YG.VN.	0	2	0	0.00170358	Inf
IP.IH.	0	2	0	0.00170358	Inf
AM.VP.	0	2	0	0.00170358	Inf
LN.LI.	0	2	0	0.00170358	Inf
LP.LA.	0	2	0	0.00170358	Inf
LV.LW.	0	2	0	0.00170358	Inf
SD.DV.	0	2	0	0.00170358	Inf
VL.SP.	0	2	0	0.00170358	Inf
IG.PP.	0	2	0	0.00170358	Inf
GE.LF.	0	2	0	0.00170358	Inf
LK.DV.	0	2	0	0.00170358	Inf
PF.IV.	0	2	0	0.00170358	Inf
LP.WA.	0	2	0	0.00170358	Inf
SC.SP.	0	2	0	0.00170358	Inf
TS.NP.	0	2	0	0.00170358	Inf
AA.SN.	0	2	0	0.00170358	Inf
LM.IT.	0	2	0	0.00170358	Inf
LQ.SP.	0	2	0	0.00170358	Inf
QR.VQ.	0	2	0	0.00170358	Inf
QS.VQ.	0	2	0	0.00170358	Inf
WS.SP.	0	2	0	0.00170358	Inf
MD.FV.	0	2	0	0.00170358	Inf
EE.DW.	0	2	0	0.00170358	Inf
FT.VG.	0	2	0	0.00170358	Inf
NS.AS.	0	2	0	0.00170358	Inf
EP.PV.	0	2	0	0.00170358	Inf
LF.IG.	0	2	0	0.00170358	Inf
NE.VV.	0	2	0	0.00170358	Inf
FT.LV.	0	2	0	0.00170358	Inf
IHH.T.	0	2	0	0.00170358	Inf
LER.F.	0	2	0	0.00170358	Inf
FGR.F.	0	2	0	0.00170358	Inf
LGA.L.	0	2	0	0.00170358	Inf
DCY.L.	0	2	0	0.00170358	Inf
LDA.Q.	0	2	0	0.00170358	Inf
DEF.E.	0	2	0	0.00170358	Inf
NDL.S.	0	2	0	0.00170358	Inf
TKR.G.	0	2	0	0.00170358	Inf
TKR.R.	0	2	0	0.00170358	Inf
WGP.A.	0	2	0	0.00170358	Inf
IGY.S.	0	2	0	0.00170358	Inf
LLT.A.	0	2	0	0.00170358	Inf
LYL.T.	0	2	0	0.00170358	Inf
TSS.W.	0	2	0	0.00170358	Inf
WAG.A.	0	2	0	0.00170358	Inf
YVF.T.	0	2	0	0.00170358	Inf
TSF.I.	0	2	0	0.00170358	Inf
WES.A.	0	2	0	0.00170358	Inf
MDC.H.	0	2	0	0.00170358	Inf
MDG.L.	0	2	0	0.00170358	Inf
STA.A.	0	2	0	0.00170358	Inf
HSR.E.	0	2	0	0.00170358	Inf
IVM.P.	0	2	0	0.00170358	Inf
TGL.Y.	0	2	0	0.00170358	Inf
DQV.F.	0	2	0	0.00170358	Inf
IHD.C.	0	2	0	0.00170358	Inf
CVL.D.	0	2	0	0.00170358	Inf
LAG.E.	0	2	0	0.00170358	Inf
LQI.L.	0	2	0	0.00170358	Inf
MNI.Q.	0	2	0	0.00170358	Inf
SHQ.V.	0	2	0	0.00170358	Inf
VAV.Y.	0	2	0	0.00170358	Inf
IVV.H.	0	2	0	0.00170358	Inf
GSS.N.	0	2	0	0.00170358	Inf
SEK.Y.	0	2	0	0.00170358	Inf
YGF.N.	0	2	0	0.00170358	Inf
FNM.Y.	0	2	0	0.00170358	Inf
AGT.A.	0	2	0	0.00170358	Inf
AIL.Y.	0	2	0	0.00170358	Inf
FAA.S.	0	2	0	0.00170358	Inf
FAL.F.	0	2	0	0.00170358	Inf
FGM.P.	0	2	0	0.00170358	Inf
HGF.F.	0	2	0	0.00170358	Inf
LNM.I.	0	2	0	0.00170358	Inf
LVS.W.	0	2	0	0.00170358	Inf
SDE.V.	0	2	0	0.00170358	Inf
SII.F.	0	2	0	0.00170358	Inf
ASS.T.	0	2	0	0.00170358	Inf
IGM.P.	0	2	0	0.00170358	Inf
LDK.I.	0	2	0	0.00170358	Inf
PFS.V.	0	2	0	0.00170358	Inf
HCW.V.	0	2	0	0.00170358	Inf
LKL.V.	0	2	0	0.00170358	Inf
TST.P.	0	2	0	0.00170358	Inf
APL.P.	0	2	0	0.00170358	Inf
FLG.L.	0	2	0	0.00170358	Inf
LMW.T.	0	2	0	0.00170358	Inf
WQL.A.	0	2	0	0.00170358	Inf
WSS.P.	0	2	0	0.00170358	Inf
EPG.V.	0	2	0	0.00170358	Inf
LFM.G.	0	2	0	0.00170358	Inf
NEL.V.	0	2	0	0.00170358	Inf
QDS.A.	0	2	0	0.00170358	Inf
YDR.L.	0	2	0	0.00170358	Inf
FTL.V.	0	2	0	0.00170358	Inf
.G.VPV	0	2	0	0.00170358	Inf
.S.VYS	0	2	0	0.00170358	Inf
.Q.VLQ	0	2	0	0.00170358	Inf
.E.LYN	0	2	0	0.00170358	Inf
.P.GHV	0	2	0	0.00170358	Inf
.L.LEE	0	2	0	0.00170358	Inf
.C.LLA	0	2	0	0.00170358	Inf
.Q.YSS	0	2	0	0.00170358	Inf
.D.VQR	0	2	0	0.00170358	Inf
.G.SIL	0	2	0	0.00170358	Inf
.S.SVP	0	2	0	0.00170358	Inf
.A.VTW	0	2	0	0.00170358	Inf
.Y.DVS	0	2	0	0.00170358	Inf
.A.ISS	0	2	0	0.00170358	Inf
.N.LTR	0	2	0	0.00170358	Inf
.L.QAR	0	2	0	0.00170358	Inf
.E.LNL	0	2	0	0.00170358	Inf
.E.EDL	0	2	0	0.00170358	Inf
.T.STT	0	2	0	0.00170358	Inf
.E.NAN	0	2	0	0.00170358	Inf
.D.DLG	0	2	0	0.00170358	Inf
.S.TEF	0	2	0	0.00170358	Inf
.D.AAN	0	2	0	0.00170358	Inf
.A.IAK	0	2	0	0.00170358	Inf
.G.NYE	0	2	0	0.00170358	Inf
.Q.PFS	0	2	0	0.00170358	Inf
.H.LCL	0	2	0	0.00170358	Inf
.L.LFA	0	2	0	0.00170358	Inf
.S.NLT	0	2	0	0.00170358	Inf
.A.PLH	0	2	0	0.00170358	Inf
.E.HAY	0	2	0	0.00170358	Inf
.S.HTS	0	2	0	0.00170358	Inf
.G.VNY	0	2	0	0.00170358	Inf
.P.IHL	0	2	0	0.00170358	Inf
.M.VPN	0	2	0	0.00170358	Inf
.A.FSS	0	2	0	0.00170358	Inf
.V.LWG	0	2	0	0.00170358	Inf
.W.SSS	0	2	0	0.00170358	Inf
.G.PPP	0	2	0	0.00170358	Inf
.E.LFP	0	2	0	0.00170358	Inf
.F.IVY	0	2	0	0.00170358	Inf
.P.LEF	0	2	0	0.00170358	Inf
.K.YPG	0	2	0	0.00170358	Inf
.C.SPR	0	2	0	0.00170358	Inf
.S.NPT	0	2	0	0.00170358	Inf
.A.SNT	0	2	0	0.00170358	Inf
.G.FHQ	0	2	0	0.00170358	Inf
.L.TSP	0	2	0	0.00170358	Inf
.S.LPH	0	2	0	0.00170358	Inf
.M.ITQ	0	2	0	0.00170358	Inf
.Q.SPH	0	2	0	0.00170358	Inf
.R.VQE	0	2	0	0.00170358	Inf
.S.VQE	0	2	0	0.00170358	Inf
.D.FVT	0	2	0	0.00170358	Inf
.T.VGT	0	2	0	0.00170358	Inf
.S.APP	0	2	0	0.00170358	Inf
.F.IGY	0	2	0	0.00170358	Inf
.E.VVF	0	2	0	0.00170358	Inf
.G.MSQ	0	2	0	0.00170358	Inf
.T.IIA	0	2	0	0.00170358	Inf
.RR.LR	0	2	0	0.00170358	Inf
.PI.HV	0	2	0	0.00170358	Inf
.CY.LA	0	2	0	0.00170358	Inf
.QY.SS	0	2	0	0.00170358	Inf
.DA.QR	0	2	0	0.00170358	Inf
.GI.IL	0	2	0	0.00170358	Inf
.SP.VP	0	2	0	0.00170358	Inf
.AS.TW	0	2	0	0.00170358	Inf
.YL.VS	0	2	0	0.00170358	Inf
.KR.GQ	0	2	0	0.00170358	Inf
.KR.RQ	0	2	0	0.00170358	Inf
.GY.SA	0	2	0	0.00170358	Inf
.LT.AR	0	2	0	0.00170358	Inf
.YL.TL	0	2	0	0.00170358	Inf
.SH.LV	0	2	0	0.00170358	Inf
.AG.AV	0	2	0	0.00170358	Inf
.VF.TH	0	2	0	0.00170358	Inf
.ER.DL	0	2	0	0.00170358	Inf
.IG.LV	0	2	0	0.00170358	Inf
.SF.IA	0	2	0	0.00170358	Inf
.ES.AN	0	2	0	0.00170358	Inf
.SR.EF	0	2	0	0.00170358	Inf
.VM.PF	0	2	0	0.00170358	Inf
.DW.AN	0	2	0	0.00170358	Inf
.VD.FT	0	2	0	0.00170358	Inf
.GL.YE	0	2	0	0.00170358	Inf
.QV.FS	0	2	0	0.00170358	Inf
.HD.CL	0	2	0	0.00170358	Inf
.VL.DD	0	2	0	0.00170358	Inf
.SE.LK	0	2	0	0.00170358	Inf
.AS.LH	0	2	0	0.00170358	Inf
.AG.EI	0	2	0	0.00170358	Inf
.HQ.VL	0	2	0	0.00170358	Inf
.VV.HG	0	2	0	0.00170358	Inf
.EV.PN	0	2	0	0.00170358	Inf
.GF.NY	0	2	0	0.00170358	Inf
.NM.YW	0	2	0	0.00170358	Inf
.IL.YY	0	2	0	0.00170358	Inf
.AL.FS	0	2	0	0.00170358	Inf
.GM.PC	0	2	0	0.00170358	Inf
.PN.PY	0	2	0	0.00170358	Inf
.VS.WG	0	2	0	0.00170358	Inf
.II.FP	0	2	0	0.00170358	Inf
.WA.SS	0	2	0	0.00170358	Inf
.GM.PP	0	2	0	0.00170358	Inf
.GI.VY	0	2	0	0.00170358	Inf
.DK.IP	0	2	0	0.00170358	Inf
.PS.PT	0	2	0	0.00170358	Inf
.FS.VY	0	2	0	0.00170358	Inf
.CW.VL	0	2	0	0.00170358	Inf
.PY.EF	0	2	0	0.00170358	Inf
.KH.PG	0	2	0	0.00170358	Inf
.ST.PT	0	2	0	0.00170358	Inf
.GD.HQ	0	2	0	0.00170358	Inf
.TL.VS	0	2	0	0.00170358	Inf
.PL.PR	0	2	0	0.00170358	Inf
.SL.PH	0	2	0	0.00170358	Inf
.IM.IE	0	2	0	0.00170358	Inf
.MW.TQ	0	2	0	0.00170358	Inf
.QG.PH	0	2	0	0.00170358	Inf
.DD.LE	0	2	0	0.00170358	Inf
.YF.PY	0	2	0	0.00170358	Inf
.SW.PP	0	2	0	0.00170358	Inf
.PG.VT	0	2	0	0.00170358	Inf
.FM.GY	0	2	0	0.00170358	Inf
.EL.VF	0	2	0	0.00170358	Inf
.DS.AT	0	2	0	0.00170358	Inf
.DR.LR	0	2	0	0.00170358	Inf
.GT.SQ	0	2	0	0.00170358	Inf
.LA.PS	0	2	0	0.00170358	Inf
.TT.IA	0	2	0	0.00170358	Inf
.TW.VG	0	2	0	0.00170358	Inf
.IGI.T	0	2	0	0.00170358	Inf
.DIE.K	0	2	0	0.00170358	Inf
.SFV.A	0	2	0	0.00170358	Inf
.IGI.S	0	2	0	0.00170358	Inf
.EDL.S	0	2	0	0.00170358	Inf
.YTP.E	0	2	0	0.00170358	Inf
.GSL.F	0	2	0	0.00170358	Inf
.RRS.R	0	2	0	0.00170358	Inf
.IGI.V	0	2	0	0.00170358	Inf
.PIG.V	0	2	0	0.00170358	Inf
.CYL.A	0	2	0	0.00170358	Inf
.QYY.S	0	2	0	0.00170358	Inf
.AVG.Y	0	2	0	0.00170358	Inf
.ASV.W	0	2	0	0.00170358	Inf
.YLD.S	0	2	0	0.00170358	Inf
.DLN.N	0	2	0	0.00170358	Inf
.DHL.L	0	2	0	0.00170358	Inf
.KRG.Q	0	2	0	0.00170358	Inf
.KRS.Q	0	2	0	0.00170358	Inf
.VFS.F	0	2	0	0.00170358	Inf
.SVF.L	0	2	0	0.00170358	Inf
.LTQ.R	0	2	0	0.00170358	Inf
.PAP.G	0	2	0	0.00170358	Inf
.ERE.L	0	2	0	0.00170358	Inf
.ESN.N	0	2	0	0.00170358	Inf
.DGD.G	0	2	0	0.00170358	Inf
.VKN.F	0	2	0	0.00170358	Inf
.SRT.F	0	2	0	0.00170358	Inf
.DWA.N	0	2	0	0.00170358	Inf
.AMI.K	0	2	0	0.00170358	Inf
.GLN.E	0	2	0	0.00170358	Inf
.QVP.S	0	2	0	0.00170358	Inf
.HDL.L	0	2	0	0.00170358	Inf
.SSH.S	0	2	0	0.00170358	Inf
.PFI.L	0	2	0	0.00170358	Inf
.RNL.T	0	2	0	0.00170358	Inf
.SEN.K	0	2	0	0.00170358	Inf
.SEN.T	0	2	0	0.00170358	Inf
.ASP.H	0	2	0	0.00170358	Inf
.TIT.V	0	2	0	0.00170358	Inf
.LDI.P	0	2	0	0.00170358	Inf
.ELH.Y	0	2	0	0.00170358	Inf
.EVC.N	0	2	0	0.00170358	Inf
.GFV.Y	0	2	0	0.00170358	Inf
.GAT.Q	0	2	0	0.00170358	Inf
.VSL.G	0	2	0	0.00170358	Inf
.MMQ.C	0	2	0	0.00170358	Inf
.WAS.S	0	2	0	0.00170358	Inf
.GMP.P	0	2	0	0.00170358	Inf
.SHL.L	0	2	0	0.00170358	Inf
.GIP.Y	0	2	0	0.00170358	Inf
.KQD.S	0	2	0	0.00170358	Inf
.FSI.Y	0	2	0	0.00170358	Inf
.NRY.A	0	2	0	0.00170358	Inf
.PYL.F	0	2	0	0.00170358	Inf
.KHY.G	0	2	0	0.00170358	Inf
.PLW.A	0	2	0	0.00170358	Inf
.STN.T	0	2	0	0.00170358	Inf
.GDF.Q	0	2	0	0.00170358	Inf
.SLL.H	0	2	0	0.00170358	Inf
.EEI.F	0	2	0	0.00170358	Inf
.MWI.Q	0	2	0	0.00170358	Inf
.QGS.H	0	2	0	0.00170358	Inf
.WMN.F	0	2	0	0.00170358	Inf
.GRR.P	0	2	0	0.00170358	Inf
.GPL.P	0	2	0	0.00170358	Inf
.SIE.E	0	2	0	0.00170358	Inf
.LGM.P	0	2	0	0.00170358	Inf
.SWA.P	0	2	0	0.00170358	Inf
.DKV.P	0	2	0	0.00170358	Inf
.PGP.T	0	2	0	0.00170358	Inf
.FMI.Y	0	2	0	0.00170358	Inf
.DRL.R	0	2	0	0.00170358	Inf
.GTM.Q	0	2	0	0.00170358	Inf
.TTI.A	0	2	0	0.00170358	Inf
.TDV.L	0	2	0	0.00170358	Inf
.TWI.G	0	2	0	0.00170358	Inf
.AMD.F	0	2	0	0.00170358	Inf
L..LSL	0	2	0	0.00170358	Inf
Y..VPV	0	2	0	0.00170358	Inf
A..PHS	0	2	0	0.00170358	Inf
G..VYS	0	2	0	0.00170358	Inf
D..GHV	0	2	0	0.00170358	Inf
D..LLA	0	2	0	0.00170358	Inf
L..LGA	0	2	0	0.00170358	Inf
A..SVP	0	2	0	0.00170358	Inf
I..VTW	0	2	0	0.00170358	Inf
M..ISS	0	2	0	0.00170358	Inf
N..LSV	0	2	0	0.00170358	Inf
N..FPL	0	2	0	0.00170358	Inf
Y..LTR	0	2	0	0.00170358	Inf
L..QAR	0	2	0	0.00170358	Inf
S..EAA	0	2	0	0.00170358	Inf
W..NAN	0	2	0	0.00170358	Inf
M..DLG	0	2	0	0.00170358	Inf
G..LLT	0	2	0	0.00170358	Inf
H..TEF	0	2	0	0.00170358	Inf
L..AAN	0	2	0	0.00170358	Inf
T..NYE	0	2	0	0.00170358	Inf
D..PFS	0	2	0	0.00170358	Inf
I..LCL	0	2	0	0.00170358	Inf
D..TEM	0	2	0	0.00170358	Inf
Y..NLK	0	2	0	0.00170358	Inf
Y..NLT	0	2	0	0.00170358	Inf
A..LPY	0	2	0	0.00170358	Inf
A..VHF	0	2	0	0.00170358	Inf
G..LNL	0	2	0	0.00170358	Inf
Y..VNY	0	2	0	0.00170358	Inf
I..IHL	0	2	0	0.00170358	Inf
F..FSS	0	2	0	0.00170358	Inf
L..LWG	0	2	0	0.00170358	Inf
S..DVE	0	2	0	0.00170358	Inf
I..PPP	0	2	0	0.00170358	Inf
L..VMG	0	2	0	0.00170358	Inf
G..LFP	0	2	0	0.00170358	Inf
I..PVY	0	2	0	0.00170358	Inf
L..DVS	0	2	0	0.00170358	Inf
P..IVY	0	2	0	0.00170358	Inf
Q..LHH	0	2	0	0.00170358	Inf
N..SVP	0	2	0	0.00170358	Inf
I..APN	0	2	0	0.00170358	Inf
L..WAA	0	2	0	0.00170358	Inf
A..SNT	0	2	0	0.00170358	Inf
A..SPR	0	2	0	0.00170358	Inf
A..LPH	0	2	0	0.00170358	Inf
D..TSP	0	2	0	0.00170358	Inf
L..ITQ	0	2	0	0.00170358	Inf
L..PVW	0	2	0	0.00170358	Inf
L..SPH	0	2	0	0.00170358	Inf
T..STT	0	2	0	0.00170358	Inf
M..FVT	0	2	0	0.00170358	Inf
F..VGT	0	2	0	0.00170358	Inf
N..ASL	0	2	0	0.00170358	Inf
E..PVT	0	2	0	0.00170358	Inf
L..IGY	0	2	0	0.00170358	Inf
N..VVF	0	2	0	0.00170358	Inf
Y..LLR	0	2	0	0.00170358	Inf
GI..LT	0	2	0	0.00170358	Inf
GS..YS	0	2	0	0.00170358	Inf
LG..FT	0	2	0	0.00170358	Inf
WG..WQ	0	2	0	0.00170358	Inf
DC..LA	0	2	0	0.00170358	Inf
LD..QR	0	2	0	0.00170358	Inf
AS..VP	0	2	0	0.00170358	Inf
IA..TW	0	2	0	0.00170358	Inf
ND..SV	0	2	0	0.00170358	Inf
NV..PL	0	2	0	0.00170358	Inf
TK..GQ	0	2	0	0.00170358	Inf
TK..RQ	0	2	0	0.00170358	Inf
YN..TR	0	2	0	0.00170358	Inf
IG..SA	0	2	0	0.00170358	Inf
LL..AR	0	2	0	0.00170358	Inf
LY..TL	0	2	0	0.00170358	Inf
FS..LV	0	2	0	0.00170358	Inf
WA..AV	0	2	0	0.00170358	Inf
YV..TH	0	2	0	0.00170358	Inf
TS..IA	0	2	0	0.00170358	Inf
WE..AN	0	2	0	0.00170358	Inf
MD..LG	0	2	0	0.00170358	Inf
HS..EF	0	2	0	0.00170358	Inf
IV..PF	0	2	0	0.00170358	Inf
LD..AN	0	2	0	0.00170358	Inf
NV..FT	0	2	0	0.00170358	Inf
TG..YE	0	2	0	0.00170358	Inf
DQ..FS	0	2	0	0.00170358	Inf
IH..CL	0	2	0	0.00170358	Inf
CV..DD	0	2	0	0.00170358	Inf
YS..LK	0	2	0	0.00170358	Inf
LA..EI	0	2	0	0.00170358	Inf
QA..QE	0	2	0	0.00170358	Inf
SH..VL	0	2	0	0.00170358	Inf
IV..HG	0	2	0	0.00170358	Inf
YG..NY	0	2	0	0.00170358	Inf
FN..YW	0	2	0	0.00170358	Inf
IP..HL	0	2	0	0.00170358	Inf
AM..PN	0	2	0	0.00170358	Inf
FA..SS	0	2	0	0.00170358	Inf
FA..FS	0	2	0	0.00170358	Inf
FG..PC	0	2	0	0.00170358	Inf
LV..WG	0	2	0	0.00170358	Inf
SI..FP	0	2	0	0.00170358	Inf
VL..PS	0	2	0	0.00170358	Inf
LL..LA	0	2	0	0.00170358	Inf
IG..PP	0	2	0	0.00170358	Inf
IG..VY	0	2	0	0.00170358	Inf
LP..PT	0	2	0	0.00170358	Inf
PF..VY	0	2	0	0.00170358	Inf
HC..VL	0	2	0	0.00170358	Inf
SC..PR	0	2	0	0.00170358	Inf
TS..PT	0	2	0	0.00170358	Inf
AA..NT	0	2	0	0.00170358	Inf
AP..PR	0	2	0	0.00170358	Inf
AS..PH	0	2	0	0.00170358	Inf
LM..TQ	0	2	0	0.00170358	Inf
LQ..PH	0	2	0	0.00170358	Inf
QR..QE	0	2	0	0.00170358	Inf
QS..QE	0	2	0	0.00170358	Inf
WQ..AA	0	2	0	0.00170358	Inf
MD..VT	0	2	0	0.00170358	Inf
FT..GT	0	2	0	0.00170358	Inf
LK..VF	0	2	0	0.00170358	Inf
NY..PY	0	2	0	0.00170358	Inf
EP..VT	0	2	0	0.00170358	Inf
LF..GY	0	2	0	0.00170358	Inf
NE..VF	0	2	0	0.00170358	Inf
QD..AT	0	2	0	0.00170358	Inf
ANI..T	0	2	0	0.00170358	Inf
GIG..T	0	2	0	0.00170358	Inf
GIG..L	0	2	0	0.00170358	Inf
SYT..E	0	2	0	0.00170358	Inf
RGV..A	0	2	0	0.00170358	Inf
DCY..A	0	2	0	0.00170358	Inf
LDA..R	0	2	0	0.00170358	Inf
FAV..Y	0	2	0	0.00170358	Inf
IAS..W	0	2	0	0.00170358	Inf
NDL..V	0	2	0	0.00170358	Inf
PDL..N	0	2	0	0.00170358	Inf
TVF..F	0	2	0	0.00170358	Inf
WSV..L	0	2	0	0.00170358	Inf
LLT..R	0	2	0	0.00170358	Inf
LYL..L	0	2	0	0.00170358	Inf
FSH..V	0	2	0	0.00170358	Inf
YVF..H	0	2	0	0.00170358	Inf
WES..N	0	2	0	0.00170358	Inf
FGY..Y	0	2	0	0.00170358	Inf
MDG..G	0	2	0	0.00170358	Inf
WVK..F	0	2	0	0.00170358	Inf
HSR..F	0	2	0	0.00170358	Inf
IVM..F	0	2	0	0.00170358	Inf
LDW..N	0	2	0	0.00170358	Inf
NAM..K	0	2	0	0.00170358	Inf
NVD..T	0	2	0	0.00170358	Inf
TGL..E	0	2	0	0.00170358	Inf
DQV..S	0	2	0	0.00170358	Inf
IHD..L	0	2	0	0.00170358	Inf
CVL..D	0	2	0	0.00170358	Inf
QRN..T	0	2	0	0.00170358	Inf
YSE..K	0	2	0	0.00170358	Inf
NTI..V	0	2	0	0.00170358	Inf
PLD..P	0	2	0	0.00170358	Inf
SEG..L	0	2	0	0.00170358	Inf
SHQ..L	0	2	0	0.00170358	Inf
IVV..G	0	2	0	0.00170358	Inf
VDL..E	0	2	0	0.00170358	Inf
YGF..Y	0	2	0	0.00170358	Inf
FNM..W	0	2	0	0.00170358	Inf
AIL..Y	0	2	0	0.00170358	Inf
FAL..S	0	2	0	0.00170358	Inf
FGM..C	0	2	0	0.00170358	Inf
IGA..Q	0	2	0	0.00170358	Inf
LVS..G	0	2	0	0.00170358	Inf
QMM..C	0	2	0	0.00170358	Inf
SII..P	0	2	0	0.00170358	Inf
IGM..P	0	2	0	0.00170358	Inf
ISH..L	0	2	0	0.00170358	Inf
IGI..Y	0	2	0	0.00170358	Inf
LPS..T	0	2	0	0.00170358	Inf
PFS..Y	0	2	0	0.00170358	Inf
FNR..A	0	2	0	0.00170358	Inf
QRE..T	0	2	0	0.00170358	Inf
HCW..L	0	2	0	0.00170358	Inf
HDL..P	0	2	0	0.00170358	Inf
AAI..T	0	2	0	0.00170358	Inf
GEV..S	0	2	0	0.00170358	Inf
APL..R	0	2	0	0.00170358	Inf
ASL..H	0	2	0	0.00170358	Inf
LLL..S	0	2	0	0.00170358	Inf
LMW..Q	0	2	0	0.00170358	Inf
LQG..H	0	2	0	0.00170358	Inf
LWM..F	0	2	0	0.00170358	Inf
WQL..A	0	2	0	0.00170358	Inf
LGR..P	0	2	0	0.00170358	Inf
PGP..P	0	2	0	0.00170358	Inf
ASI..E	0	2	0	0.00170358	Inf
NYF..Y	0	2	0	0.00170358	Inf
YLG..P	0	2	0	0.00170358	Inf
CDK..P	0	2	0	0.00170358	Inf
DEL..N	0	2	0	0.00170358	Inf
EPG..T	0	2	0	0.00170358	Inf
LFM..Y	0	2	0	0.00170358	Inf
NEL..F	0	2	0	0.00170358	Inf
QDS..T	0	2	0	0.00170358	Inf
YDR..R	0	2	0	0.00170358	Inf
TAM..F	0	2	0	0.00170358	Inf
GIGIY.	0	2	0	0.00170358	Inf
IHHNT.	0	2	0	0.00170358	Inf
DCYLL.	0	2	0	0.00170358	Inf
LDAVQ.	0	2	0	0.00170358	Inf
DEFME.	0	2	0	0.00170358	Inf
IASVT.	0	2	0	0.00170358	Inf
MASIS.	0	2	0	0.00170358	Inf
NDLLS.	0	2	0	0.00170358	Inf
WGPRA.	0	2	0	0.00170358	Inf
LLTQA.	0	2	0	0.00170358	Inf
TSSWW.	0	2	0	0.00170358	Inf
GPLLA.	0	2	0	0.00170358	Inf
WESNA.	0	2	0	0.00170358	Inf
MDCTH.	0	2	0	0.00170358	Inf
MDGDL.	0	2	0	0.00170358	Inf
HSRTE.	0	2	0	0.00170358	Inf
LDWAA.	0	2	0	0.00170358	Inf
TGLNY.	0	2	0	0.00170358	Inf
DQVPF.	0	2	0	0.00170358	Inf
IHDLC.	0	2	0	0.00170358	Inf
FSEVT.	0	2	0	0.00170358	Inf
LQIQL.	0	2	0	0.00170358	Inf
MNIQQ.	0	2	0	0.00170358	Inf
VAVFY.	0	2	0	0.00170358	Inf
GSSLN.	0	2	0	0.00170358	Inf
SEKVY.	0	2	0	0.00170358	Inf
YGFVN.	0	2	0	0.00170358	Inf
AGTLA.	0	2	0	0.00170358	Inf
FAAFS.	0	2	0	0.00170358	Inf
HGFSF.	0	2	0	0.00170358	Inf
LNMLI.	0	2	0	0.00170358	Inf
LVSLW.	0	2	0	0.00170358	Inf
SDEDV.	0	2	0	0.00170358	Inf
IGMPP.	0	2	0	0.00170358	Inf
PFSIV.	0	2	0	0.00170358	Inf
LPLWA.	0	2	0	0.00170358	Inf
TSTNP.	0	2	0	0.00170358	Inf
AAISN.	0	2	0	0.00170358	Inf
APLSP.	0	2	0	0.00170358	Inf
ASLLP.	0	2	0	0.00170358	Inf
LMWIT.	0	2	0	0.00170358	Inf
LPAIV.	0	2	0	0.00170358	Inf
LQGSP.	0	2	0	0.00170358	Inf
WSSSP.	0	2	0	0.00170358	Inf
EPGPV.	0	2	0	0.00170358	Inf
LFMIG.	0	2	0	0.00170358	Inf
NELVV.	0	2	0	0.00170358	Inf
YDRLL.	0	2	0	0.00170358	Inf
FTLLV.	0	2	0	0.00170358	Inf
.IGILT	0	2	0	0.00170358	Inf
.EDLLS	0	2	0	0.00170358	Inf
.PPPPL	0	2	0	0.00170358	Inf
.PIGHV	0	2	0	0.00170358	Inf
.CYLLA	0	2	0	0.00170358	Inf
.QYYSS	0	2	0	0.00170358	Inf
.DAVQR	0	2	0	0.00170358	Inf
.GISIL	0	2	0	0.00170358	Inf
.SPSVP	0	2	0	0.00170358	Inf
.ASVTW	0	2	0	0.00170358	Inf
.YLDVS	0	2	0	0.00170358	Inf
.ASISS	0	2	0	0.00170358	Inf
.LTQAR	0	2	0	0.00170358	Inf
.EREDL	0	2	0	0.00170358	Inf
.ESNAN	0	2	0	0.00170358	Inf
.DGDLG	0	2	0	0.00170358	Inf
.SRTEF	0	2	0	0.00170358	Inf
.DWAAN	0	2	0	0.00170358	Inf
.GLNYE	0	2	0	0.00170358	Inf
.QVPFS	0	2	0	0.00170358	Inf
.HDLCL	0	2	0	0.00170358	Inf
.SENLK	0	2	0	0.00170358	Inf
.SENLT	0	2	0	0.00170358	Inf
.ASPLH	0	2	0	0.00170358	Inf
.GFVNY	0	2	0	0.00170358	Inf
.AAFSS	0	2	0	0.00170358	Inf
.VSLWG	0	2	0	0.00170358	Inf
.WASSS	0	2	0	0.00170358	Inf
.GMPPP	0	2	0	0.00170358	Inf
.GIPVY	0	2	0	0.00170358	Inf
.FSIVY	0	2	0	0.00170358	Inf
.PYLEF	0	2	0	0.00170358	Inf
.KHYPG	0	2	0	0.00170358	Inf
.PLWAA	0	2	0	0.00170358	Inf
.STNPT	0	2	0	0.00170358	Inf
.AISNT	0	2	0	0.00170358	Inf
.GDFHQ	0	2	0	0.00170358	Inf
.PLSPR	0	2	0	0.00170358	Inf
.SLLPH	0	2	0	0.00170358	Inf
.MWITQ	0	2	0	0.00170358	Inf
.QGSPH	0	2	0	0.00170358	Inf
.DDLLE	0	2	0	0.00170358	Inf
.SWAPP	0	2	0	0.00170358	Inf
.PGPVT	0	2	0	0.00170358	Inf
.FMIGY	0	2	0	0.00170358	Inf
.ELVVF	0	2	0	0.00170358	Inf
.DRLLR	0	2	0	0.00170358	Inf
.GTMSQ	0	2	0	0.00170358	Inf
.LASPS	0	2	0	0.00170358	Inf
.TTIIA	0	2	0	0.00170358	Inf
.TWIVG	0	2	0	0.00170358	Inf
G.GILT	0	2	0	0.00170358	Inf
A.DPHS	0	2	0	0.00170358	Inf
P.PPPL	0	2	0	0.00170358	Inf
D.IGHV	0	2	0	0.00170358	Inf
L.NVIS	0	2	0	0.00170358	Inf
D.YLLA	0	2	0	0.00170358	Inf
L.AVQR	0	2	0	0.00170358	Inf
A.PSVP	0	2	0	0.00170358	Inf
I.SVTW	0	2	0	0.00170358	Inf
M.SISS	0	2	0	0.00170358	Inf
N.LLSV	0	2	0	0.00170358	Inf
L.TQAR	0	2	0	0.00170358	Inf
W.SNAN	0	2	0	0.00170358	Inf
M.GDLG	0	2	0	0.00170358	Inf
H.RTEF	0	2	0	0.00170358	Inf
L.WAAN	0	2	0	0.00170358	Inf
T.LNYE	0	2	0	0.00170358	Inf
D.VPFS	0	2	0	0.00170358	Inf
I.DLCL	0	2	0	0.00170358	Inf
D.LTEM	0	2	0	0.00170358	Inf
Y.ENLK	0	2	0	0.00170358	Inf
Y.ENLT	0	2	0	0.00170358	Inf
A.PLPY	0	2	0	0.00170358	Inf
A.LVHF	0	2	0	0.00170358	Inf
Y.FVNY	0	2	0	0.00170358	Inf
A.KVPN	0	2	0	0.00170358	Inf
F.AFSS	0	2	0	0.00170358	Inf
L.SLWG	0	2	0	0.00170358	Inf
V.HSPS	0	2	0	0.00170358	Inf
I.MPPP	0	2	0	0.00170358	Inf
I.IPVY	0	2	0	0.00170358	Inf
P.SIVY	0	2	0	0.00170358	Inf
Q.CLHH	0	2	0	0.00170358	Inf
N.CSVP	0	2	0	0.00170358	Inf
I.FAPN	0	2	0	0.00170358	Inf
L.LWAA	0	2	0	0.00170358	Inf
T.TNPT	0	2	0	0.00170358	Inf
A.ISNT	0	2	0	0.00170358	Inf
A.LSPR	0	2	0	0.00170358	Inf
A.LLPH	0	2	0	0.00170358	Inf
D.TTSP	0	2	0	0.00170358	Inf
L.WITQ	0	2	0	0.00170358	Inf
L.LPVW	0	2	0	0.00170358	Inf
L.GSPH	0	2	0	0.00170358	Inf
Q.MVQE	0	2	0	0.00170358	Inf
T.ISTT	0	2	0	0.00170358	Inf
E.GPVT	0	2	0	0.00170358	Inf
L.MIGY	0	2	0	0.00170358	Inf
N.LVVF	0	2	0	0.00170358	Inf
Y.RLLR	0	2	0	0.00170358	Inf
GI.ILT	0	2	0	0.00170358	Inf
YG.VPV	0	2	0	0.00170358	Inf
GS.VYS	0	2	0	0.00170358	Inf
LQ.VLQ	0	2	0	0.00170358	Inf
DP.GHV	0	2	0	0.00170358	Inf
DC.LLA	0	2	0	0.00170358	Inf
LD.VQR	0	2	0	0.00170358	Inf
AS.SVP	0	2	0	0.00170358	Inf
IA.VTW	0	2	0	0.00170358	Inf
MA.ISS	0	2	0	0.00170358	Inf
ND.LSV	0	2	0	0.00170358	Inf
NV.FPL	0	2	0	0.00170358	Inf
YN.LTR	0	2	0	0.00170358	Inf
LL.QAR	0	2	0	0.00170358	Inf
WE.NAN	0	2	0	0.00170358	Inf
AG.LAV	0	2	0	0.00170358	Inf
MD.DLG	0	2	0	0.00170358	Inf
HS.TEF	0	2	0	0.00170358	Inf
LD.AAN	0	2	0	0.00170358	Inf
TG.NYE	0	2	0	0.00170358	Inf
DQ.PFS	0	2	0	0.00170358	Inf
IH.LCL	0	2	0	0.00170358	Inf
YS.NLK	0	2	0	0.00170358	Inf
YS.NLT	0	2	0	0.00170358	Inf
QA.VQE	0	2	0	0.00170358	Inf
YG.VNY	0	2	0	0.00170358	Inf
IP.IHL	0	2	0	0.00170358	Inf
AM.VPN	0	2	0	0.00170358	Inf
FA.FSS	0	2	0	0.00170358	Inf
LV.LWG	0	2	0	0.00170358	Inf
VL.SPS	0	2	0	0.00170358	Inf
IG.PPP	0	2	0	0.00170358	Inf
GE.LFP	0	2	0	0.00170358	Inf
IG.PVY	0	2	0	0.00170358	Inf
LK.DVS	0	2	0	0.00170358	Inf
PF.IVY	0	2	0	0.00170358	Inf
LP.WAA	0	2	0	0.00170358	Inf
SC.SPR	0	2	0	0.00170358	Inf
TS.NPT	0	2	0	0.00170358	Inf
AA.SNT	0	2	0	0.00170358	Inf
AP.SPR	0	2	0	0.00170358	Inf
AS.LPH	0	2	0	0.00170358	Inf
LM.ITQ	0	2	0	0.00170358	Inf
LQ.SPH	0	2	0	0.00170358	Inf
QR.VQE	0	2	0	0.00170358	Inf
QS.VQE	0	2	0	0.00170358	Inf
MD.FVT	0	2	0	0.00170358	Inf
FT.VGT	0	2	0	0.00170358	Inf
NS.ASL	0	2	0	0.00170358	Inf
EP.PVT	0	2	0	0.00170358	Inf
LF.IGY	0	2	0	0.00170358	Inf
NE.VVF	0	2	0	0.00170358	Inf
YD.LLR	0	2	0	0.00170358	Inf
GIG.LT	0	2	0	0.00170358	Inf
PPP.PL	0	2	0	0.00170358	Inf
DPI.HV	0	2	0	0.00170358	Inf
DCY.LA	0	2	0	0.00170358	Inf
LDA.QR	0	2	0	0.00170358	Inf
ASP.VP	0	2	0	0.00170358	Inf
IAS.TW	0	2	0	0.00170358	Inf
NDL.SV	0	2	0	0.00170358	Inf
TKR.GQ	0	2	0	0.00170358	Inf
TKR.RQ	0	2	0	0.00170358	Inf
IGY.SA	0	2	0	0.00170358	Inf
LLT.AR	0	2	0	0.00170358	Inf
LYL.TL	0	2	0	0.00170358	Inf
FSH.LV	0	2	0	0.00170358	Inf
WAG.AV	0	2	0	0.00170358	Inf
YVF.TH	0	2	0	0.00170358	Inf
GIG.LV	0	2	0	0.00170358	Inf
TSF.IA	0	2	0	0.00170358	Inf
WES.AN	0	2	0	0.00170358	Inf
MDG.LG	0	2	0	0.00170358	Inf
HSR.EF	0	2	0	0.00170358	Inf
IVM.PF	0	2	0	0.00170358	Inf
LDW.AN	0	2	0	0.00170358	Inf
NVD.FT	0	2	0	0.00170358	Inf
TGL.YE	0	2	0	0.00170358	Inf
DQV.FS	0	2	0	0.00170358	Inf
IHD.CL	0	2	0	0.00170358	Inf
CVL.DD	0	2	0	0.00170358	Inf
YSE.LK	0	2	0	0.00170358	Inf
YSE.LT	0	2	0	0.00170358	Inf
LAG.EI	0	2	0	0.00170358	Inf
SHQ.VL	0	2	0	0.00170358	Inf
IVV.HG	0	2	0	0.00170358	Inf
YGF.NY	0	2	0	0.00170358	Inf
FNM.YW	0	2	0	0.00170358	Inf
AIL.YY	0	2	0	0.00170358	Inf
FAA.SS	0	2	0	0.00170358	Inf
FAL.FS	0	2	0	0.00170358	Inf
FGM.PC	0	2	0	0.00170358	Inf
LVS.WG	0	2	0	0.00170358	Inf
SII.FP	0	2	0	0.00170358	Inf
IGM.PP	0	2	0	0.00170358	Inf
IGI.VY	0	2	0	0.00170358	Inf
LPS.PT	0	2	0	0.00170358	Inf
PFS.VY	0	2	0	0.00170358	Inf
HCW.VL	0	2	0	0.00170358	Inf
LPL.AA	0	2	0	0.00170358	Inf
TST.PT	0	2	0	0.00170358	Inf
AAI.NT	0	2	0	0.00170358	Inf
APL.PR	0	2	0	0.00170358	Inf
ASL.PH	0	2	0	0.00170358	Inf
LLL.VS	0	2	0	0.00170358	Inf
LMW.TQ	0	2	0	0.00170358	Inf
LQG.PH	0	2	0	0.00170358	Inf
WQL.AA	0	2	0	0.00170358	Inf
NYF.PY	0	2	0	0.00170358	Inf
EPG.VT	0	2	0	0.00170358	Inf
LFM.GY	0	2	0	0.00170358	Inf
NEL.VF	0	2	0	0.00170358	Inf
QDS.AT	0	2	0	0.00170358	Inf
YDR.LR	0	2	0	0.00170358	Inf
GIGI.T	0	2	0	0.00170358	Inf
GIGI.S	0	2	0	0.00170358	Inf
SYTP.E	0	2	0	0.00170358	Inf
GIGI.V	0	2	0	0.00170358	Inf
DPIG.V	0	2	0	0.00170358	Inf
DCYL.A	0	2	0	0.00170358	Inf
LDAV.R	0	2	0	0.00170358	Inf
ASPS.P	0	2	0	0.00170358	Inf
FAVG.Y	0	2	0	0.00170358	Inf
IASV.W	0	2	0	0.00170358	Inf
MASI.S	0	2	0	0.00170358	Inf
NDLL.V	0	2	0	0.00170358	Inf
PDLN.N	0	2	0	0.00170358	Inf
TKRG.Q	0	2	0	0.00170358	Inf
TKRS.Q	0	2	0	0.00170358	Inf
TVFS.F	0	2	0	0.00170358	Inf
WSVF.L	0	2	0	0.00170358	Inf
LLTQ.R	0	2	0	0.00170358	Inf
PPAP.G	0	2	0	0.00170358	Inf
WESN.N	0	2	0	0.00170358	Inf
MDGD.G	0	2	0	0.00170358	Inf
WVKN.F	0	2	0	0.00170358	Inf
HSRT.F	0	2	0	0.00170358	Inf
LDWA.N	0	2	0	0.00170358	Inf
NAMI.K	0	2	0	0.00170358	Inf
TGLN.E	0	2	0	0.00170358	Inf
DQVP.S	0	2	0	0.00170358	Inf
IHDL.L	0	2	0	0.00170358	Inf
QRNL.T	0	2	0	0.00170358	Inf
YSEN.K	0	2	0	0.00170358	Inf
YSEN.T	0	2	0	0.00170358	Inf
NTIT.V	0	2	0	0.00170358	Inf
PLDI.P	0	2	0	0.00170358	Inf
SELH.Y	0	2	0	0.00170358	Inf
YGFV.Y	0	2	0	0.00170358	Inf
FAAF.S	0	2	0	0.00170358	Inf
IGAT.Q	0	2	0	0.00170358	Inf
LVSL.G	0	2	0	0.00170358	Inf
QMMQ.C	0	2	0	0.00170358	Inf
IGMP.P	0	2	0	0.00170358	Inf
ISHL.L	0	2	0	0.00170358	Inf
IGIP.Y	0	2	0	0.00170358	Inf
PFSI.Y	0	2	0	0.00170358	Inf
FNRY.A	0	2	0	0.00170358	Inf
HDLV.P	0	2	0	0.00170358	Inf
LPLW.A	0	2	0	0.00170358	Inf
TSTN.T	0	2	0	0.00170358	Inf
AAIS.T	0	2	0	0.00170358	Inf
APLS.R	0	2	0	0.00170358	Inf
ASLL.H	0	2	0	0.00170358	Inf
LMWI.Q	0	2	0	0.00170358	Inf
LQGS.H	0	2	0	0.00170358	Inf
LWMN.F	0	2	0	0.00170358	Inf
LGRR.P	0	2	0	0.00170358	Inf
PGPL.P	0	2	0	0.00170358	Inf
ASIE.E	0	2	0	0.00170358	Inf
YLGM.P	0	2	0	0.00170358	Inf
CDKV.P	0	2	0	0.00170358	Inf
DELI.N	0	2	0	0.00170358	Inf
EPGP.T	0	2	0	0.00170358	Inf
LFMI.Y	0	2	0	0.00170358	Inf
NELV.F	0	2	0	0.00170358	Inf
YDRL.R	0	2	0	0.00170358	Inf
TAMD.F	0	2	0	0.00170358	Inf
GIGILT	0	2	0	0.00170358	Inf
[truncated: 228,910+ more rows]

## Sheet: selfantigen_kmer_10
pattern	count_neg	count_pos	normCount_neg	normCount_pos	ratio
.G.GI..	0	8	0	0.0185185	Inf
AGI....	0	6	0	0.0138889	Inf
..IGI..	0	6	0	0.0138889	Inf
.GIGI..	0	6	0	0.0138889	Inf
.GI.I..	0	6	0	0.0138889	Inf
.GIG.L.	0	6	0	0.0138889	Inf
.SC....	0	5	0	0.0115741	Inf
...CL..	0	5	0	0.0115741	Inf
C..S...	0	5	0	0.0115741	Inf
A...C..	0	5	0	0.0115741	Inf
AGIG...	0	5	0	0.0115741	Inf
.ALGI..	0	5	0	0.0115741	Inf
A.IG...	0	5	0	0.0115741	Inf
VA..I..	0	5	0	0.0115741	Inf
..IGIL.	0	5	0	0.0115741	Inf
YS.NL..	0	5	0	0.0115741	Inf
VAL.I..	0	5	0	0.0115741	Inf
.G.GIL.	0	5	0	0.0115741	Inf
.GI.IL.	0	5	0	0.0115741	Inf
.GIGIL.	0	5	0	0.0115741	Inf
..CT...	0	4	0	0.00925926	Inf
.....CL	0	4	0	0.00925926	Inf
L.C....	0	4	0	0.00925926	Inf
..P..C.	0	4	0	0.00925926	Inf
.SEN...	0	4	0	0.00925926	Inf
VALG...	0	4	0	0.00925926	Inf
YSEN...	0	4	0	0.00925926	Inf
.SENL..	0	4	0	0.00925926	Inf
VALGI..	0	4	0	0.00925926	Inf
YSENL..	0	4	0	0.00925926	Inf
VA.G...	0	4	0	0.00925926	Inf
..G.EH.	0	4	0	0.00925926	Inf
..L.IN.	0	4	0	0.00925926	Inf
..LG.N.	0	4	0	0.00925926	Inf
...A.VY	0	4	0	0.00925926	Inf
V..GI..	0	4	0	0.00925926	Inf
.D..EH.	0	4	0	0.00925926	Inf
.DG..H.	0	4	0	0.00925926	Inf
L...SL.	0	4	0	0.00925926	Inf
Y...EH.	0	4	0	0.00925926	Inf
V...IN.	0	4	0	0.00925926	Inf
AL...L.	0	4	0	0.00925926	Inf
.GI...T	0	4	0	0.00925926	Inf
.AL...A	0	4	0	0.00925926	Inf
F....VY	0	4	0	0.00925926	Inf
YS....L	0	4	0	0.00925926	Inf
..LGIN.	0	4	0	0.00925926	Inf
V.LGI..	0	4	0	0.00925926	Inf
VA.GI..	0	4	0	0.00925926	Inf
.DG.EH.	0	4	0	0.00925926	Inf
.AL.IN.	0	4	0	0.00925926	Inf
.ALG.N.	0	4	0	0.00925926	Inf
..ENL.L	0	4	0	0.00925926	Inf
V..GIN.	0	4	0	0.00925926	Inf
YD..EH.	0	4	0	0.00925926	Inf
VA..IN.	0	4	0	0.00925926	Inf
YDG..H.	0	4	0	0.00925926	Inf
VAL..N.	0	4	0	0.00925926	Inf
.GIG..T	0	4	0	0.00925926	Inf
.SEN..L	0	4	0	0.00925926	Inf
AGI...T	0	4	0	0.00925926	Inf
YSE...L	0	4	0	0.00925926	Inf
.ALGIN.	0	4	0	0.00925926	Inf
V.LGIN.	0	4	0	0.00925926	Inf
VA.GIN.	0	4	0	0.00925926	Inf
YDG.EH.	0	4	0	0.00925926	Inf
VAL.IN.	0	4	0	0.00925926	Inf
VALG.N.	0	4	0	0.00925926	Inf
.SENL.L	0	4	0	0.00925926	Inf
AGIG..T	0	4	0	0.00925926	Inf
YSEN..L	0	4	0	0.00925926	Inf
VALGIN.	0	4	0	0.00925926	Inf
YSENL.L	0	4	0	0.00925926	Inf
LW.....	0	3	0	0.00694444	Inf
QW.....	0	3	0	0.00694444	Inf
..SW...	0	3	0	0.00694444	Inf
....QY.	0	3	0	0.00694444	Inf
....CL.	0	3	0	0.00694444	Inf
....LC.	0	3	0	0.00694444	Inf
.....FW	0	3	0	0.00694444	Inf
.....CD	0	3	0	0.00694444	Inf
.....WA	0	3	0	0.00694444	Inf
C.G....	0	3	0	0.00694444	Inf
..L.C..	0	3	0	0.00694444	Inf
.N..C..	0	3	0	0.00694444	Inf
.W..D..	0	3	0	0.00694444	Inf
..C..C.	0	3	0	0.00694444	Inf
...L..C	0	3	0	0.00694444	Inf
Q...P..	0	3	0	0.00694444	Inf
C...V..	0	3	0	0.00694444	Inf
LMP....	0	3	0	0.00694444	Inf
FLL....	0	3	0	0.00694444	Inf
.V...R.	0	3	0	0.00694444	Inf
.S...C.	0	3	0	0.00694444	Inf
.M...C.	0	3	0	0.00694444	Inf
.SCT...	0	3	0	0.00694444	Inf
..V...C	0	3	0	0.00694444	Inf
..H...W	0	3	0	0.00694444	Inf
..C...R	0	3	0	0.00694444	Inf
..LAL..	0	3	0	0.00694444	Inf
M....P.	0	3	0	0.00694444	Inf
YDGR...	0	3	0	0.00694444	Inf
.M....L	0	3	0	0.00694444	Inf
.H....W	0	3	0	0.00694444	Inf
.A....C	0	3	0	0.00694444	Inf
.DGRE..	0	3	0	0.00694444	Inf
S.....P	0	3	0	0.00694444	Inf
A.....C	0	3	0	0.00694444	Inf
C.....F	0	3	0	0.00694444	Inf
YDGRE..	0	3	0	0.00694444	Inf
...REH.	0	3	0	0.00694444	Inf
...APA.	0	3	0	0.00694444	Inf
....PAK	0	3	0	0.00694444	Inf
.S.TF..	0	3	0	0.00694444	Inf
.D.RE..	0	3	0	0.00694444	Inf
.F.AP..	0	3	0	0.00694444	Inf
.G.AL..	0	3	0	0.00694444	Inf
.S.SP..	0	3	0	0.00694444	Inf
.GT.T..	0	3	0	0.00694444	Inf
.SA.P..	0	3	0	0.00694444	Inf
...A.AK	0	3	0	0.00694444	Inf
...GI.T	0	3	0	0.00694444	Inf
...RL.P	0	3	0	0.00694444	Inf
...GA.G	0	3	0	0.00694444	Inf
Y..RE..	0	3	0	0.00694444	Inf
Q..PL..	0	3	0	0.00694444	Inf
L..GE..	0	3	0	0.00694444	Inf
LM..G..	0	3	0	0.00694444	Inf
SY..L..	0	3	0	0.00694444	Inf
.E..PP.	0	3	0	0.00694444	Inf
.SS..P.	0	3	0	0.00694444	Inf
.GV..S.	0	3	0	0.00694444	Inf
..L..NA	0	3	0	0.00694444	Inf
..GA..Q	0	3	0	0.00694444	Inf
..HL..W	0	3	0	0.00694444	Inf
E...IL.	0	3	0	0.00694444	Inf
A...CL.	0	3	0	0.00694444	Inf
L...TI.	0	3	0	0.00694444	Inf
FE...I.	0	3	0	0.00694444	Inf
VA...G.	0	3	0	0.00694444	Inf
.P...AP	0	3	0	0.00694444	Inf
.D...HS	0	3	0	0.00694444	Inf
.P...VY	0	3	0	0.00694444	Inf
.H...FW	0	3	0	0.00694444	Inf
.A...NA	0	3	0	0.00694444	Inf
.D...VY	0	3	0	0.00694444	Inf
.PG...P	0	3	0	0.00694444	Inf
.DG...T	0	3	0	0.00694444	Inf
L....VP	0	3	0	0.00694444	Inf
L....LV	0	3	0	0.00694444	Inf
V....NA	0	3	0	0.00694444	Inf
VA....A	0	3	0	0.00694444	Inf
..GREH.	0	3	0	0.00694444	Inf
...APAK	0	3	0	0.00694444	Inf
Y.GRE..	0	3	0	0.00694444	Inf
YD.RE..	0	3	0	0.00694444	Inf
LMP.G..	0	3	0	0.00694444	Inf
.D.REH.	0	3	0	0.00694444	Inf
.F.APA.	0	3	0	0.00694444	Inf
.DGR.H.	0	3	0	0.00694444	Inf
..L.INA	0	3	0	0.00694444	Inf
..IG.LT	0	3	0	0.00694444	Inf
..LG.NA	0	3	0	0.00694444	Inf
..LGI.A	0	3	0	0.00694444	Inf
Y..REH.	0	3	0	0.00694444	Inf
AGI..L.	0	3	0	0.00694444	Inf
.F..PAK	0	3	0	0.00694444	Inf
.A..INA	0	3	0	0.00694444	Inf
.GI..LT	0	3	0	0.00694444	Inf
.AL..NA	0	3	0	0.00694444	Inf
.ALG..A	0	3	0	0.00694444	Inf
V...INA	0	3	0	0.00694444	Inf
AG...LT	0	3	0	0.00694444	Inf
VA...NA	0	3	0	0.00694444	Inf
VAL...A	0	3	0	0.00694444	Inf
.DGREH.	0	3	0	0.00694444	Inf
..LGINA	0	3	0	0.00694444	Inf
Y.GREH.	0	3	0	0.00694444	Inf
YD.REH.	0	3	0	0.00694444	Inf
YDGR.H.	0	3	0	0.00694444	Inf
AGIG.L.	0	3	0	0.00694444	Inf
.F.APAK	0	3	0	0.00694444	Inf
.A.GINA	0	3	0	0.00694444	Inf
.AL.INA	0	3	0	0.00694444	Inf
.GIG.LT	0	3	0	0.00694444	Inf
.ALG.NA	0	3	0	0.00694444	Inf
.ALGI.A	0	3	0	0.00694444	Inf
V..GINA	0	3	0	0.00694444	Inf
VA..INA	0	3	0	0.00694444	Inf
AGI..LT	0	3	0	0.00694444	Inf
VAL..NA	0	3	0	0.00694444	Inf
VALG..A	0	3	0	0.00694444	Inf
YDGREH.	0	3	0	0.00694444	Inf
.ALGINA	0	3	0	0.00694444	Inf
V.LGINA	0	3	0	0.00694444	Inf
VA.GINA	0	3	0	0.00694444	Inf
VAL.INA	0	3	0	0.00694444	Inf
AGIG.LT	0	3	0	0.00694444	Inf
VALG.NA	0	3	0	0.00694444	Inf
VALGI.A	0	3	0	0.00694444	Inf
VALGINA	0	3	0	0.00694444	Inf
ML.....	0	2	0	0.00462963	Inf
CG.....	0	2	0	0.00462963	Inf
MI.....	0	2	0	0.00462963	Inf
CN.....	0	2	0	0.00462963	Inf
.YH....	0	2	0	0.00462963	Inf
.HH....	0	2	0	0.00462963	Inf
.IK....	0	2	0	0.00462963	Inf
.TT....	0	2	0	0.00462963	Inf
.YT....	0	2	0	0.00462963	Inf
..HW...	0	2	0	0.00462963	Inf
..IC...	0	2	0	0.00462963	Inf
...WW..	0	2	0	0.00462963	Inf
...CC..	0	2	0	0.00462963	Inf
...QC..	0	2	0	0.00462963	Inf
...VC..	0	2	0	0.00462963	Inf
....WP.	0	2	0	0.00462963	Inf
....CT.	0	2	0	0.00462963	Inf
....QD.	0	2	0	0.00462963	Inf
....MC.	0	2	0	0.00462963	Inf
....MM.	0	2	0	0.00462963	Inf
....SC.	0	2	0	0.00462963	Inf
....EW.	0	2	0	0.00462963	Inf
....FC.	0	2	0	0.00462963	Inf
....GC.	0	2	0	0.00462963	Inf
.....HG	0	2	0	0.00462963	Inf
.....VC	0	2	0	0.00462963	Inf
.....LC	0	2	0	0.00462963	Inf
I.C....	0	2	0	0.00462963	Inf
K.C....	0	2	0	0.00462963	Inf
C.V....	0	2	0	0.00462963	Inf
W.C....	0	2	0	0.00462963	Inf
C.L....	0	2	0	0.00462963	Inf
.S.W...	0	2	0	0.00462963	Inf
.W.P...	0	2	0	0.00462963	Inf
.V.H...	0	2	0	0.00462963	Inf
.M.F...	0	2	0	0.00462963	Inf
.Q.C...	0	2	0	0.00462963	Inf
..C.L..	0	2	0	0.00462963	Inf
..P.C..	0	2	0	0.00462963	Inf
..I.C..	0	2	0	0.00462963	Inf
..C.F..	0	2	0	0.00462963	Inf
...S.C.	0	2	0	0.00462963	Inf
...V.C.	0	2	0	0.00462963	Inf
...C.P.	0	2	0	0.00462963	Inf
...H.C.	0	2	0	0.00462963	Inf
...T.C.	0	2	0	0.00462963	Inf
...F.C.	0	2	0	0.00462963	Inf
...C.H.	0	2	0	0.00462963	Inf
...L.C.	0	2	0	0.00462963	Inf
....C.G	0	2	0	0.00462963	Inf
....Q.C	0	2	0	0.00462963	Inf
....L.C	0	2	0	0.00462963	Inf
....C.C	0	2	0	0.00462963	Inf
....D.I	0	2	0	0.00462963	Inf
....M.D	0	2	0	0.00462963	Inf
....I.C	0	2	0	0.00462963	Inf
....C.T	0	2	0	0.00462963	Inf
C..G...	0	2	0	0.00462963	Inf
V..C...	0	2	0	0.00462963	Inf
K..K...	0	2	0	0.00462963	Inf
C..R...	0	2	0	0.00462963	Inf
G..C...	0	2	0	0.00462963	Inf
H..H...	0	2	0	0.00462963	Inf
M..C...	0	2	0	0.00462963	Inf
.W..Q..	0	2	0	0.00462963	Inf
.P..C..	0	2	0	0.00462963	Inf
.L..C..	0	2	0	0.00462963	Inf
.I..T..	0	2	0	0.00462963	Inf
..H..M.	0	2	0	0.00462963	Inf
..C..T.	0	2	0	0.00462963	Inf
..T..C.	0	2	0	0.00462963	Inf
..H..C.	0	2	0	0.00462963	Inf
...M..C	0	2	0	0.00462963	Inf
...W..P	0	2	0	0.00462963	Inf
...S..C	0	2	0	0.00462963	Inf
...Q..C	0	2	0	0.00462963	Inf
...C..P	0	2	0	0.00462963	Inf
...F..C	0	2	0	0.00462963	Inf
...C..H	0	2	0	0.00462963	Inf
H...D..	0	2	0	0.00462963	Inf
V...C..	0	2	0	0.00462963	Inf
C...L..	0	2	0	0.00462963	Inf
S...C..	0	2	0	0.00462963	Inf
KRG....	0	2	0	0.00462963	Inf
TSS....	0	2	0	0.00462963	Inf
LQM....	0	2	0	0.00462963	Inf
MAS....	0	2	0	0.00462963	Inf
SGS....	0	2	0	0.00462963	Inf
SYH....	0	2	0	0.00462963	Inf
LHH....	0	2	0	0.00462963	Inf
EGI....	0	2	0	0.00462963	Inf
LGI....	0	2	0	0.00462963	Inf
ANA....	0	2	0	0.00462963	Inf
QPG....	0	2	0	0.00462963	Inf
VVV....	0	2	0	0.00462963	Inf
LGA....	0	2	0	0.00462963	Inf
WSC....	0	2	0	0.00462963	Inf
PFS....	0	2	0	0.00462963	Inf
LSD....	0	2	0	0.00462963	Inf
WSS....	0	2	0	0.00462963	Inf
LIG....	0	2	0	0.00462963	Inf
DFR....	0	2	0	0.00462963	Inf
ENF....	0	2	0	0.00462963	Inf
LGV....	0	2	0	0.00462963	Inf
QWL....	0	2	0	0.00462963	Inf
NIL....	0	2	0	0.00462963	Inf
.D...C.	0	2	0	0.00462963	Inf
.C...L.	0	2	0	0.00462963	Inf
.T...W.	0	2	0	0.00462963	Inf
.W...T.	0	2	0	0.00462963	Inf
.R...H.	0	2	0	0.00462963	Inf
.W...W.	0	2	0	0.00462963	Inf
.F...F.	0	2	0	0.00462963	Inf
.V...C.	0	2	0	0.00462963	Inf
.W...G.	0	2	0	0.00462963	Inf
.EHS...	0	2	0	0.00462963	Inf
.GKL...	0	2	0	0.00462963	Inf
.FSH...	0	2	0	0.00462963	Inf
.SCK...	0	2	0	0.00462963	Inf
.SSR...	0	2	0	0.00462963	Inf
.QMM...	0	2	0	0.00462963	Inf
.ETE...	0	2	0	0.00462963	Inf
.HHL...	0	2	0	0.00462963	Inf
.EAP...	0	2	0	0.00462963	Inf
.EFL...	0	2	0	0.00462963	Inf
.VVG...	0	2	0	0.00462963	Inf
.GAT...	0	2	0	0.00462963	Inf
.DED...	0	2	0	0.00462963	Inf
.FSI...	0	2	0	0.00462963	Inf
.MPF...	0	2	0	0.00462963	Inf
.SDE...	0	2	0	0.00462963	Inf
.NFT...	0	2	0	0.00462963	Inf
.GVK...	0	2	0	0.00462963	Inf
.ILL...	0	2	0	0.00462963	Inf
..C...T	0	2	0	0.00462963	Inf
..M...C	0	2	0	0.00462963	Inf
..L...C	0	2	0	0.00462963	Inf
..I...C	0	2	0	0.00462963	Inf
..C...G	0	2	0	0.00462963	Inf
..PAP..	0	2	0	0.00462963	Inf
..MMQ..	0	2	0	0.00462963	Inf
..SWW..	0	2	0	0.00462963	Inf
..HWL..	0	2	0	0.00462963	Inf
..SGI..	0	2	0	0.00462963	Inf
..KAV..	0	2	0	0.00462963	Inf
..VLS..	0	2	0	0.00462963	Inf
..NLN..	0	2	0	0.00462963	Inf
..HLP..	0	2	0	0.00462963	Inf
..IQC..	0	2	0	0.00462963	Inf
..SGA..	0	2	0	0.00462963	Inf
..TVM..	0	2	0	0.00462963	Inf
..PDK..	0	2	0	0.00462963	Inf
..EDV..	0	2	0	0.00462963	Inf
..VLL..	0	2	0	0.00462963	Inf
..CTF..	0	2	0	0.00462963	Inf
..PFG..	0	2	0	0.00462963	Inf
..DED..	0	2	0	0.00462963	Inf
..LQI..	0	2	0	0.00462963	Inf
..FTI..	0	2	0	0.00462963	Inf
..VKL..	0	2	0	0.00462963	Inf
T....M.	0	2	0	0.00462963	Inf
W....C.	0	2	0	0.00462963	Inf
C....A.	0	2	0	0.00462963	Inf
C....R.	0	2	0	0.00462963	Inf
KRGS...	0	2	0	0.00462963	Inf
LQMM...	0	2	0	0.00462963	Inf
PETE...	0	2	0	0.00462963	Inf
SGSG...	0	2	0	0.00462963	Inf
LHHL...	0	2	0	0.00462963	Inf
EGIG...	0	2	0	0.00462963	Inf
LEAP...	0	2	0	0.00462963	Inf
LGIG...	0	2	0	0.00462963	Inf
QPGP...	0	2	0	0.00462963	Inf
ANIQ...	0	2	0	0.00462963	Inf
FEFL...	0	2	0	0.00462963	Inf
VVVG...	0	2	0	0.00462963	Inf
FLLQ...	0	2	0	0.00462963	Inf
IGAT...	0	2	0	0.00462963	Inf
SDED...	0	2	0	0.00462963	Inf
MPFS...	0	2	0	0.00462963	Inf
WSCT...	0	2	0	0.00462963	Inf
PFSI...	0	2	0	0.00462963	Inf
LMPF...	0	2	0	0.00462963	Inf
FDTA...	0	2	0	0.00462963	Inf
AGSS...	0	2	0	0.00462963	Inf
LSDE...	0	2	0	0.00462963	Inf
WSSS...	0	2	0	0.00462963	Inf
LIGA...	0	2	0	0.00462963	Inf
ENFT...	0	2	0	0.00462963	Inf
LGVK...	0	2	0	0.00462963	Inf
NILL...	0	2	0	0.00462963	Inf
.C....A	0	2	0	0.00462963	Inf
.Q....C	0	2	0	0.00462963	Inf
.S....W	0	2	0	0.00462963	Inf
.Y....P	0	2	0	0.00462963	Inf
.G....C	0	2	0	0.00462963	Inf
.N....C	0	2	0	0.00462963	Inf
.W....P	0	2	0	0.00462963	Inf
.D....C	0	2	0	0.00462963	Inf
.FPAP..	0	2	0	0.00462963	Inf
.RGSL..	0	2	0	0.00462963	Inf
.QMMQ..	0	2	0	0.00462963	Inf
.ETEP..	0	2	0	0.00462963	Inf
.GSGI..	0	2	0	0.00462963	Inf
.HHLP..	0	2	0	0.00462963	Inf
.EAPT..	0	2	0	0.00462963	Inf
.PGPL..	0	2	0	0.00462963	Inf
.NIQC..	0	2	0	0.00462963	Inf
.EFLV..	0	2	0	0.00462963	Inf
.SSGA..	0	2	0	0.00462963	Inf
.VVGA..	0	2	0	0.00462963	Inf
.ETVM..	0	2	0	0.00462963	Inf
.GLAL..	0	2	0	0.00462963	Inf
.LLQM..	0	2	0	0.00462963	Inf
.DEDV..	0	2	0	0.00462963	Inf
.PFSI..	0	2	0	0.00462963	Inf
.SCTF..	0	2	0	0.00462963	Inf
.FSIV..	0	2	0	0.00462963	Inf
.MPFG..	0	2	0	0.00462963	Inf
.SDED..	0	2	0	0.00462963	Inf
.SSSP..	0	2	0	0.00462963	Inf
.IGAT..	0	2	0	0.00462963	Inf
.NFTI..	0	2	0	0.00462963	Inf
.GVKL..	0	2	0	0.00462963	Inf
L.....C	0	2	0	0.00462963	Inf
M.....N	0	2	0	0.00462963	Inf
C.....E	0	2	0	0.00462963	Inf
F.....C	0	2	0	0.00462963	Inf
C.....T	0	2	0	0.00462963	Inf
V.....C	0	2	0	0.00462963	Inf
M.....Y	0	2	0	0.00462963	Inf
N.....M	0	2	0	0.00462963	Inf
C.....P	0	2	0	0.00462963	Inf
AGIGI..	0	2	0	0.00462963	Inf
KRGSL..	0	2	0	0.00462963	Inf
LQMMQ..	0	2	0	0.00462963	Inf
PETEP..	0	2	0	0.00462963	Inf
SGSGI..	0	2	0	0.00462963	Inf
LHHLP..	0	2	0	0.00462963	Inf
EGIGI..	0	2	0	0.00462963	Inf
LEAPT..	0	2	0	0.00462963	Inf
LGIGI..	0	2	0	0.00462963	Inf
QPGPL..	0	2	0	0.00462963	Inf
ANIQC..	0	2	0	0.00462963	Inf
FEFLV..	0	2	0	0.00462963	Inf
VVVGA..	0	2	0	0.00462963	Inf
FLLQM..	0	2	0	0.00462963	Inf
SDEDV..	0	2	0	0.00462963	Inf
MPFSI..	0	2	0	0.00462963	Inf
WSCTF..	0	2	0	0.00462963	Inf
PFSIV..	0	2	0	0.00462963	Inf
LMPFG..	0	2	0	0.00462963	Inf
AGSSL..	0	2	0	0.00462963	Inf
LSDED..	0	2	0	0.00462963	Inf
WSSSP..	0	2	0	0.00462963	Inf
LIGAT..	0	2	0	0.00462963	Inf
ENFTI..	0	2	0	0.00462963	Inf
LGVKL..	0	2	0	0.00462963	Inf
...LLP.	0	2	0	0.00462963	Inf
...HTM.	0	2	0	0.00462963	Inf
...MQV.	0	2	0	0.00462963	Inf
...EPP.	0	2	0	0.00462963	Inf
...LQY.	0	2	0	0.00462963	Inf
...GIA.	0	2	0	0.00462963	Inf
...GKS.	0	2	0	0.00462963	Inf
...GII.	0	2	0	0.00462963	Inf
...LPF.	0	2	0	0.00462963	Inf
...PTG.	0	2	0	0.00462963	Inf
...VMC.	0	2	0	0.00462963	Inf
...QMM.	0	2	0	0.00462963	Inf
...DKM.	0	2	0	0.00462963	Inf
...VDF.	0	2	0	0.00462963	Inf
...TFC.	0	2	0	0.00462963	Inf
...IVY.	0	2	0	0.00462963	Inf
...FGC.	0	2	0	0.00462963	Inf
...CLH.	0	2	0	0.00462963	Inf
...EDV.	0	2	0	0.00462963	Inf
...SPM.	0	2	0	0.00462963	Inf
...FTI.	0	2	0	0.00462963	Inf
...EIT.	0	2	0	0.00462963	Inf
...EYE.	0	2	0	0.00462963	Inf
....NEG	0	2	0	0.00462963	Inf
....LMG	0	2	0	0.00462963	Inf
....EHT	0	2	0	0.00462963	Inf
....ILT	0	2	0	0.00462963	Inf
....VKL	0	2	0	0.00462963	Inf
....KVY	0	2	0	0.00462963	Inf
....PPE	0	2	0	0.00462963	Inf
....KSA	0	2	0	0.00462963	Inf
....PFW	0	2	0	0.00462963	Inf
....IIN	0	2	0	0.00462963	Inf
....LKL	0	2	0	0.00462963	Inf
....MCD	0	2	0	0.00462963	Inf
....MMQ	0	2	0	0.00462963	Inf
....IVY	0	2	0	0.00462963	Inf
....EWA	0	2	0	0.00462963	Inf
....CLT	0	2	0	0.00462963	Inf
....LVF	0	2	0	0.00462963	Inf
....FCR	0	2	0	0.00462963	Inf
....PTL	0	2	0	0.00462963	Inf
....VYI	0	2	0	0.00462963	Inf
....GCL	0	2	0	0.00462963	Inf
....EVY	0	2	0	0.00462963	Inf
....LGP	0	2	0	0.00462963	Inf
....LFY	0	2	0	0.00462963	Inf
....DNR	0	2	0	0.00462963	Inf
....QYV	0	2	0	0.00462963	Inf
K.GS...	0	2	0	0.00462963	Inf
P.TE...	0	2	0	0.00462963	Inf
S.NL...	0	2	0	0.00462963	Inf
F.VL...	0	2	0	0.00462963	Inf
Q.LS...	0	2	0	0.00462963	Inf
E.IG...	0	2	0	0.00462963	Inf
L.IG...	0	2	0	0.00462963	Inf
Q.GP...	0	2	0	0.00462963	Inf
V.VG...	0	2	0	0.00462963	Inf
G.PV...	0	2	0	0.00462963	Inf
M.GV...	0	2	0	0.00462963	Inf
N.PD...	0	2	0	0.00462963	Inf
S.ED...	0	2	0	0.00462963	Inf
M.VL...	0	2	0	0.00462963	Inf
W.CT...	0	2	0	0.00462963	Inf
L.PF...	0	2	0	0.00462963	Inf
A.SS...	0	2	0	0.00462963	Inf
L.DE...	0	2	0	0.00462963	Inf
W.SS...	0	2	0	0.00462963	Inf
N.LL...	0	2	0	0.00462963	Inf
KR.S...	0	2	0	0.00462963	Inf
LQ.M...	0	2	0	0.00462963	Inf
PE.E...	0	2	0	0.00462963	Inf
PA.A...	0	2	0	0.00462963	Inf
MG.R...	0	2	0	0.00462963	Inf
LH.L...	0	2	0	0.00462963	Inf
EG.G...	0	2	0	0.00462963	Inf
AN.Q...	0	2	0	0.00462963	Inf
VV.G...	0	2	0	0.00462963	Inf
AL.A...	0	2	0	0.00462963	Inf
FL.Q...	0	2	0	0.00462963	Inf
MP.S...	0	2	0	0.00462963	Inf
WS.T...	0	2	0	0.00462963	Inf
PF.I...	0	2	0	0.00462963	Inf
LM.F...	0	2	0	0.00462963	Inf
MQ.C...	0	2	0	0.00462963	Inf
TS.R...	0	2	0	0.00462963	Inf
LI.A...	0	2	0	0.00462963	Inf
EN.T...	0	2	0	0.00462963	Inf
NI.L...	0	2	0	0.00462963	Inf
FS.E...	0	2	0	0.00462963	Inf
.R.SL..	0	2	0	0.00462963	Inf
.S.KL..	0	2	0	0.00462963	Inf
.E.EP..	0	2	0	0.00462963	Inf
.N.QC..	0	2	0	0.00462963	Inf
.S.GA..	0	2	0	0.00462963	Inf
.W.PD..	0	2	0	0.00462963	Inf
.L.LL..	0	2	0	0.00462963	Inf
.A.VQ..	0	2	0	0.00462963	Inf
.G.GT..	0	2	0	0.00462963	Inf
.S.SS..	0	2	0	0.00462963	Inf
.P.SI..	0	2	0	0.00462963	Inf
.I.LL..	0	2	0	0.00462963	Inf
.F.IV..	0	2	0	0.00462963	Inf
.M.FG..	0	2	0	0.00462963	Inf
.D.LE..	0	2	0	0.00462963	Inf
.Q.CL..	0	2	0	0.00462963	Inf
.S.ED..	0	2	0	0.00462963	Inf
.K.SP..	0	2	0	0.00462963	Inf
.I.AT..	0	2	0	0.00462963	Inf
.G.KL..	0	2	0	0.00462963	Inf
.DH.N..	0	2	0	0.00462963	Inf
.QM.Q..	0	2	0	0.00462963	Inf
.LV.G..	0	2	0	0.00462963	Inf
.YH.L..	0	2	0	0.00462963	Inf
.HH.P..	0	2	0	0.00462963	Inf
.NI.C..	0	2	0	0.00462963	Inf
.ET.M..	0	2	0	0.00462963	Inf
.LL.M..	0	2	0	0.00462963	Inf
.LL.C..	0	2	0	0.00462963	Inf
.IL.L..	0	2	0	0.00462963	Inf
.SC.F..	0	2	0	0.00462963	Inf
.FS.V..	0	2	0	0.00462963	Inf
.SD.D..	0	2	0	0.00462963	Inf
.SS.P..	0	2	0	0.00462963	Inf
.IG.T..	0	2	0	0.00462963	Inf
.WL.D..	0	2	0	0.00462963	Inf
.LL.Q..	0	2	0	0.00462963	Inf
..H.NE.	0	2	0	0.00462963	Inf
..H.LM.	0	2	0	0.00462963	Inf
..A.VA.	0	2	0	0.00462963	Inf
..S.RT.	0	2	0	0.00462963	Inf
..T.PP.	0	2	0	0.00462963	Inf
..S.IA.	0	2	0	0.00462963	Inf
..V.KS.	0	2	0	0.00462963	Inf
..H.PF.	0	2	0	0.00462963	Inf
..P.GH.	0	2	0	0.00462963	Inf
..D.II.	0	2	0	0.00462963	Inf
..T.MC.	0	2	0	0.00462963	Inf
..L.MM.	0	2	0	0.00462963	Inf
..S.AP.	0	2	0	0.00462963	Inf
..F.IV.	0	2	0	0.00462963	Inf
..G.LW.	0	2	0	0.00462963	Inf
..L.CL.	0	2	0	0.00462963	Inf
..C.FC.	0	2	0	0.00462963	Inf
..S.VY.	0	2	0	0.00462963	Inf
..P.GC.	0	2	0	0.00462963	Inf
..L.IF.	0	2	0	0.00462963	Inf
..L.GP.	0	2	0	0.00462963	Inf
..D.DV.	0	2	0	0.00462963	Inf
..L.DN.	0	2	0	0.00462963	Inf
..FT.E.	0	2	0	0.00462963	Inf
..NI.L.	0	2	0	0.00462963	Inf
..SR.T.	0	2	0	0.00462963	Inf
..TE.P.	0	2	0	0.00462963	Inf
..LV.L.	0	2	0	0.00462963	Inf
..HL.F.	0	2	0	0.00462963	Inf
..AP.G.	0	2	0	0.00462963	Inf
..EN.T.	0	2	0	0.00462963	Inf
..TV.C.	0	2	0	0.00462963	Inf
..LQ.M.	0	2	0	0.00462963	Inf
..AT.Q.	0	2	0	0.00462963	Inf
..PD.M.	0	2	0	0.00462963	Inf
..LH.W.	0	2	0	0.00462963	Inf
..CT.C.	0	2	0	0.00462963	Inf
..SI.Y.	0	2	0	0.00462963	Inf
..PF.C.	0	2	0	0.00462963	Inf
..TA.V.	0	2	0	0.00462963	Inf
..SS.N.	0	2	0	0.00462963	Inf
..DE.V.	0	2	0	0.00462963	Inf
..PL.C.	0	2	0	0.00462963	Inf
..NF.I.	0	2	0	0.00462963	Inf
..SH.F.	0	2	0	0.00462963	Inf
...S.MG	0	2	0	0.00462963	Inf
...R.HS	0	2	0	0.00462963	Inf
...A.YL	0	2	0	0.00462963	Inf
...E.PE	0	2	0	0.00462963	Inf
...L.FW	0	2	0	0.00462963	Inf
...P.GL	0	2	0	0.00462963	Inf
...N.KL	0	2	0	0.00462963	Inf
...N.TL	0	2	0	0.00462963	Inf
...R.VP	0	2	0	0.00462963	Inf
...V.CD	0	2	0	0.00462963	Inf
...Q.MQ	0	2	0	0.00462963	Inf
...D.MF	0	2	0	0.00462963	Inf
...T.CR	0	2	0	0.00462963	Inf
...G.PG	0	2	0	0.00462963	Inf
...F.CL	0	2	0	0.00462963	Inf
...G.LQ	0	2	0	0.00462963	Inf
...C.HH	0	2	0	0.00462963	Inf
...F.IL	0	2	0	0.00462963	Inf
...H.FY	0	2	0	0.00462963	Inf
...RE.T	0	2	0	0.00462963	Inf
...GV.L	0	2	0	0.00462963	Inf
...TV.V	0	2	0	0.00462963	Inf
...MQ.C	0	2	0	0.00462963	Inf
...EP.E	0	2	0	0.00462963	Inf
...LN.F	0	2	0	0.00462963	Inf
...PG.Q	0	2	0	0.00462963	Inf
...WL.P	0	2	0	0.00462963	Inf
...PT.L	0	2	0	0.00462963	Inf
...QC.C	0	2	0	0.00462963	Inf
...VM.D	0	2	0	0.00462963	Inf
...GE.G	0	2	0	0.00462963	Inf
...DK.F	0	2	0	0.00462963	Inf
...DV.L	0	2	0	0.00462963	Inf
...SI.Y	0	2	0	0.00462963	Inf
...AL.R	0	2	0	0.00462963	Inf
...TF.R	0	2	0	0.00462963	Inf
...IV.I	0	2	0	0.00462963	Inf
...FG.L	0	2	0	0.00462963	Inf
...CL.H	0	2	0	0.00462963	Inf
...SP.P	0	2	0	0.00462963	Inf
...HL.Y	0	2	0	0.00462963	Inf
...KL.G	0	2	0	0.00462963	Inf
T..SL..	0	2	0	0.00462963	Inf
V..AP..	0	2	0	0.00462963	Inf
K..SL..	0	2	0	0.00462963	Inf
L..HG..	0	2	0	0.00462963	Inf
L..MQ..	0	2	0	0.00462963	Inf
P..EP..	0	2	0	0.00462963	Inf
V..CC..	0	2	0	0.00462963	Inf
S..LN..	0	2	0	0.00462963	Inf
E..GI..	0	2	0	0.00462963	Inf
V..ST..	0	2	0	0.00462963	Inf
A..QC..	0	2	0	0.00462963	Inf
Y..TL..	0	2	0	0.00462963	Inf
F..QM..	0	2	0	0.00462963	Inf
G..VP..	0	2	0	0.00462963	Inf
G..EL..	0	2	0	0.00462963	Inf
M..VP..	0	2	0	0.00462963	Inf
N..DK..	0	2	0	0.00462963	Inf
S..DV..	0	2	0	0.00462963	Inf
M..SI..	0	2	0	0.00462963	Inf
W..TF..	0	2	0	0.00462963	Inf
L..FG..	0	2	0	0.00462963	Inf
M..CL..	0	2	0	0.00462963	Inf
W..SP..	0	2	0	0.00462963	Inf
E..TI..	0	2	0	0.00462963	Inf
YD..N..	0	2	0	0.00462963	Inf
VF..P..	0	2	0	0.00462963	Inf
AS..V..	0	2	0	0.00462963	Inf
PE..P..	0	2	0	0.00462963	Inf
QG..P..	0	2	0	0.00462963	Inf
LH..P..	0	2	0	0.00462963	Inf
EG..I..	0	2	0	0.00462963	Inf
FG..L..	0	2	0	0.00462963	Inf
QP..L..	0	2	0	0.00462963	Inf
AN..C..	0	2	0	0.00462963	Inf
VV..A..	0	2	0	0.00462963	Inf
KK..L..	0	2	0	0.00462963	Inf
MG..P..	0	2	0	0.00462963	Inf
SD..V..	0	2	0	0.00462963	Inf
MP..I..	0	2	0	0.00462963	Inf
AL..C..	0	2	0	0.00462963	Inf
MI..L..	0	2	0	0.00462963	Inf
PF..V..	0	2	0	0.00462963	Inf
YH..E..	0	2	0	0.00462963	Inf
FN..T..	0	2	0	0.00462963	Inf
LV..L..	0	2	0	0.00462963	Inf
LI..L..	0	2	0	0.00462963	Inf
LS..D..	0	2	0	0.00462963	Inf
HE..G..	0	2	0	0.00462963	Inf
WS..P..	0	2	0	0.00462963	Inf
LI..T..	0	2	0	0.00462963	Inf
EN..I..	0	2	0	0.00462963	Inf
QW..D..	0	2	0	0.00462963	Inf
.N..FT.	0	2	0	0.00462963	Inf
.W..QT.	0	2	0	0.00462963	Inf
.R..LH.	0	2	0	0.00462963	Inf
.T..RT.	0	2	0	0.00462963	Inf
.G..PH.	0	2	0	0.00462963	Inf
.G..KS.	0	2	0	0.00462963	Inf
.Y..LL.	0	2	0	0.00462963	Inf
.E..VY.	0	2	0	0.00462963	Inf
.H..PF.	0	2	0	0.00462963	Inf
.E..TG.	0	2	0	0.00462963	Inf
.D..GH.	0	2	0	0.00462963	Inf
.E..II.	0	2	0	0.00462963	Inf
.P..RT.	0	2	0	0.00462963	Inf
.G..TV.	0	2	0	0.00462963	Inf
.E..MC.	0	2	0	0.00462963	Inf
.L..MM.	0	2	0	0.00462963	Inf
.S..AP.	0	2	0	0.00462963	Inf
.S..PV.	0	2	0	0.00462963	Inf
.P..IV.	0	2	0	0.00462963	Inf
.L..CL.	0	2	0	0.00462963	Inf
.I..LV.	0	2	0	0.00462963	Inf
.S..FC.	0	2	0	0.00462963	Inf
.F..VY.	0	2	0	0.00462963	Inf
.E..DI.	0	2	0	0.00462963	Inf
.M..GC.	0	2	0	0.00462963	Inf
.Q..LH.	0	2	0	0.00462963	Inf
.A..LG.	0	2	0	0.00462963	Inf
.I..LS.	0	2	0	0.00462963	Inf
.W..DN.	0	2	0	0.00462963	Inf
.DH..E.	0	2	0	0.00462963	Inf
.ET..P.	0	2	0	0.00462963	Inf
.YH..L.	0	2	0	0.00462963	Inf
.HH..F.	0	2	0	0.00462963	Inf
.EA..G.	0	2	0	0.00462963	Inf
.ET..C.	0	2	0	0.00462963	Inf
.LL..M.	0	2	0	0.00462963	Inf
.SI..F.	0	2	0	0.00462963	Inf
.GA..P.	0	2	0	0.00462963	Inf
.SC..C.	0	2	0	0.00462963	Inf
.FS..Y.	0	2	0	0.00462963	Inf
.EG..P.	0	2	0	0.00462963	Inf
.MP..C.	0	2	0	0.00462963	Inf
.DT..V.	0	2	0	0.00462963	Inf
.AS..G.	0	2	0	0.00462963	Inf
.EN..I.	0	2	0	0.00462963	Inf
.PS..N.	0	2	0	0.00462963	Inf
.WL..N.	0	2	0	0.00462963	Inf
..G..AP	0	2	0	0.00462963	Inf
..P..AK	0	2	0	0.00462963	Inf
..T..PE	0	2	0	0.00462963	Inf
..G..PG	0	2	0	0.00462963	Inf
..A..TT	0	2	0	0.00462963	Inf
..S..VE	0	2	0	0.00462963	Inf
..H..LP	0	2	0	0.00462963	Inf
..V..LL	0	2	0	0.00462963	Inf
..H..FW	0	2	0	0.00462963	Inf
..P..HS	0	2	0	0.00462963	Inf
..D..IN	0	2	0	0.00462963	Inf
..E..TL	0	2	0	0.00462963	Inf
..T..CD	0	2	0	0.00462963	Inf
..L..MQ	0	2	0	0.00462963	Inf
..A..QV	0	2	0	0.00462963	Inf
..A..VP	0	2	0	0.00462963	Inf
..A..PL	0	2	0	0.00462963	Inf
..F..VY	0	2	0	0.00462963	Inf
..P..IG	0	2	0	0.00462963	Inf
..C..CR	0	2	0	0.00462963	Inf
..S..YI	0	2	0	0.00462963	Inf
..P..CL	0	2	0	0.00462963	Inf
..T..VY	0	2	0	0.00462963	Inf
..S..GP	0	2	0	0.00462963	Inf
..S..FY	0	2	0	0.00462963	Inf
..L..NR	0	2	0	0.00462963	Inf
..PD..A	0	2	0	0.00462963	Inf
..GR..T	0	2	0	0.00462963	Inf
..PA..K	0	2	0	0.00462963	Inf
..GS..V	0	2	0	0.00462963	Inf
..IG..P	0	2	0	0.00462963	Inf
..MM..C	0	2	0	0.00462963	Inf
..TE..E	0	2	0	0.00462963	Inf
..VL..C	0	2	0	0.00462963	Inf
..AS..T	0	2	0	0.00462963	Inf
..GP..P	0	2	0	0.00462963	Inf
..IQ..C	0	2	0	0.00462963	Inf
..FL..G	0	2	0	0.00462963	Inf
..VG..G	0	2	0	0.00462963	Inf
..TV..D	0	2	0	0.00462963	Inf
..PD..F	0	2	0	0.00462963	Inf
..ED..L	0	2	0	0.00462963	Inf
..CT..R	0	2	0	0.00462963	Inf
..SI..I	0	2	0	0.00462963	Inf
..PF..L	0	2	0	0.00462963	Inf
..PS..G	0	2	0	0.00462963	Inf
..VS..V	0	2	0	0.00462963	Inf
..TG..Q	0	2	0	0.00462963	Inf
..FT..L	0	2	0	0.00462963	Inf
..VK..G	0	2	0	0.00462963	Inf
Y...NE.	0	2	0	0.00462963	Inf
T...LM.	0	2	0	0.00462963	Inf
L...TM.	0	2	0	0.00462963	Inf
L...QT.	0	2	0	0.00462963	Inf
F...LV.	0	2	0	0.00462963	Inf
Q...PD.	0	2	0	0.00462963	Inf
Q...LA.	0	2	0	0.00462963	Inf
F...MM.	0	2	0	0.00462963	Inf
L...PV.	0	2	0	0.00462963	Inf
N...KM.	0	2	0	0.00462963	Inf
W...FC.	0	2	0	0.00462963	Inf
P...VY.	0	2	0	0.00462963	Inf
L...GC.	0	2	0	0.00462963	Inf
M...LH.	0	2	0	0.00462963	Inf
L...DV.	0	2	0	0.00462963	Inf
TE...M.	0	2	0	0.00462963	Inf
PE...P.	0	2	0	0.00462963	Inf
SY...L.	0	2	0	0.00462963	Inf
QG...D.	0	2	0	0.00462963	Inf
LH...F.	0	2	0	0.00462963	Inf
YS...K.	0	2	0	0.00462963	Inf
LV...R.	0	2	0	0.00462963	Inf
WS...C.	0	2	0	0.00462963	Inf
PF...Y.	0	2	0	0.00462963	Inf
LM...C.	0	2	0	0.00462963	Inf
MQ...H.	0	2	0	0.00462963	Inf
AG...N.	0	2	0	0.00462963	Inf
YH...V.	0	2	0	0.00462963	Inf
QW...N.	0	2	0	0.00462963	Inf
.V...RG	0	2	0	0.00462963	Inf
.Y...LP	0	2	0	0.00462963	Inf
.E...GL	0	2	0	0.00462963	Inf
.E...CD	0	2	0	0.00462963	Inf
.L...MQ	0	2	0	0.00462963	Inf
.G...QV	0	2	0	0.00462963	Inf
.S...CR	0	2	0	0.00462963	Inf
.F...YI	0	2	0	0.00462963	Inf
.M...CL	0	2	0	0.00462963	Inf
.Q...HH	0	2	0	0.00462963	Inf
.P...TR	0	2	0	0.00462963	Inf
.A...GP	0	2	0	0.00462963	Inf
.DH...G	0	2	0	0.00462963	Inf
.FP...K	0	2	0	0.00462963	Inf
.RG...V	0	2	0	0.00462963	Inf
.GI...P	0	2	0	0.00462963	Inf
.QM...C	0	2	0	0.00462963	Inf
.LA...T	0	2	0	0.00462963	Inf
.YH...P	0	2	0	0.00462963	Inf
.HH...W	0	2	0	0.00462963	Inf
.NI...C	0	2	0	0.00462963	Inf
.GL...E	0	2	0	0.00462963	Inf
.QE...P	0	2	0	0.00462963	Inf
.ET...D	0	2	0	0.00462963	Inf
.LL...Q	0	2	0	0.00462963	Inf
.GA...V	0	2	0	0.00462963	Inf
.DE...L	0	2	0	0.00462963	Inf
.PF...Y	0	2	0	0.00462963	Inf
.SC...R	0	2	0	0.00462963	Inf
.PS...L	0	2	0	0.00462963	Inf
.FS...I	0	2	0	0.00462963	Inf
.MP...L	0	2	0	0.00462963	Inf
.DT...Y	0	2	0	0.00462963	Inf
.IT...S	0	2	0	0.00462963	Inf
.AS...P	0	2	0	0.00462963	Inf
.IG...Q	0	2	0	0.00462963	Inf
.GV...G	0	2	0	0.00462963	Inf
.WL...R	0	2	0	0.00462963	Inf
Y....EG	0	2	0	0.00462963	Inf
T....MG	0	2	0	0.00462963	Inf
Y....HT	0	2	0	0.00462963	Inf
L....IF	0	2	0	0.00462963	Inf
Y....HS	0	2	0	0.00462963	Inf
L....FG	0	2	0	0.00462963	Inf
P....PE	0	2	0	0.00462963	Inf
S....LP	0	2	0	0.00462963	Inf
L....FW	0	2	0	0.00462963	Inf
F....IN	0	2	0	0.00462963	Inf
Y....KL	0	2	0	0.00462963	Inf
A....VP	0	2	0	0.00462963	Inf
F....MQ	0	2	0	0.00462963	Inf
N....MF	0	2	0	0.00462963	Inf
M....VY	0	2	0	0.00462963	Inf
W....CR	0	2	0	0.00462963	Inf
P....YI	0	2	0	0.00462963	Inf
L....CL	0	2	0	0.00462963	Inf
N....AM	0	2	0	0.00462963	Inf
M....HH	0	2	0	0.00462963	Inf
V....GP	0	2	0	0.00462963	Inf
S....FY	0	2	0	0.00462963	Inf
Q....NR	0	2	0	0.00462963	Inf
F....TS	0	2	0	0.00462963	Inf
LP....F	0	2	0	0.00462963	Inf
YD....G	0	2	0	0.00462963	Inf
TE....G	0	2	0	0.00462963	Inf
KR....V	0	2	0	0.00462963	Inf
LQ....C	0	2	0	0.00462963	Inf
LS....W	0	2	0	0.00462963	Inf
ML....T	0	2	0	0.00462963	Inf
PE....E	0	2	0	0.00462963	Inf
SG....I	0	2	0	0.00462963	Inf
AA....Y	0	2	0	0.00462963	Inf
SY....P	0	2	0	0.00462963	Inf
LH....W	0	2	0	0.00462963	Inf
FG....E	0	2	0	0.00462963	Inf
QP....P	0	2	0	0.00462963	Inf
AN....C	0	2	0	0.00462963	Inf
VV....G	0	2	0	0.00462963	Inf
YG....E	0	2	0	0.00462963	Inf
YA....S	0	2	0	0.00462963	Inf
FL....Q	0	2	0	0.00462963	Inf
MP....Y	0	2	0	0.00462963	Inf
WS....R	0	2	0	0.00462963	Inf
PF....I	0	2	0	0.00462963	Inf
LM....L	0	2	0	0.00462963	Inf
MQ....H	0	2	0	0.00462963	Inf
FE....Y	0	2	0	0.00462963	Inf
VA....P	0	2	0	0.00462963	Inf
QW....R	0	2	0	0.00462963	Inf
..PAPA.	0	2	0	0.00462963	Inf
..TEPP.	0	2	0	0.00462963	Inf
..SGIA.	0	2	0	0.00462963	Inf
..VGKS.	0	2	0	0.00462963	Inf
..HLPF.	0	2	0	0.00462963	Inf
..APTG.	0	2	0	0.00462963	Inf
..ENLT.	0	2	0	0.00462963	Inf
..VPLA.	0	2	0	0.00462963	Inf
..TVMC.	0	2	0	0.00462963	Inf
..LQMM.	0	2	0	0.00462963	Inf
..PDKM.	0	2	0	0.00462963	Inf
..FSIV.	0	2	0	0.00462963	Inf
..VLLV.	0	2	0	0.00462963	Inf
..CTFC.	0	2	0	0.00462963	Inf
..SIVY.	0	2	0	0.00462963	Inf
..PFGC.	0	2	0	0.00462963	Inf
..SSLN.	0	2	0	0.00462963	Inf
..DEDV.	0	2	0	0.00462963	Inf
..NFTI.	0	2	0	0.00462963	Inf
..SHLF.	0	2	0	0.00462963	Inf
...SLMG	0	2	0	0.00462963	Inf
...REHT	0	2	0	0.00462963	Inf
...GILT	0	2	0	0.00462963	Inf
...EPPE	0	2	0	0.00462963	Inf
...GKSA	0	2	0	0.00462963	Inf
...LPFW	0	2	0	0.00462963	Inf
...PTGL	0	2	0	0.00462963	Inf
...NLKL	0	2	0	0.00462963	Inf
...NLTL	0	2	0	0.00462963	Inf
...VMCD	0	2	0	0.00462963	Inf
...QMMQ	0	2	0	0.00462963	Inf
...DKMF	0	2	0	0.00462963	Inf
...SIVY	0	2	0	0.00462963	Inf
...TFCR	0	2	0	0.00462963	Inf
...IVYI	0	2	0	0.00462963	Inf
...FGCL	0	2	0	0.00462963	Inf
...AEVY	0	2	0	0.00462963	Inf
...CLHH	0	2	0	0.00462963	Inf
...HLFY	0	2	0	0.00462963	Inf
...EITS	0	2	0	0.00462963	Inf
A.IGI..	0	2	0	0.00462963	Inf
K.GSL..	0	2	0	0.00462963	Inf
L.MMQ..	0	2	0	0.00462963	Inf
P.TEP..	0	2	0	0.00462963	Inf
S.SGI..	0	2	0	0.00462963	Inf
S.NLN..	0	2	0	0.00462963	Inf
L.HLP..	0	2	0	0.00462963	Inf
E.IGI..	0	2	0	0.00462963	Inf
L.APT..	0	2	0	0.00462963	Inf
L.IGI..	0	2	0	0.00462963	Inf
Q.GPL..	0	2	0	0.00462963	Inf
A.IQC..	0	2	0	0.00462963	Inf
F.FLV..	0	2	0	0.00462963	Inf
V.VGA..	0	2	0	0.00462963	Inf
F.LQM..	0	2	0	0.00462963	Inf
G.PVP..	0	2	0	0.00462963	Inf
M.GVP..	0	2	0	0.00462963	Inf
N.PDK..	0	2	0	0.00462963	Inf
S.EDV..	0	2	0	0.00462963	Inf
M.FSI..	0	2	0	0.00462963	Inf
W.CTF..	0	2	0	0.00462963	Inf
P.SIV..	0	2	0	0.00462963	Inf
L.PFG..	0	2	0	0.00462963	Inf
A.SSL..	0	2	0	0.00462963	Inf
L.DED..	0	2	0	0.00462963	Inf
W.SSP..	0	2	0	0.00462963	Inf
L.GAT..	0	2	0	0.00462963	Inf
S.SHL..	0	2	0	0.00462963	Inf
S.NIL..	0	2	0	0.00462963	Inf
E.FTI..	0	2	0	0.00462963	Inf
L.VKL..	0	2	0	0.00462963	Inf
TE.SL..	0	2	0	0.00462963	Inf
VF.AP..	0	2	0	0.00462963	Inf
AG.GI..	0	2	0	0.00462963	Inf
KR.SL..	0	2	0	0.00462963	Inf
LQ.MQ..	0	2	0	0.00462963	Inf
PE.EP..	0	2	0	0.00462963	Inf
SG.GI..	0	2	0	0.00462963	Inf
LH.LP..	0	2	0	0.00462963	Inf
EG.GI..	0	2	0	0.00462963	Inf
LG.GI..	0	2	0	0.00462963	Inf
QP.PL..	0	2	0	0.00462963	Inf
AN.QC..	0	2	0	0.00462963	Inf
FE.LV..	0	2	0	0.00462963	Inf
VV.GA..	0	2	0	0.00462963	Inf
FL.QM..	0	2	0	0.00462963	Inf
SD.DV..	0	2	0	0.00462963	Inf
MP.SI..	0	2	0	0.00462963	Inf
WS.TF..	0	2	0	0.00462963	Inf
PF.IV..	0	2	0	0.00462963	Inf
LM.FG..	0	2	0	0.00462963	Inf
MQ.CL..	0	2	0	0.00462963	Inf
AG.SL..	0	2	0	0.00462963	Inf
LS.ED..	0	2	0	0.00462963	Inf
WS.SP..	0	2	0	0.00462963	Inf
LI.AT..	0	2	0	0.00462963	Inf
EN.TI..	0	2	0	0.00462963	Inf
LG.KL..	0	2	0	0.00462963	Inf
FS.EI..	0	2	0	0.00462963	Inf
YDH.N..	0	2	0	0.00462963	Inf
LET.S..	0	2	0	0.00462963	Inf
AGI.I..	0	2	0	0.00462963	Inf
KRG.L..	0	2	0	0.00462963	Inf
LQM.Q..	0	2	0	0.00462963	Inf
PET.P..	0	2	0	0.00462963	Inf
SGS.I..	0	2	0	0.00462963	Inf
SYH.L..	0	2	0	0.00462963	Inf
LHH.P..	0	2	0	0.00462963	Inf
EGI.I..	0	2	0	0.00462963	Inf
LGI.I..	0	2	0	0.00462963	Inf
QPG.L..	0	2	0	0.00462963	Inf
FED.I..	0	2	0	0.00462963	Inf
ANI.C..	0	2	0	0.00462963	Inf
FEF.V..	0	2	0	0.00462963	Inf
VVV.A..	0	2	0	0.00462963	Inf
FLL.M..	0	2	0	0.00462963	Inf
SDE.V..	0	2	0	0.00462963	Inf
MPF.I..	0	2	0	0.00462963	Inf
ALL.C..	0	2	0	0.00462963	Inf
WSC.F..	0	2	0	0.00462963	Inf
LPS.P..	0	2	0	0.00462963	Inf
PFS.V..	0	2	0	0.00462963	Inf
AGS.L..	0	2	0	0.00462963	Inf
LSD.D..	0	2	0	0.00462963	Inf
FEG.D..	0	2	0	0.00462963	Inf
WSS.P..	0	2	0	0.00462963	Inf
VAS.L..	0	2	0	0.00462963	Inf
LIG.T..	0	2	0	0.00462963	Inf
ENF.I..	0	2	0	0.00462963	Inf
LGV.L..	0	2	0	0.00462963	Inf
QWL.D..	0	2	0	0.00462963	Inf
.E.SLM.	0	2	0	0.00462963	Inf
.E.EPP.	0	2	0	0.00462963	Inf
.G.GIA.	0	2	0	0.00462963	Inf
.G.GKS.	0	2	0	0.00462963	Inf
.H.LPF.	0	2	0	0.00462963	Inf
.E.PTG.	0	2	0	0.00462963	Inf
.S.NLK.	0	2	0	0.00462963	Inf
.S.NLT.	0	2	0	0.00462963	Inf
.G.GTV.	0	2	0	0.00462963	Inf
.E.VMC.	0	2	0	0.00462963	Inf
.L.QMM.	0	2	0	0.00462963	Inf
.P.SIV.	0	2	0	0.00462963	Inf
.S.TFC.	0	2	0	0.00462963	Inf
.F.IVY.	0	2	0	0.00462963	Inf
.M.FGC.	0	2	0	0.00462963	Inf
.D.AEV.	0	2	0	0.00462963	Inf
.Q.CLH.	0	2	0	0.00462963	Inf
.G.SLN.	0	2	0	0.00462963	Inf
.S.EDV.	0	2	0	0.00462963	Inf
.E.FTI.	0	2	0	0.00462963	Inf
.S.EIT.	0	2	0	0.00462963	Inf
.DH.NE.	0	2	0	0.00462963	Inf
.ET.SL.	0	2	0	0.00462963	Inf
.ET.PP.	0	2	0	0.00462963	Inf
.GS.IA.	0	2	0	0.00462963	Inf
.GV.KS.	0	2	0	0.00462963	Inf
.YH.LL.	0	2	0	0.00462963	Inf
.HH.PF.	0	2	0	0.00462963	Inf
.EA.TG.	0	2	0	0.00462963	Inf
.DP.GH.	0	2	0	0.00462963	Inf
.ED.II.	0	2	0	0.00462963	Inf
.SE.LK.	0	2	0	0.00462963	Inf
.SE.LT.	0	2	0	0.00462963	Inf
.ET.MC.	0	2	0	0.00462963	Inf
.LL.MM.	0	2	0	0.00462963	Inf
.SS.AP.	0	2	0	0.00462963	Inf
.PF.IV.	0	2	0	0.00462963	Inf
.LL.CL.	0	2	0	0.00462963	Inf
.SC.FC.	0	2	0	0.00462963	Inf
.PS.PT.	0	2	0	0.00462963	Inf
.FS.VY.	0	2	0	0.00462963	Inf
.MP.GC.	0	2	0	0.00462963	Inf
.GS.LN.	0	2	0	0.00462963	Inf
.SD.DV.	0	2	0	0.00462963	Inf
.AS.LG.	0	2	0	0.00462963	Inf
.EN.TI.	0	2	0	0.00462963	Inf
.WL.DN.	0	2	0	0.00462963	Inf
.FPA.A.	0	2	0	0.00462963	Inf
.ETE.P.	0	2	0	0.00462963	Inf
.GVG.S.	0	2	0	0.00462963	Inf
.HHL.F.	0	2	0	0.00462963	Inf
.EAP.G.	0	2	0	0.00462963	Inf
.SEN.K.	0	2	0	0.00462963	Inf
.SEN.T.	0	2	0	0.00462963	Inf
.ETV.C.	0	2	0	0.00462963	Inf
.LLQ.M.	0	2	0	0.00462963	Inf
.GAT.Q.	0	2	0	0.00462963	Inf
.PFS.V.	0	2	0	0.00462963	Inf
.SCT.C.	0	2	0	0.00462963	Inf
.FSI.Y.	0	2	0	0.00462963	Inf
.MPF.C.	0	2	0	0.00462963	Inf
.DTA.V.	0	2	0	0.00462963	Inf
.GSS.N.	0	2	0	0.00462963	Inf
.SDE.V.	0	2	0	0.00462963	Inf
.ENF.I.	0	2	0	0.00462963	Inf
..H.NEG	0	2	0	0.00462963	Inf
..T.SLL	0	2	0	0.00462963	Inf
..G.EHT	0	2	0	0.00462963	Inf
..P.PAK	0	2	0	0.00462963	Inf
..I.ILT	0	2	0	0.00462963	Inf
..G.EHS	0	2	0	0.00462963	Inf
..T.PPE	0	2	0	0.00462963	Inf
..V.KSA	0	2	0	0.00462963	Inf
..H.LLP	0	2	0	0.00462963	Inf
..H.PFW	0	2	0	0.00462963	Inf
..A.TGL	0	2	0	0.00462963	Inf
..D.IIN	0	2	0	0.00462963	Inf
..E.LKL	0	2	0	0.00462963	Inf
..E.LTL	0	2	0	0.00462963	Inf
..T.MCD	0	2	0	0.00462963	Inf
..L.MMQ	0	2	0	0.00462963	Inf
..F.IVY	0	2	0	0.00462963	Inf
..L.CLT	0	2	0	0.00462963	Inf
..C.FCR	0	2	0	0.00462963	Inf
..S.PTL	0	2	0	0.00462963	Inf
..S.VYI	0	2	0	0.00462963	Inf
..P.GCL	0	2	0	0.00462963	Inf
..T.LSS	0	2	0	0.00462963	Inf
..S.LGP	0	2	0	0.00462963	Inf
..S.LFY	0	2	0	0.00462963	Inf
..L.DNR	0	2	0	0.00462963	Inf
..GR.HT	0	2	0	0.00462963	Inf
..PA.AK	0	2	0	0.00462963	Inf
..TE.PE	0	2	0	0.00462963	Inf
..VG.SA	0	2	0	0.00462963	Inf
..HL.FW	0	2	0	0.00462963	Inf
..AP.GL	0	2	0	0.00462963	Inf
..EN.KL	0	2	0	0.00462963	Inf
..EN.TL	0	2	0	0.00462963	Inf
..TV.CD	0	2	0	0.00462963	Inf
..LQ.MQ	0	2	0	0.00462963	Inf
..AT.QV	0	2	0	0.00462963	Inf
..VP.AA	0	2	0	0.00462963	Inf
..PD.MF	0	2	0	0.00462963	Inf
..FS.VY	0	2	0	0.00462963	Inf
..CT.CR	0	2	0	0.00462963	Inf
..SI.YI	0	2	0	0.00462963	Inf
..PF.CL	0	2	0	0.00462963	Inf
..TA.VY	0	2	0	0.00462963	Inf
..SH.FY	0	2	0	0.00462963	Inf
..GRE.T	0	2	0	0.00462963	Inf
..PAP.K	0	2	0	0.00462963	Inf
..IGI.T	0	2	0	0.00462963	Inf
..GSL.V	0	2	0	0.00462963	Inf
..MMQ.C	0	2	0	0.00462963	Inf
..TEP.E	0	2	0	0.00462963	Inf
..VGK.A	0	2	0	0.00462963	Inf
..NLN.F	0	2	0	0.00462963	Inf
..HLP.W	0	2	0	0.00462963	Inf
..IGI.A	0	2	0	0.00462963	Inf
..APT.L	0	2	0	0.00462963	Inf
..GPL.P	0	2	0	0.00462963	Inf
..IQC.C	0	2	0	0.00462963	Inf
..FLV.G	0	2	0	0.00462963	Inf
..SGA.S	0	2	0	0.00462963	Inf
..VGA.G	0	2	0	0.00462963	Inf
..TVM.D	0	2	0	0.00462963	Inf
..PDK.F	0	2	0	0.00462963	Inf
..EDV.L	0	2	0	0.00462963	Inf
..FSI.Y	0	2	0	0.00462963	Inf
..CTF.R	0	2	0	0.00462963	Inf
..SIV.I	0	2	0	0.00462963	Inf
..PFG.L	0	2	0	0.00462963	Inf
..PST.G	0	2	0	0.00462963	Inf
..GAT.Q	0	2	0	0.00462963	Inf
..SHL.Y	0	2	0	0.00462963	Inf
..FTI.L	0	2	0	0.00462963	Inf
..VKL.G	0	2	0	0.00462963	Inf
T..SLM.	0	2	0	0.00462963	Inf
V..APA.	0	2	0	0.00462963	Inf
A..GIL.	0	2	0	0.00462963	Inf
P..EPP.	0	2	0	0.00462963	Inf
S..GIA.	0	2	0	0.00462963	Inf
L..LPF.	0	2	0	0.00462963	Inf
E..GIL.	0	2	0	0.00462963	Inf
L..PTG.	0	2	0	0.00462963	Inf
Q..PLA.	0	2	0	0.00462963	Inf
Y..NLK.	0	2	0	0.00462963	Inf
Y..NLT.	0	2	0	0.00462963	Inf
F..QMM.	0	2	0	0.00462963	Inf
N..DKM.	0	2	0	0.00462963	Inf
M..SIV.	0	2	0	0.00462963	Inf
W..TFC.	0	2	0	0.00462963	Inf
P..IVY.	0	2	0	0.00462963	Inf
L..FGC.	0	2	0	0.00462963	Inf
M..CLH.	0	2	0	0.00462963	Inf
A..SLN.	0	2	0	0.00462963	Inf
L..EDV.	0	2	0	0.00462963	Inf
L..FTI.	0	2	0	0.00462963	Inf
S..HLF.	0	2	0	0.00462963	Inf
F..EIT.	0	2	0	0.00462963	Inf
YD..NE.	0	2	0	0.00462963	Inf
LE..SL.	0	2	0	0.00462963	Inf
TE..LM.	0	2	0	0.00462963	Inf
VF..PA.	0	2	0	0.00462963	Inf
AG..IL.	0	2	0	0.00462963	Inf
PE..PP.	0	2	0	0.00462963	Inf
SY..LL.	0	2	0	0.00462963	Inf
LH..PF.	0	2	0	0.00462963	Inf
EG..IL.	0	2	0	0.00462963	Inf
LE..TG.	0	2	0	0.00462963	Inf
FE..II.	0	2	0	0.00462963	Inf
YS..LK.	0	2	0	0.00462963	Inf
YS..LT.	0	2	0	0.00462963	Inf
FL..MM.	0	2	0	0.00462963	Inf
MP..IV.	0	2	0	0.00462963	Inf
AL..CL.	0	2	0	0.00462963	Inf
WS..FC.	0	2	0	0.00462963	Inf
LP..PT.	0	2	0	0.00462963	Inf
PF..VY.	0	2	0	0.00462963	Inf
LM..GC.	0	2	0	0.00462963	Inf
MQ..LH.	0	2	0	0.00462963	Inf
AG..LN.	0	2	0	0.00462963	Inf
LS..DV.	0	2	0	0.00462963	Inf
VA..LG.	0	2	0	0.00462963	Inf
LE..TI.	0	2	0	0.00462963	Inf
QW..DN.	0	2	0	0.00462963	Inf
FS..IT.	0	2	0	0.00462963	Inf
YDH..E.	0	2	0	0.00462963	Inf
LET..L.	0	2	0	0.00462963	Inf
AGI..V.	0	2	0	0.00462963	Inf
PET..P.	0	2	0	0.00462963	Inf
SGS..A.	0	2	0	0.00462963	Inf
SYH..L.	0	2	0	0.00462963	Inf
LHH..F.	0	2	0	0.00462963	Inf
EGI..L.	0	2	0	0.00462963	Inf
LEA..G.	0	2	0	0.00462963	Inf
FED..I.	0	2	0	0.00462963	Inf
YSE..K.	0	2	0	0.00462963	Inf
FLL..M.	0	2	0	0.00462963	Inf
IGA..Q.	0	2	0	0.00462963	Inf
MPF..V.	0	2	0	0.00462963	Inf
ALL..L.	0	2	0	0.00462963	Inf
WSC..C.	0	2	0	0.00462963	Inf
LPS..T.	0	2	0	0.00462963	Inf
PFS..Y.	0	2	0	0.00462963	Inf
LMP..C.	0	2	0	0.00462963	Inf
FDT..V.	0	2	0	0.00462963	Inf
AGS..N.	0	2	0	0.00462963	Inf
LSD..V.	0	2	0	0.00462963	Inf
VAS..G.	0	2	0	0.00462963	Inf
LEN..I.	0	2	0	0.00462963	Inf
QWL..N.	0	2	0	0.00462963	Inf
.D..NEG	0	2	0	0.00462963	Inf
.E..SLL	0	2	0	0.00462963	Inf
.E..LMG	0	2	0	0.00462963	Inf
.D..EHT	0	2	0	0.00462963	Inf
.G..ILT	0	2	0	0.00462963	Inf
.D..EHS	0	2	0	0.00462963	Inf
.E..PPE	0	2	0	0.00462963	Inf
.G..KSA	0	2	0	0.00462963	Inf
.Y..LLP	0	2	0	0.00462963	Inf
.H..PFW	0	2	0	0.00462963	Inf
.E..TGL	0	2	0	0.00462963	Inf
.E..IIN	0	2	0	0.00462963	Inf
.S..LKL	0	2	0	0.00462963	Inf
.S..LTL	0	2	0	0.00462963	Inf
.E..MCD	0	2	0	0.00462963	Inf
.L..MMQ	0	2	0	0.00462963	Inf
.P..IVY	0	2	0	0.00462963	Inf
.L..CLT	0	2	0	0.00462963	Inf
.S..FCR	0	2	0	0.00462963	Inf
.P..PTL	0	2	0	0.00462963	Inf
.F..VYI	0	2	0	0.00462963	Inf
.M..GCL	0	2	0	0.00462963	Inf
.D..EVY	0	2	0	0.00462963	Inf
.Q..LHH	0	2	0	0.00462963	Inf
.A..LGP	0	2	0	0.00462963	Inf
.W..DNR	0	2	0	0.00462963	Inf
.S..ITS	0	2	0	0.00462963	Inf
.DH..EG	0	2	0	0.00462963	Inf
.PG..AP	0	2	0	0.00462963	Inf
.DG..HT	0	2	0	0.00462963	Inf
.FP..AK	0	2	0	0.00462963	Inf
.SS..TS	0	2	0	0.00462963	Inf
.DG..HS	0	2	0	0.00462963	Inf
.ET..PE	0	2	0	0.00462963	Inf
.GV..SA	0	2	0	0.00462963	Inf
.YH..LP	0	2	0	0.00462963	Inf
.HH..FW	0	2	0	0.00462963	Inf
.EA..GL	0	2	0	0.00462963	Inf
.ED..IN	0	2	0	0.00462963	Inf
.SE..KL	0	2	0	0.00462963	Inf
.SE..TL	0	2	0	0.00462963	Inf
.ET..CD	0	2	0	0.00462963	Inf
.LL..MQ	0	2	0	0.00462963	Inf
.GA..QV	0	2	0	0.00462963	Inf
.PF..VY	0	2	0	0.00462963	Inf
.LL..LT	0	2	0	0.00462963	Inf
.SC..CR	0	2	0	0.00462963	Inf
.PS..TL	0	2	0	0.00462963	Inf
.FS..YI	0	2	0	0.00462963	Inf
.MP..CL	0	2	0	0.00462963	Inf
.DT..VY	0	2	0	0.00462963	Inf
.AS..GP	0	2	0	0.00462963	Inf
.WL..NR	0	2	0	0.00462963	Inf
.DGR..T	0	2	0	0.00462963	Inf
.FPA..K	0	2	0	0.00462963	Inf
.RGS..V	0	2	0	0.00462963	Inf
.SSR..S	0	2	0	0.00462963	Inf
.GIG..P	0	2	0	0.00462963	Inf
.QMM..C	0	2	0	0.00462963	Inf
.ETE..E	0	2	0	0.00462963	Inf
.GVG..A	0	2	0	0.00462963	Inf
.HHL..W	0	2	0	0.00462963	Inf
.GIG..A	0	2	0	0.00462963	Inf
.EAP..L	0	2	0	0.00462963	Inf
.PGP..P	0	2	0	0.00462963	Inf
.NIQ..C	0	2	0	0.00462963	Inf
.EFL..G	0	2	0	0.00462963	Inf
.VVG..G	0	2	0	0.00462963	Inf
.ETV..D	0	2	0	0.00462963	Inf
.LLQ..Q	0	2	0	0.00462963	Inf
.GAT..V	0	2	0	0.00462963	Inf
.DVP..A	0	2	0	0.00462963	Inf
.DED..L	0	2	0	0.00462963	Inf
.PFS..Y	0	2	0	0.00462963	Inf
.SCT..R	0	2	0	0.00462963	Inf
.FSI..I	0	2	0	0.00462963	Inf
.MPF..L	0	2	0	0.00462963	Inf
.DTA..Y	0	2	0	0.00462963	Inf
.SSS..A	0	2	0	0.00462963	Inf
.IGA..Q	0	2	0	0.00462963	Inf
.NFT..L	0	2	0	0.00462963	Inf
.GVK..G	0	2	0	0.00462963	Inf
Y...NEG	0	2	0	0.00462963	Inf
L...SLL	0	2	0	0.00462963	Inf
T...LMG	0	2	0	0.00462963	Inf
Y...EHT	0	2	0	0.00462963	Inf
L...QTS	0	2	0	0.00462963	Inf
V...PAK	0	2	0	0.00462963	Inf
A...ILT	0	2	0	0.00462963	Inf
Y...EHS	0	2	0	0.00462963	Inf
F...KVY	0	2	0	0.00462963	Inf
P...PPE	0	2	0	0.00462963	Inf
S...LLP	0	2	0	0.00462963	Inf
L...PFW	0	2	0	0.00462963	Inf
L...TGL	0	2	0	0.00462963	Inf
F...IIN	0	2	0	0.00462963	Inf
Y...LKL	0	2	0	0.00462963	Inf
F...MMQ	0	2	0	0.00462963	Inf
N...KMF	0	2	0	0.00462963	Inf
M...IVY	0	2	0	0.00462963	Inf
A...CLT	0	2	0	0.00462963	Inf
W...FCR	0	2	0	0.00462963	Inf
L...PTL	0	2	0	0.00462963	Inf
P...VYI	0	2	0	0.00462963	Inf
L...GCL	0	2	0	0.00462963	Inf
M...LHH	0	2	0	0.00462963	Inf
V...LGP	0	2	0	0.00462963	Inf
S...LFY	0	2	0	0.00462963	Inf
Q...DNR	0	2	0	0.00462963	Inf
F...ITS	0	2	0	0.00462963	Inf
YD...EG	0	2	0	0.00462963	Inf
LE...LL	0	2	0	0.00462963	Inf
TE...MG	0	2	0	0.00462963	Inf
YD...HT	0	2	0	0.00462963	Inf
YD...HS	0	2	0	0.00462963	Inf
PE...PE	0	2	0	0.00462963	Inf
SY...LP	0	2	0	0.00462963	Inf
LH...FW	0	2	0	0.00462963	Inf
LE...GL	0	2	0	0.00462963	Inf
FE...IN	0	2	0	0.00462963	Inf
YS...KL	0	2	0	0.00462963	Inf
YS...TL	0	2	0	0.00462963	Inf
DT...LF	0	2	0	0.00462963	Inf
FL...MQ	0	2	0	0.00462963	Inf
IG...QV	0	2	0	0.00462963	Inf
LG...SG	0	2	0	0.00462963	Inf
MP...VY	0	2	0	0.00462963	Inf
AL...LT	0	2	0	0.00462963	Inf
WS...CR	0	2	0	0.00462963	Inf
PF...YI	0	2	0	0.00462963	Inf
LM...CL	0	2	0	0.00462963	Inf
FD...VY	0	2	0	0.00462963	Inf
MQ...HH	0	2	0	0.00462963	Inf
VA...GP	0	2	0	0.00462963	Inf
QW...NR	0	2	0	0.00462963	Inf
FS...TS	0	2	0	0.00462963	Inf
YDH...G	0	2	0	0.00462963	Inf
YDG...T	0	2	0	0.00462963	Inf
KRG...V	0	2	0	0.00462963	Inf
TSS...S	0	2	0	0.00462963	Inf
LQM...C	0	2	0	0.00462963	Inf
PET...E	0	2	0	0.00462963	Inf
SYH...P	0	2	0	0.00462963	Inf
LHH...W	0	2	0	0.00462963	Inf
QPG...P	0	2	0	0.00462963	Inf
ANI...C	0	2	0	0.00462963	Inf
FEF...G	0	2	0	0.00462963	Inf
VVV...G	0	2	0	0.00462963	Inf
FLL...Q	0	2	0	0.00462963	Inf
IGA...V	0	2	0	0.00462963	Inf
SDE...L	0	2	0	0.00462963	Inf
MPF...Y	0	2	0	0.00462963	Inf
WSC...R	0	2	0	0.00462963	Inf
LPS...L	0	2	0	0.00462963	Inf
PFS...I	0	2	0	0.00462963	Inf
LMP...L	0	2	0	0.00462963	Inf
FDT...Y	0	2	0	0.00462963	Inf
FEG...Y	0	2	0	0.00462963	Inf
WSS...A	0	2	0	0.00462963	Inf
VAS...P	0	2	0	0.00462963	Inf
LIG...Q	0	2	0	0.00462963	Inf
ENF...L	0	2	0	0.00462963	Inf
LGV...G	0	2	0	0.00462963	Inf
QWL...R	0	2	0	0.00462963	Inf
.FPAPA.	0	2	0	0.00462963	Inf
.ETEPP.	0	2	0	0.00462963	Inf
.GSGIA.	0	2	0	0.00462963	Inf
.GVGKS.	0	2	0	0.00462963	Inf
.HHLPF.	0	2	0	0.00462963	Inf
.EAPTG.	0	2	0	0.00462963	Inf
.SENLK.	0	2	0	0.00462963	Inf
.SENLT.	0	2	0	0.00462963	Inf
.ETVMC.	0	2	0	0.00462963	Inf
.LLQMM.	0	2	0	0.00462963	Inf
.PFSIV.	0	2	0	0.00462963	Inf
.SCTFC.	0	2	0	0.00462963	Inf
.FSIVY.	0	2	0	0.00462963	Inf
.MPFGC.	0	2	0	0.00462963	Inf
.GSSLN.	0	2	0	0.00462963	Inf
.SDEDV.	0	2	0	0.00462963	Inf
.ENFTI.	0	2	0	0.00462963	Inf
..GREHT	0	2	0	0.00462963	Inf
..PAPAK	0	2	0	0.00462963	Inf
..IGILT	0	2	0	0.00462963	Inf
..TEPPE	0	2	0	0.00462963	Inf
..VGKSA	0	2	0	0.00462963	Inf
..HLPFW	0	2	0	0.00462963	Inf
..APTGL	0	2	0	0.00462963	Inf
..ENLKL	0	2	0	0.00462963	Inf
..ENLTL	0	2	0	0.00462963	Inf
..TVMCD	0	2	0	0.00462963	Inf
..LQMMQ	0	2	0	0.00462963	Inf
..PDKMF	0	2	0	0.00462963	Inf
..FSIVY	0	2	0	0.00462963	Inf
..CTFCR	0	2	0	0.00462963	Inf
..SIVYI	0	2	0	0.00462963	Inf
..PFGCL	0	2	0	0.00462963	Inf
..SHLFY	0	2	0	0.00462963	Inf
A.IGIL.	0	2	0	0.00462963	Inf
P.TEPP.	0	2	0	0.00462963	Inf
S.SGIA.	0	2	0	0.00462963	Inf
L.HLPF.	0	2	0	0.00462963	Inf
E.IGIL.	0	2	0	0.00462963	Inf
L.APTG.	0	2	0	0.00462963	Inf
Y.ENLK.	0	2	0	0.00462963	Inf
Y.ENLT.	0	2	0	0.00462963	Inf
F.LQMM.	0	2	0	0.00462963	Inf
N.PDKM.	0	2	0	0.00462963	Inf
M.FSIV.	0	2	0	0.00462963	Inf
W.CTFC.	0	2	0	0.00462963	Inf
P.SIVY.	0	2	0	0.00462963	Inf
L.PFGC.	0	2	0	0.00462963	Inf
A.SSLN.	0	2	0	0.00462963	Inf
L.DEDV.	0	2	0	0.00462963	Inf
L.NFTI.	0	2	0	0.00462963	Inf
S.SHLF.	0	2	0	0.00462963	Inf
TE.SLM.	0	2	0	0.00462963	Inf
VF.APA.	0	2	0	0.00462963	Inf
AG.GIL.	0	2	0	0.00462963	Inf
PE.EPP.	0	2	0	0.00462963	Inf
SG.GIA.	0	2	0	0.00462963	Inf
LH.LPF.	0	2	0	0.00462963	Inf
EG.GIL.	0	2	0	0.00462963	Inf
LE.PTG.	0	2	0	0.00462963	Inf
YS.NLK.	0	2	0	0.00462963	Inf
YS.NLT.	0	2	0	0.00462963	Inf
FL.QMM.	0	2	0	0.00462963	Inf
MP.SIV.	0	2	0	0.00462963	Inf
WS.TFC.	0	2	0	0.00462963	Inf
PF.IVY.	0	2	0	0.00462963	Inf
LM.FGC.	0	2	0	0.00462963	Inf
MQ.CLH.	0	2	0	0.00462963	Inf
AG.SLN.	0	2	0	0.00462963	Inf
LS.EDV.	0	2	0	0.00462963	Inf
LE.FTI.	0	2	0	0.00462963	Inf
FS.EIT.	0	2	0	0.00462963	Inf
YDH.NE.	0	2	0	0.00462963	Inf
LET.SL.	0	2	0	0.00462963	Inf
AGI.IL.	0	2	0	0.00462963	Inf
PET.PP.	0	2	0	0.00462963	Inf
SGS.IA.	0	2	0	0.00462963	Inf
SYH.LL.	0	2	0	0.00462963	Inf
LHH.PF.	0	2	0	0.00462963	Inf
EGI.IL.	0	2	0	0.00462963	Inf
LEA.TG.	0	2	0	0.00462963	Inf
FED.II.	0	2	0	0.00462963	Inf
YSE.LK.	0	2	0	0.00462963	Inf
YSE.LT.	0	2	0	0.00462963	Inf
FLL.MM.	0	2	0	0.00462963	Inf
MPF.IV.	0	2	0	0.00462963	Inf
ALL.CL.	0	2	0	0.00462963	Inf
WSC.FC.	0	2	0	0.00462963	Inf
LPS.PT.	0	2	0	0.00462963	Inf
PFS.VY.	0	2	0	0.00462963	Inf
LMP.GC.	0	2	0	0.00462963	Inf
AGS.LN.	0	2	0	0.00462963	Inf
LSD.DV.	0	2	0	0.00462963	Inf
VAS.LG.	0	2	0	0.00462963	Inf
LEN.TI.	0	2	0	0.00462963	Inf
QWL.DN.	0	2	0	0.00462963	Inf
PETE.P.	0	2	0	0.00462963	Inf
SGSG.A.	0	2	0	0.00462963	Inf
LHHL.F.	0	2	0	0.00462963	Inf
EGIG.L.	0	2	0	0.00462963	Inf
LEAP.G.	0	2	0	0.00462963	Inf
YSEN.K.	0	2	0	0.00462963	Inf
YSEN.T.	0	2	0	0.00462963	Inf
FLLQ.M.	0	2	0	0.00462963	Inf
IGAT.Q.	0	2	0	0.00462963	Inf
MPFS.V.	0	2	0	0.00462963	Inf
WSCT.C.	0	2	0	0.00462963	Inf
PFSI.Y.	0	2	0	0.00462963	Inf
LMPF.C.	0	2	0	0.00462963	Inf
FDTA.V.	0	2	0	0.00462963	Inf
AGSS.N.	0	2	0	0.00462963	Inf
LSDE.V.	0	2	0	0.00462963	Inf
LENF.I.	0	2	0	0.00462963	Inf
.E.SLMG	0	2	0	0.00462963	Inf
.D.REHT	0	2	0	0.00462963	Inf
.G.GILT	0	2	0	0.00462963	Inf
.E.EPPE	0	2	0	0.00462963	Inf
.G.GKSA	0	2	0	0.00462963	Inf
.H.LPFW	0	2	0	0.00462963	Inf
.E.PTGL	0	2	0	0.00462963	Inf
.S.NLKL	0	2	0	0.00462963	Inf
.S.NLTL	0	2	0	0.00462963	Inf
.E.VMCD	0	2	0	0.00462963	Inf
.L.QMMQ	0	2	0	0.00462963	Inf
.P.SIVY	0	2	0	0.00462963	Inf
.S.TFCR	0	2	0	0.00462963	Inf
.F.IVYI	0	2	0	0.00462963	Inf
.M.FGCL	0	2	0	0.00462963	Inf
.D.AEVY	0	2	0	0.00462963	Inf
.Q.CLHH	0	2	0	0.00462963	Inf
.S.EITS	0	2	0	0.00462963	Inf
.DH.NEG	0	2	0	0.00462963	Inf
.ET.SLL	0	2	0	0.00462963	Inf
.DG.EHT	0	2	0	0.00462963	Inf
.FP.PAK	0	2	0	0.00462963	Inf
.GI.ILT	0	2	0	0.00462963	Inf
.DG.EHS	0	2	0	0.00462963	Inf
.ET.PPE	0	2	0	0.00462963	Inf
.GV.KSA	0	2	0	0.00462963	Inf
.YH.LLP	0	2	0	0.00462963	Inf
.HH.PFW	0	2	0	0.00462963	Inf
.EA.TGL	0	2	0	0.00462963	Inf
.ED.IIN	0	2	0	0.00462963	Inf
.SE.LKL	0	2	0	0.00462963	Inf
.SE.LTL	0	2	0	0.00462963	Inf
.ET.MCD	0	2	0	0.00462963	Inf
.LL.MMQ	0	2	0	0.00462963	Inf
.PF.IVY	0	2	0	0.00462963	Inf
.LL.CLT	0	2	0	0.00462963	Inf
.SC.FCR	0	2	0	0.00462963	Inf
.PS.PTL	0	2	0	0.00462963	Inf
.FS.VYI	0	2	0	0.00462963	Inf
.MP.GCL	0	2	0	0.00462963	Inf
.AS.LGP	0	2	0	0.00462963	Inf
.WL.DNR	0	2	0	0.00462963	Inf
.DGR.HT	0	2	0	0.00462963	Inf
.FPA.AK	0	2	0	0.00462963	Inf
.ETE.PE	0	2	0	0.00462963	Inf
.GVG.SA	0	2	0	0.00462963	Inf
.HHL.FW	0	2	0	0.00462963	Inf
.EAP.GL	0	2	0	0.00462963	Inf
.SEN.KL	0	2	0	0.00462963	Inf
.SEN.TL	0	2	0	0.00462963	Inf
.ETV.CD	0	2	0	0.00462963	Inf
.LLQ.MQ	0	2	0	0.00462963	Inf
.GAT.QV	0	2	0	0.00462963	Inf
.DVP.AA	0	2	0	0.00462963	Inf
.PFS.VY	0	2	0	0.00462963	Inf
.SCT.CR	0	2	0	0.00462963	Inf
.FSI.YI	0	2	0	0.00462963	Inf
.MPF.CL	0	2	0	0.00462963	Inf
.DTA.VY	0	2	0	0.00462963	Inf
.DGRE.T	0	2	0	0.00462963	Inf
.FPAP.K	0	2	0	0.00462963	Inf
.GIGI.T	0	2	0	0.00462963	Inf
.RGSL.V	0	2	0	0.00462963	Inf
.QMMQ.C	0	2	0	0.00462963	Inf
.ETEP.E	0	2	0	0.00462963	Inf
.GVGK.A	0	2	0	0.00462963	Inf
.HHLP.W	0	2	0	0.00462963	Inf
.GIGI.A	0	2	0	0.00462963	Inf
.EAPT.L	0	2	0	0.00462963	Inf
.PGPL.P	0	2	0	0.00462963	Inf
.NIQC.C	0	2	0	0.00462963	Inf
.EFLV.G	0	2	0	0.00462963	Inf
.SSGA.S	0	2	0	0.00462963	Inf
.VVGA.G	0	2	0	0.00462963	Inf
.ETVM.D	0	2	0	0.00462963	Inf
.LLQM.Q	0	2	0	0.00462963	Inf
.DEDV.L	0	2	0	0.00462963	Inf
.PFSI.Y	0	2	0	0.00462963	Inf
.SCTF.R	0	2	0	0.00462963	Inf
.FSIV.I	0	2	0	0.00462963	Inf
.MPFG.L	0	2	0	0.00462963	Inf
.SSSP.A	0	2	0	0.00462963	Inf
.IGAT.Q	0	2	0	0.00462963	Inf
.NFTI.L	0	2	0	0.00462963	Inf
.GVKL.G	0	2	0	0.00462963	Inf
T..SLMG	0	2	0	0.00462963	Inf
Y..REHT	0	2	0	0.00462963	Inf
V..APAK	0	2	0	0.00462963	Inf
A..GILT	0	2	0	0.00462963	Inf
P..EPPE	0	2	0	0.00462963	Inf
L..LPFW	0	2	0	0.00462963	Inf
L..PTGL	0	2	0	0.00462963	Inf
Y..NLKL	0	2	0	0.00462963	Inf
Y..NLTL	0	2	0	0.00462963	Inf
F..QMMQ	0	2	0	0.00462963	Inf
N..DKMF	0	2	0	0.00462963	Inf
M..SIVY	0	2	0	0.00462963	Inf
W..TFCR	0	2	0	0.00462963	Inf
P..IVYI	0	2	0	0.00462963	Inf
L..FGCL	0	2	0	0.00462963	Inf
M..CLHH	0	2	0	0.00462963	Inf
S..HLFY	0	2	0	0.00462963	Inf
F..EITS	0	2	0	0.00462963	Inf
YD..NEG	0	2	0	0.00462963	Inf
LE..SLL	0	2	0	0.00462963	Inf
TE..LMG	0	2	0	0.00462963	Inf
YD..EHT	0	2	0	0.00462963	Inf
VF..PAK	0	2	0	0.00462963	Inf
AG..ILT	0	2	0	0.00462963	Inf
YD..EHS	0	2	0	0.00462963	Inf
PE..PPE	0	2	0	0.00462963	Inf
SY..LLP	0	2	0	0.00462963	Inf
LH..PFW	0	2	0	0.00462963	Inf
LE..TGL	0	2	0	0.00462963	Inf
FE..IIN	0	2	0	0.00462963	Inf
YS..LKL	0	2	0	0.00462963	Inf
YS..LTL	0	2	0	0.00462963	Inf
FL..MMQ	0	2	0	0.00462963	Inf
MP..IVY	0	2	0	0.00462963	Inf
AL..CLT	0	2	0	0.00462963	Inf
WS..FCR	0	2	0	0.00462963	Inf
LP..PTL	0	2	0	0.00462963	Inf
PF..VYI	0	2	0	0.00462963	Inf
LM..GCL	0	2	0	0.00462963	Inf
MQ..LHH	0	2	0	0.00462963	Inf
VA..LGP	0	2	0	0.00462963	Inf
QW..DNR	0	2	0	0.00462963	Inf
FS..ITS	0	2	0	0.00462963	Inf
YDH..EG	0	2	0	0.00462963	Inf
LET..LL	0	2	0	0.00462963	Inf
YDG..HT	0	2	0	0.00462963	Inf
YDG..HS	0	2	0	0.00462963	Inf
PET..PE	0	2	0	0.00462963	Inf
SYH..LP	0	2	0	0.00462963	Inf
LHH..FW	0	2	0	0.00462963	Inf
LEA..GL	0	2	0	0.00462963	Inf
FED..IN	0	2	0	0.00462963	Inf
YSE..KL	0	2	0	0.00462963	Inf
YSE..TL	0	2	0	0.00462963	Inf
FLL..MQ	0	2	0	0.00462963	Inf
IGA..QV	0	2	0	0.00462963	Inf
MPF..VY	0	2	0	0.00462963	Inf
ALL..LT	0	2	0	0.00462963	Inf
WSC..CR	0	2	0	0.00462963	Inf
LPS..TL	0	2	0	0.00462963	Inf
PFS..YI	0	2	0	0.00462963	Inf
LMP..CL	0	2	0	0.00462963	Inf
FDT..VY	0	2	0	0.00462963	Inf
VAS..GP	0	2	0	0.00462963	Inf
QWL..NR	0	2	0	0.00462963	Inf
YDGR..T	0	2	0	0.00462963	Inf
KRGS..V	0	2	0	0.00462963	Inf
LQMM..C	0	2	0	0.00462963	Inf
PETE..E	0	2	0	0.00462963	Inf
LHHL..W	0	2	0	0.00462963	Inf
LEAP..L	0	2	0	0.00462963	Inf
QPGP..P	0	2	0	0.00462963	Inf
ANIQ..C	0	2	0	0.00462963	Inf
FEFL..G	0	2	0	0.00462963	Inf
VVVG..G	0	2	0	0.00462963	Inf
FLLQ..Q	0	2	0	0.00462963	Inf
IGAT..V	0	2	0	0.00462963	Inf
SDED..L	0	2	0	0.00462963	Inf
MPFS..Y	0	2	0	0.00462963	Inf
WSCT..R	0	2	0	0.00462963	Inf
PFSI..I	0	2	0	0.00462963	Inf
LMPF..L	0	2	0	0.00462963	Inf
FDTA..Y	0	2	0	0.00462963	Inf
WSSS..A	0	2	0	0.00462963	Inf
LIGA..Q	0	2	0	0.00462963	Inf
ENFT..L	0	2	0	0.00462963	Inf
LGVK..G	0	2	0	0.00462963	Inf
AGIGIL.	0	2	0	0.00462963	Inf
PETEPP.	0	2	0	0.00462963	Inf
SGSGIA.	0	2	0	0.00462963	Inf
LHHLPF.	0	2	0	0.00462963	Inf
EGIGIL.	0	2	0	0.00462963	Inf
LEAPTG.	0	2	0	0.00462963	Inf
YSENLK.	0	2	0	0.00462963	Inf
YSENLT.	0	2	0	0.00462963	Inf
FLLQMM.	0	2	0	0.00462963	Inf
MPFSIV.	0	2	0	0.00462963	Inf
WSCTFC.	0	2	0	0.00462963	Inf
PFSIVY.	0	2	0	0.00462963	Inf
LMPFGC.	0	2	0	0.00462963	Inf
AGSSLN.	0	2	0	0.00462963	Inf
LSDEDV.	0	2	0	0.00462963	Inf
LENFTI.	0	2	0	0.00462963	Inf
.DGREHT	0	2	0	0.00462963	Inf
.FPAPAK	0	2	0	0.00462963	Inf
.GIGILT	0	2	0	0.00462963	Inf
.ETEPPE	0	2	0	0.00462963	Inf
.GVGKSA	0	2	0	0.00462963	Inf
.HHLPFW	0	2	0	0.00462963	Inf
.EAPTGL	0	2	0	0.00462963	Inf
.SENLKL	0	2	0	0.00462963	Inf
.SENLTL	0	2	0	0.00462963	Inf
.ETVMCD	0	2	0	0.00462963	Inf
.LLQMMQ	0	2	0	0.00462963	Inf
.PFSIVY	0	2	0	0.00462963	Inf
.SCTFCR	0	2	0	0.00462963	Inf
.FSIVYI	0	2	0	0.00462963	Inf
.MPFGCL	0	2	0	0.00462963	Inf
Y.GREHT	0	2	0	0.00462963	Inf
A.IGILT	0	2	0	0.00462963	Inf
P.TEPPE	0	2	0	0.00462963	Inf
L.HLPFW	0	2	0	0.00462963	Inf
L.APTGL	0	2	0	0.00462963	Inf
Y.ENLKL	0	2	0	0.00462963	Inf
Y.ENLTL	0	2	0	0.00462963	Inf
F.LQMMQ	0	2	0	0.00462963	Inf
N.PDKMF	0	2	0	0.00462963	Inf
M.FSIVY	0	2	0	0.00462963	Inf
W.CTFCR	0	2	0	0.00462963	Inf
P.SIVYI	0	2	0	0.00462963	Inf
L.PFGCL	0	2	0	0.00462963	Inf
S.SHLFY	0	2	0	0.00462963	Inf
TE.SLMG	0	2	0	0.00462963	Inf
YD.REHT	0	2	0	0.00462963	Inf
VF.APAK	0	2	0	0.00462963	Inf
AG.GILT	0	2	0	0.00462963	Inf
PE.EPPE	0	2	0	0.00462963	Inf
LH.LPFW	0	2	0	0.00462963	Inf
LE.PTGL	0	2	0	0.00462963	Inf
YS.NLKL	0	2	0	0.00462963	Inf
YS.NLTL	0	2	0	0.00462963	Inf
FL.QMMQ	0	2	0	0.00462963	Inf
MP.SIVY	0	2	0	0.00462963	Inf
WS.TFCR	0	2	0	0.00462963	Inf
PF.IVYI	0	2	0	0.00462963	Inf
LM.FGCL	0	2	0	0.00462963	Inf
MQ.CLHH	0	2	0	0.00462963	Inf
FS.EITS	0	2	0	0.00462963	Inf
YDH.NEG	0	2	0	0.00462963	Inf
LET.SLL	0	2	0	0.00462963	Inf
YDG.EHT	0	2	0	0.00462963	Inf
AGI.ILT	0	2	0	0.00462963	Inf
YDG.EHS	0	2	0	0.00462963	Inf
PET.PPE	0	2	0	0.00462963	Inf
SYH.LLP	0	2	0	0.00462963	Inf
LHH.PFW	0	2	0	0.00462963	Inf
LEA.TGL	0	2	0	0.00462963	Inf
FED.IIN	0	2	0	0.00462963	Inf
YSE.LKL	0	2	0	0.00462963	Inf
YSE.LTL	0	2	0	0.00462963	Inf
FLL.MMQ	0	2	0	0.00462963	Inf
MPF.IVY	0	2	0	0.00462963	Inf
ALL.CLT	0	2	0	0.00462963	Inf
WSC.FCR	0	2	0	0.00462963	Inf
LPS.PTL	0	2	0	0.00462963	Inf
PFS.VYI	0	2	0	0.00462963	Inf
LMP.GCL	0	2	0	0.00462963	Inf
VAS.LGP	0	2	0	0.00462963	Inf
QWL.DNR	0	2	0	0.00462963	Inf
YDGR.HT	0	2	0	0.00462963	Inf
PETE.PE	0	2	0	0.00462963	Inf
LHHL.FW	0	2	0	0.00462963	Inf
LEAP.GL	0	2	0	0.00462963	Inf
YSEN.KL	0	2	0	0.00462963	Inf
YSEN.TL	0	2	0	0.00462963	Inf
FLLQ.MQ	0	2	0	0.00462963	Inf
IGAT.QV	0	2	0	0.00462963	Inf
MPFS.VY	0	2	0	0.00462963	Inf
WSCT.CR	0	2	0	0.00462963	Inf
PFSI.YI	0	2	0	0.00462963	Inf
LMPF.CL	0	2	0	0.00462963	Inf
FDTA.VY	0	2	0	0.00462963	Inf
YDGRE.T	0	2	0	0.00462963	Inf
AGIGI.T	0	2	0	0.00462963	Inf
KRGSL.V	0	2	0	0.00462963	Inf
LQMMQ.C	0	2	0	0.00462963	Inf
PETEP.E	0	2	0	0.00462963	Inf
LHHLP.W	0	2	0	0.00462963	Inf
LEAPT.L	0	2	0	0.00462963	Inf
QPGPL.P	0	2	0	0.00462963	Inf
ANIQC.C	0	2	0	0.00462963	Inf
FEFLV.G	0	2	0	0.00462963	Inf
VVVGA.G	0	2	0	0.00462963	Inf
FLLQM.Q	0	2	0	0.00462963	Inf
SDEDV.L	0	2	0	0.00462963	Inf
MPFSI.Y	0	2	0	0.00462963	Inf
WSCTF.R	0	2	0	0.00462963	Inf
PFSIV.I	0	2	0	0.00462963	Inf
LMPFG.L	0	2	0	0.00462963	Inf
WSSSP.A	0	2	0	0.00462963	Inf
LIGAT.Q	0	2	0	0.00462963	Inf
ENFTI.L	0	2	0	0.00462963	Inf
LGVKL.G	0	2	0	0.00462963	Inf
YDGREHT	0	2	0	0.00462963	Inf
AGIGILT	0	2	0	0.00462963	Inf
PETEPPE	0	2	0	0.00462963	Inf
LHHLPFW	0	2	0	0.00462963	Inf
LEAPTGL	0	2	0	0.00462963	Inf
YSENLKL	0	2	0	0.00462963	Inf
YSENLTL	0	2	0	0.00462963	Inf
FLLQMMQ	0	2	0	0.00462963	Inf
MPFSIVY	0	2	0	0.00462963	Inf
WSCTFCR	0	2	0	0.00462963	Inf
PFSIVYI	0	2	0	0.00462963	Inf
LMPFGCL	0	2	0	0.00462963	Inf
CQ.....	0	1	0	0.00231481	Inf
MV.....	0	1	0	0.00231481	Inf
WM.....	0	1	0	0.00231481	Inf
LC.....	0	1	0	0.00231481	Inf
KT.....	0	1	0	0.00231481	Inf
SC.....	0	1	0	0.00231481	Inf
AW.....	0	1	0	0.00231481	Inf
FY.....	0	1	0	0.00231481	Inf
CK.....	0	1	0	0.00231481	Inf
CA.....	0	1	0	0.00231481	Inf
GC.....	0	1	0	0.00231481	Inf
WW.....	0	1	0	0.00231481	Inf
TI.....	0	1	0	0.00231481	Inf
SW.....	0	1	0	0.00231481	Inf
CH.....	0	1	0	0.00231481	Inf
EW.....	0	1	0	0.00231481	Inf
CR.....	0	1	0	0.00231481	Inf
CM.....	0	1	0	0.00231481	Inf
IC.....	0	1	0	0.00231481	Inf
CS.....	0	1	0	0.00231481	Inf
KM.....	0	1	0	0.00231481	Inf
.MR....	0	1	0	0.00231481	Inf
.CL....	0	1	0	0.00231481	Inf
.TC....	0	1	0	0.00231481	Inf
.VY....	0	1	0	0.00231481	Inf
.MW....	0	1	0	0.00231481	Inf
.CQ....	0	1	0	0.00231481	Inf
.HR....	0	1	0	0.00231481	Inf
.CP....	0	1	0	0.00231481	Inf
.HC....	0	1	0	0.00231481	Inf
.VC....	0	1	0	0.00231481	Inf
.QC....	0	1	0	0.00231481	Inf
.MI....	0	1	0	0.00231481	Inf
.WE....	0	1	0	0.00231481	Inf
.CH....	0	1	0	0.00231481	Inf
..CN...	0	1	0	0.00231481	Inf
..CD...	0	1	0	0.00231481	Inf
..YM...	0	1	0	0.00231481	Inf
..QC...	0	1	0	0.00231481	Inf
..CI...	0	1	0	0.00231481	Inf
..CP...	0	1	0	0.00231481	Inf
..AC...	0	1	0	0.00231481	Inf
..CG...	0	1	0	0.00231481	Inf
..PC...	0	1	0	0.00231481	Inf
..TC...	0	1	0	0.00231481	Inf
..VC...	0	1	0	0.00231481	Inf
..WF...	0	1	0	0.00231481	Inf
..HC...	0	1	0	0.00231481	Inf
...SC..	0	1	0	0.00231481	Inf
...IC..	0	1	0	0.00231481	Inf
...IW..	0	1	0	0.00231481	Inf
...HA..	0	1	0	0.00231481	Inf
...YN..	0	1	0	0.00231481	Inf
...CA..	0	1	0	0.00231481	Inf
...HC..	0	1	0	0.00231481	Inf
...CF..	0	1	0	0.00231481	Inf
...AC..	0	1	0	0.00231481	Inf
...CR..	0	1	0	0.00231481	Inf
...FM..	0	1	0	0.00231481	Inf
...MR..	0	1	0	0.00231481	Inf
...RC..	0	1	0	0.00231481	Inf
...CQ..	0	1	0	0.00231481	Inf
....PC.	0	1	0	0.00231481	Inf
....CF.	0	1	0	0.00231481	Inf
....WW.	0	1	0	0.00231481	Inf
....RR.	0	1	0	0.00231481	Inf
....CP.	0	1	0	0.00231481	Inf
....QC.	0	1	0	0.00231481	Inf
....PK.	0	1	0	0.00231481	Inf
....CW.	0	1	0	0.00231481	Inf
....CI.	0	1	0	0.00231481	Inf
....CQ.	0	1	0	0.00231481	Inf
....HC.	0	1	0	0.00231481	Inf
....IW.	0	1	0	0.00231481	Inf
....RY.	0	1	0	0.00231481	Inf
....NY.	0	1	0	0.00231481	Inf
....IC.	0	1	0	0.00231481	Inf
.....CT	0	1	0	0.00231481	Inf
.....TW	0	1	0	0.00231481	Inf
.....SC	0	1	0	0.00231481	Inf
.....IC	0	1	0	0.00231481	Inf
.....QC	0	1	0	0.00231481	Inf
.....FC	0	1	0	0.00231481	Inf
.....DC	0	1	0	0.00231481	Inf
.....NC	0	1	0	0.00231481	Inf
.....PC	0	1	0	0.00231481	Inf
.....WR	0	1	0	0.00231481	Inf
.....CP	0	1	0	0.00231481	Inf
.....GC	0	1	0	0.00231481	Inf
.....KC	0	1	0	0.00231481	Inf
.....TC	0	1	0	0.00231481	Inf
.....EM	0	1	0	0.00231481	Inf
.....CW	0	1	0	0.00231481	Inf
.....RC	0	1	0	0.00231481	Inf
.....CQ	0	1	0	0.00231481	Inf
.....CA	0	1	0	0.00231481	Inf
.....EW	0	1	0	0.00231481	Inf
.....PW	0	1	0	0.00231481	Inf
.....CF	0	1	0	0.00231481	Inf
C.N....	0	1	0	0.00231481	Inf
K.R....	0	1	0	0.00231481	Inf
L.W....	0	1	0	0.00231481	Inf
Q.M....	0	1	0	0.00231481	Inf
C.S....	0	1	0	0.00231481	Inf
G.C....	0	1	0	0.00231481	Inf
R.Y....	0	1	0	0.00231481	Inf
W.I....	0	1	0	0.00231481	Inf
C.I....	0	1	0	0.00231481	Inf
W.T....	0	1	0	0.00231481	Inf
C.W....	0	1	0	0.00231481	Inf
C.F....	0	1	0	0.00231481	Inf
Y.W....	0	1	0	0.00231481	Inf
Q.T....	0	1	0	0.00231481	Inf
P.C....	0	1	0	0.00231481	Inf
C.Q....	0	1	0	0.00231481	Inf
H.K....	0	1	0	0.00231481	Inf
.M.L...	0	1	0	0.00231481	Inf
.C.M...	0	1	0	0.00231481	Inf
.K.C...	0	1	0	0.00231481	Inf
.C.G...	0	1	0	0.00231481	Inf
.E.C...	0	1	0	0.00231481	Inf
.W.E...	0	1	0	0.00231481	Inf
.C.V...	0	1	0	0.00231481	Inf
.S.C...	0	1	0	0.00231481	Inf
.G.C...	0	1	0	0.00231481	Inf
.Y.Y...	0	1	0	0.00231481	Inf
.W.V...	0	1	0	0.00231481	Inf
.A.W...	0	1	0	0.00231481	Inf
.W.G...	0	1	0	0.00231481	Inf
.W.L...	0	1	0	0.00231481	Inf
.Y.F...	0	1	0	0.00231481	Inf
.C.P...	0	1	0	0.00231481	Inf
.M.H...	0	1	0	0.00231481	Inf
.F.C...	0	1	0	0.00231481	Inf
..C.P..	0	1	0	0.00231481	Inf
..C.N..	0	1	0	0.00231481	Inf
..W.C..	0	1	0	0.00231481	Inf
..M.P..	0	1	0	0.00231481	Inf
[truncated: 181,088 more rows]
